# Supplementary material for: Transcriptional and cellular signatures of cortical morphometric remodelling in chronic pain
Source: Pain. 2021 Sep 23;163(6):e759–73. doi: 10.1097/j.pain.0000000000002480 (PMC8940732; doi:10.1097/j.pain.0000000000002480)
Supplement: Supplementary file 2 [file jop-163-e759-s002.xlsx]

## Sheet: Sheet1
Genes	Weights	p_unc	p_FDR
CMTM3	4.4683	3.94227e-06	0.0187135
WDFY4	4.38391	5.82834e-06	0.0187135
APBB1IP	4.25028	1.06753e-05	0.0187135
IGSF6	4.21493	1.24928e-05	0.0187135
TMEM100	4.21257	1.26239e-05	0.0187135
RHBDF2	4.19428	1.3687e-05	0.0187135
LILRB4	4.18673	1.41503e-05	0.0187135
TMEM255A	4.18435	1.4299e-05	0.0187135
FCGR1B	4.1725	1.50638e-05	0.0187135
BAG3	4.13323	1.78852e-05	0.0187135
CETN3	4.1263	1.84327e-05	0.0187135
LIX1L	4.09996	2.06607e-05	0.0187135
CD99	4.09688	2.09375e-05	0.0187135
ITGAM	4.09673	2.09514e-05	0.0187135
BCHE	4.08596	2.19477e-05	0.0187135
LINC01094	4.05936	2.46033e-05	0.0187135
PINLYP	4.01736	2.94271e-05	0.0187135
TMC8	4.00154	3.14659e-05	0.0187135
DBI	3.9651	3.66819e-05	0.0187135
SLC2A5	3.95661	3.801e-05	0.0187135
OST4	3.95557	3.81757e-05	0.0187135
TMEM106A	3.94764	3.94634e-05	0.0187135
LPAR6	3.92763	4.28941e-05	0.0187135
MYO1F	3.92515	4.3338e-05	0.0187135
CCR1	3.90896	4.63466e-05	0.0187135
HLA-DMB	3.90829	4.64765e-05	0.0187135
HCST	3.90146	4.7808e-05	0.0187135
RNASET2	3.89034	5.00528e-05	0.0187135
VAMP8	3.87236	5.38923e-05	0.0187135
ALOX5	3.87097	5.42008e-05	0.0187135
BLNK	3.85241	5.84808e-05	0.0187135
PPIB	3.84923	5.92439e-05	0.0187135
LINC01736	3.83572	6.25994e-05	0.0187135
SLC7A7	3.82243	6.60715e-05	0.0187135
TIMP1	3.81831	6.71853e-05	0.0187135
SYK	3.8134	6.85342e-05	0.0187135
CYBB	3.80505	7.08885e-05	0.0187135
ARHGEF40	3.79825	7.28597e-05	0.0187135
IL13RA1	3.79793	7.29559e-05	0.0187135
LAT2	3.79477	7.38905e-05	0.0187135
STOM	3.77865	7.88415e-05	0.0187135
LCP1	3.76973	8.17116e-05	0.0187135
PLP2	3.75408	8.69906e-05	0.0187135
FXN	3.7388	9.24514e-05	0.0187135
ALDH9A1	3.7361	9.34472e-05	0.0187135
MNDA	3.73347	9.44316e-05	0.0187135
AKR7L	3.72974	9.58396e-05	0.0187135
FAM167A-AS1	3.72621	9.71918e-05	0.0187135
SH3GLB1	3.71719	0.000100727	0.0187135
FGD4	3.71627	0.000101095	0.0187135
ALDH7A1	3.71556	0.000101377	0.0187135
TPT1	3.71205	0.000102794	0.0187135
PARP14	3.70518	0.000105619	0.0187135
P2RY13	3.70371	0.000106234	0.0187135
SMIM4	3.69209	0.000111209	0.0187135
RHOC	3.68652	0.000113669	0.0187135
PTPRC	3.68495	0.000114375	0.0187135
MID1	3.68407	0.000114771	0.0187135
EEF1B2	3.6822	0.000115616	0.0187135
RNASE6	3.68187	0.000115766	0.0187135
CC2D2B	3.67727	0.000117871	0.0187135
GNA12	3.67656	0.0001182	0.0187135
GRAMD1C	3.6759	0.000118508	0.0187135
LST1	3.66892	0.00012179	0.0187467
MILR1	3.64799	0.000132148	0.0187467
AIF1	3.64522	0.000133582	0.0187467
TRAF3IP3	3.64168	0.000135433	0.0187467
PNP	3.64154	0.000135507	0.0187467
STAB1	3.63585	0.000138534	0.0189668
MSN	3.63401	0.000139524	0.0189668
LGALS9C	3.63145	0.000140917	0.018991
FABP5P3	3.62566	0.00014411	0.0190921
LOC105374546	3.61315	0.000151248	0.0198074
FOLR2	3.61013	0.000153024	0.0198074
CD84	3.60486	0.000156158	0.0198074
FCGBP	3.59648	0.000161278	0.0198074
HSBP1	3.59435	0.000162602	0.0198074
HSDL2	3.59417	0.000162714	0.0198074
FAM126A	3.58971	0.000165524	0.0198374
PMP2	3.5886	0.000166232	0.0198374
C12orf75	3.58041	0.000171526	0.0201613
GPR137B	3.57453	0.000175426	0.0203304
ICAM3	3.57275	0.000176623	0.0203304
DCN	3.5724	0.000176865	0.0203304
CBFB	3.54681	0.000194962	0.0207959
TP53TG1	3.54425	0.000196865	0.0207959
RMDN1	3.53494	0.000203937	0.0207959
RGS10	3.52786	0.000209463	0.0207959
IFI27L2	3.52701	0.00021014	0.0207959
LOC100507516	3.52683	0.000210285	0.0207959
ADAP2	3.52638	0.000210642	0.0207959
PPCS	3.52406	0.000212496	0.0207959
RNF135	3.52185	0.000214275	0.0207959
EGLN1	3.51835	0.000217122	0.0207959
HLA-DRB3	3.51763	0.00021771	0.0207959
HAVCR2	3.51613	0.000218939	0.0207959
EML4	3.51587	0.000219157	0.0207959
AKR7A2	3.51164	0.000222672	0.0207959
SUSD3	3.51111	0.00022312	0.0207959
RPS8	3.50885	0.000225026	0.0207959
HLA-DRB5	3.50701	0.000226589	0.0207959
ATP6V0A4	3.50699	0.000226604	0.0207959
CACFD1	3.50596	0.000227483	0.0207959
FABP5	3.50506	0.000228251	0.0207959
TEAD3	3.49961	0.000232969	0.0207959
LY86	3.49853	0.000233917	0.0207959
ALOX5AP	3.49728	0.000235014	0.0207959
SNRPD3	3.49678	0.000235455	0.0207959
CCDC153	3.49323	0.000238605	0.0209556
TMED10P1	3.48494	0.000246124	0.0212396
TMEM136	3.48007	0.000250638	0.0212396
VSIG4	3.47845	0.000252159	0.0212396
DPY19L3	3.47643	0.000254065	0.0212396
C16orf74	3.46547	0.000264655	0.0214211
S100A16	3.46302	0.000267077	0.0214211
ROM1	3.46099	0.000269092	0.0214211
TUBB2B	3.45828	0.00027182	0.0214211
PLCG2	3.45786	0.000272242	0.0214211
PALD1	3.45643	0.000273695	0.0214211
ACSF2	3.45532	0.00027482	0.0214211
BCKDHB	3.45473	0.000275425	0.0214211
PTPRZ1	3.45339	0.00027679	0.0214211
IRF5	3.44619	0.000284277	0.0218922
FAM86B3P	3.44174	0.00028899	0.0221046
VIM	3.44021	0.000290631	0.0221046
EPS8	3.4383	0.000292692	0.0221046
HLA-DMA	3.42439	0.00030809	0.0229554
FYB1	3.42092	0.000312053	0.0229554
SEC11C	3.4172	0.000316344	0.0229554
FYN	3.41649	0.000317174	0.0229554
DOCK8	3.40386	0.000332207	0.0236803
LOC101928370	3.39859	0.000338676	0.0238492
HIBCH	3.39685	0.000340831	0.0238933
VBP1	3.3932	0.000345406	0.0240487
NALT1	3.39105	0.000348131	0.0240487
HK2	3.38359	0.000357719	0.0240487
ATF5	3.38073	0.000361468	0.0240487
HLA-DRA	3.3802	0.000362167	0.0240487
PEG10	3.3749	0.000369215	0.0240487
HMOX1	3.37377	0.000370731	0.0240487
GMFG	3.37337	0.000371276	0.0240487
PALMD	3.37292	0.000371872	0.0240487
LOC100240735	3.37201	0.00037311	0.0240487
LAMTOR1	3.37163	0.000373623	0.0240487
S100A1	3.36536	0.000382218	0.0240487
BCL7C	3.36394	0.000384196	0.0240487
ITGAX	3.36223	0.000386579	0.0240487
WNT7B	3.36107	0.000388209	0.0240487
C10orf105	3.35842	0.000391944	0.0240487
FGGY	3.35802	0.000392509	0.0240487
RIBC1	3.35725	0.000393608	0.0240487
TMEM218	3.35177	0.000401489	0.0244221
IFI30	3.35033	0.000403578	0.024454
C3	3.34907	0.000405418	0.0244707
SMOC1	3.34472	0.000411832	0.0247622
TLR2	3.34206	0.000415796	0.0248097
CDKN1A	3.33128	0.000432242	0.0252229
RPS15A	3.33053	0.000433399	0.0252229
ARHGAP5-AS1	3.32733	0.000438414	0.0252229
FGL2	3.32401	0.000443658	0.0254055
RASAL3	3.32146	0.000447744	0.0254588
LINC00886	3.32139	0.000447846	0.0254588
C1orf54	3.31837	0.000452722	0.0254838
ASAH1	3.31808	0.000453195	0.0254838
S100A11	3.31738	0.000454326	0.0254838
LUZP2	3.31709	0.000454805	0.0254838
PIK3AP1	3.31576	0.000456967	0.0255135
LINC02381	3.31064	0.000465409	0.0255446
DARS	3.30987	0.000466689	0.0255446
MEGF11	3.30528	0.000474401	0.0255446
ANTXR1	3.30388	0.000476783	0.0255446
SNRPB2	3.30363	0.000477212	0.0255446
C1QB	3.30257	0.000479015	0.0255446
GS1-124K5.4	3.30084	0.000481987	0.0255446
PSME1	3.29917	0.000484856	0.0255446
TRAF3IP2	3.29843	0.00048613	0.0255446
NUP37	3.29773	0.000487341	0.0255446
ARHGAP45	3.29647	0.000489537	0.0255446
TYROBP	3.29573	0.000490829	0.0255446
CSPG4	3.29438	0.000493194	0.0255446
HLA-DRB1	3.29187	0.000497618	0.0256741
EPHX1	3.28945	0.000501917	0.0256916
HLA-DOA	3.28041	0.000518288	0.0258941
LTC4S	3.27778	0.000523136	0.0258941
P4HA1	3.27758	0.000523503	0.0258941
SNRPC	3.27746	0.000523722	0.0258941
SLAMF7	3.27523	0.000527888	0.0259512
AQP5	3.2647	0.000547897	0.0266831
ZNF572	3.2609	0.000555293	0.0268758
FAM9B	3.25903	0.000558962	0.0269699
LEPROT	3.25804	0.000560925	0.0269813
KCNE4	3.25604	0.000564882	0.0270884
OTOS	3.25255	0.000571881	0.0272568
MYOM1	3.24798	0.000581139	0.0276138
P2RY12	3.24271	0.000591988	0.0278047
ITGB2	3.24096	0.000595642	0.0278047
IGDCC4	3.24087	0.000595829	0.0278047
LINC02076	3.23984	0.000597979	0.027822
LCTL	3.23242	0.000613729	0.0281168
RAB13	3.23178	0.000615106	0.0281168
ETFRF1	3.22562	0.000628492	0.0284789
PCDHGC3	3.22433	0.000631334	0.028525
RPL39	3.22018	0.00064054	0.0287172
TMEM176B	3.21719	0.000647257	0.0287172
CACNG4	3.2169	0.000647909	0.0287172
FGF14-AS2	3.21684	0.00064805	0.0287172
CYTH4	3.2146	0.000653127	0.0287172
LAIR1	3.21446	0.000653453	0.0287172
OAS1	3.21424	0.000653959	0.0287172
LYPLAL1	3.20784	0.000668682	0.029041
TLR3	3.2072	0.000670175	0.029041
HSD17B10	3.20577	0.000673511	0.029041
PIFO	3.20088	0.00068504	0.0293309
GPR179	3.20068	0.000685507	0.0293309
ERICH2	3.20019	0.000686695	0.0293309
FCGR3A	3.19709	0.000694106	0.0295667
TRIM15	3.19428	0.000700893	0.0297324
DAB2	3.18857	0.000714894	0.0299623
LINC01088	3.18586	0.00072161	0.0301629
S100Z	3.18278	0.000729348	0.0303826
NUPR1	3.18222	0.000730754	0.0303826
RPA4	3.17773	0.000742168	0.0305174
CASP1	3.17711	0.000743755	0.0305174
SNHG5	3.17525	0.000748545	0.0306335
LINC01315	3.17117	0.000759139	0.030825
SLC40A1	3.16971	0.000762959	0.0308999
KCNQ1	3.16357	0.000779222	0.0312488
RPL21P44	3.16275	0.000781421	0.0312488
MAPK8IP1P2	3.16071	0.000786925	0.0312488
PTRHD1	3.15969	0.000789694	0.0312488
CAPZB	3.15919	0.000791052	0.0312488
APOPT1	3.15906	0.0007914	0.0312488
ALKAL2	3.15896	0.000791655	0.0312488
GPR34	3.15767	0.00079517	0.0312488
CHRNB1	3.15753	0.000795561	0.0312488
TIMM8B	3.15639	0.000798676	0.0312902
IFI16	3.15568	0.00080062	0.0312902
RPL29	3.15469	0.00080334	0.0313018
ATP5ME	3.15221	0.000810212	0.0313018
MIR7515HG	3.14848	0.000820623	0.0315204
ERICH6-AS1	3.14409	0.000833016	0.0316906
BLVRB	3.14143	0.000840639	0.0318216
WSCD1	3.13424	0.000861497	0.032162
TIMP4	3.13413	0.000861815	0.032162
NTAN1	3.13338	0.000864037	0.032162
IZUMO4	3.13152	0.000869508	0.0322109
HLA-H	3.12815	0.000879547	0.0324168
PRR29	3.12757	0.000881285	0.0324168
LPCAT2	3.12518	0.000888487	0.0325776
LAPTM5	3.12339	0.000893896	0.0325894
HLA-DRB4	3.12131	0.000900233	0.0325894
RAC2	3.12118	0.000900645	0.0325894
SIGLEC11	3.1211	0.000900893	0.0325894
ATP6V0E1	3.12034	0.000903214	0.0325894
LINC00674	3.11984	0.000904739	0.0325894
MYBPH	3.11677	0.000914234	0.0327465
CMTM7	3.11533	0.000918683	0.0327465
LOC100506100	3.11456	0.000921105	0.0327465
CABCOCO1	3.11438	0.00092167	0.0327465
NMI	3.11184	0.000929636	0.0328642
LRP10	3.11144	0.000930894	0.0328642
FHOD1	3.11043	0.000934081	0.0328642
AOAH	3.10998	0.000935494	0.0328642
FPR1	3.10876	0.000939369	0.0329084
CGB1	3.10745	0.000943535	0.0329248
RPL23AP32	3.10456	0.000952812	0.0329861
HSPB11	3.10255	0.000959292	0.0329861
FTL	3.10239	0.00095983	0.0329861
PIGF	3.1004	0.000966299	0.0329861
PSMD9	3.09997	0.000967697	0.0329861
IFI27L1	3.09924	0.000970085	0.0329861
EIF1	3.09818	0.000973561	0.0329861
TRIP6	3.09695	0.000977604	0.0329861
GIMAP2	3.09693	0.000977669	0.0329861
C11orf1	3.09013	0.00100033	0.0334394
CXCR4	3.08989	0.00100115	0.0334394
SAMD9	3.08608	0.00101407	0.0334394
GDPD2	3.08606	0.00101415	0.0334394
CCDC8	3.08521	0.00101703	0.0334394
MLLT1	3.08385	0.00102169	0.0334394
PCK2	3.08347	0.001023	0.0334394
UBE2A	3.08232	0.00102696	0.0334394
SAT1	3.08135	0.00103031	0.0334394
TIMP3	3.08115	0.00103103	0.0334394
NUDT17	3.08053	0.00103315	0.0334394
MTM1	3.07924	0.00103764	0.0334469
DEAF1	3.07682	0.00104609	0.0334469
TMEM51	3.07675	0.00104636	0.0334469
TMEM167A	3.07606	0.00104879	0.0334469
NAT16	3.07443	0.00105452	0.0334469
NCF1C	3.07348	0.0010579	0.0334469
MEX3A	3.073	0.00105959	0.0334469
BCAN	3.07087	0.00106717	0.0334469
RGS18	3.06955	0.00107189	0.0334469
SPATA33	3.06885	0.00107443	0.0334506
ZFHX4-AS1	3.06797	0.0010776	0.0334506
UBA7	3.06558	0.00108623	0.0336227
IRX5	3.06493	0.00108861	0.0336227
VCAN	3.05989	0.00110708	0.0337346
RPL37	3.0585	0.00111222	0.0337346
VSIR	3.05812	0.00111365	0.0337346
PABPC3	3.05735	0.00111652	0.0337346
TNFRSF10B	3.05714	0.0011173	0.0337346
GPC2	3.05309	0.00113248	0.0337346
ACY3	3.05244	0.00113493	0.0337346
MYL6	3.05241	0.00113506	0.0337346
OXER1	3.04909	0.00114766	0.0339799
C11orf65	3.04809	0.00115151	0.0340293
NPC2	3.04532	0.00116217	0.0341076
RPL23AP7	3.04266	0.0011725	0.0343254
B3GNT5	3.03908	0.00118653	0.034671
IFT27	3.03293	0.00121095	0.035122
ZCRB1	3.03027	0.00122167	0.0353375
HADHB	3.02997	0.0012229	0.0353375
LHFPL3	3.02703	0.00123486	0.0353878
CXCL16	3.02593	0.00123936	0.0353878
PCDH15	3.02575	0.00124007	0.0353878
PSMF1	3.02565	0.00124049	0.0353878
ANXA2	3.02333	0.00125005	0.0355957
PKN1	3.02129	0.00125849	0.03566
XRCC4	3.02121	0.00125884	0.03566
EGLN3	3.0201	0.00126344	0.0357168
HCLS1	3.01929	0.00126682	0.035734
EVI2B	3.01853	0.00127001	0.035734
EIF3H	3.01832	0.00127091	0.035734
RPS6	3.01767	0.00127364	0.0357464
AGAP3	3.01529	0.00128368	0.0359587
HHEX	3.01479	0.0012858	0.0359587
PDCD5	3.01287	0.00129396	0.0361224
RPL21	3.0112	0.0013011	0.0362201
WASHC3	3.01096	0.0013021	0.0362201
RXRA	3.00989	0.0013067	0.0362396
SPARC	3.00943	0.00130869	0.0362396
RPL29P2	3.00865	0.00131207	0.0362396
PTGR2	3.00525	0.00132683	0.0365688
GTF2H5	3.00339	0.00133495	0.0365688
CEP83	3.00334	0.00133516	0.0365688
SIPA1	3.002	0.00134105	0.0365886
RSU1	2.99922	0.00135336	0.0367851
UBE2L3	2.99877	0.00135535	0.0367851
PYCARD	2.9976	0.00136055	0.0368622
PLPP4	2.99578	0.00136872	0.0370193
TXNL4A	2.99523	0.0013712	0.0370225
NR0B1	2.99333	0.00137974	0.0370601
CHST9	2.99257	0.0013832	0.0370601
ZNF93	2.99207	0.00138548	0.0370601
LOC728715	2.99177	0.00138682	0.0370601
LOC101927752	2.99023	0.00139385	0.0370762
PPP1R18	2.98904	0.00139928	0.0370762
TNFAIP8L2	2.98714	0.001408	0.0371586
CD86	2.98681	0.00140952	0.0371586
C6orf52	2.98546	0.00141576	0.0371669
CYP11A1	2.98455	0.00141996	0.0371669
APTR	2.98435	0.00142089	0.0371669
DOK1	2.98431	0.00142108	0.0371669
CHCHD5	2.98304	0.00142702	0.0372431
FCGR2A	2.97703	0.00145527	0.0377285
TLR6	2.97596	0.00146039	0.0377332
SDC3	2.97547	0.0014627	0.0377332
ZFHX3	2.97046	0.00148677	0.038291
TBCA	2.96584	0.00150928	0.0387287
ISCA2	2.96454	0.0015157	0.0387287
HEYL	2.96428	0.00151698	0.0387287
PAXIP1-AS2	2.96338	0.0015214	0.0387361
PSMA7	2.96147	0.00153087	0.0388537
DENND2A	2.96004	0.00153802	0.0388537
PARD3	2.95772	0.0015496	0.0390174
MAPRE1	2.95734	0.00155152	0.0390174
IGFN1	2.95717	0.00155241	0.0390174
GMIP	2.95394	0.00156872	0.0391672
AGPAT5	2.95373	0.00156978	0.0391672
KAT2B	2.95349	0.00157103	0.0391672
PPP2CB	2.95253	0.00157591	0.0391672
ZNF880	2.95053	0.00158616	0.0392969
HIST1H2BJ	2.94497	0.00161492	0.039756
MROH7	2.94022	0.00163988	0.0400712
INHBB	2.93967	0.0016428	0.0400712
CCZ1P-OR7E38P	2.93912	0.00164574	0.0400746
CXCL2	2.93706	0.00165673	0.0402638
PAX6	2.93669	0.00165866	0.0402638
C6orf118	2.93449	0.00167046	0.040397
CYBA	2.93423	0.0016719	0.040397
FOLR1	2.93288	0.00167919	0.0404247
TLR1	2.93269	0.00168018	0.0404247
CRYZL1	2.92754	0.00170825	0.0407712
CCDC159	2.92513	0.00172159	0.0409643
NRL	2.91966	0.00175207	0.041447
ZNF577	2.91912	0.00175513	0.041447
PGGHG	2.91792	0.0017619	0.0415441
STK10	2.91237	0.00179351	0.0421623
MBNL3	2.9081	0.00181813	0.0425474
RNF5P1	2.90623	0.00182909	0.0425474
ENOX2	2.90589	0.00183107	0.0425474
MGC70870	2.90585	0.00183127	0.0425474
TMEM176A	2.90583	0.00183141	0.0425474
CASKIN2	2.90348	0.00184521	0.042735
STRADB	2.90115	0.00185898	0.0427703
PYGL	2.90091	0.00186041	0.0427703
FAH	2.89944	0.00186916	0.0428454
CD68	2.89582	0.00189087	0.042982
ALG8	2.89415	0.00190093	0.0430775
ADAM28	2.89255	0.00191066	0.0431578
SCUBE2	2.89214	0.00191315	0.0431578
APLN	2.89137	0.00191784	0.0432012
CA5B	2.88984	0.00192722	0.043236
BRD7	2.88881	0.00193354	0.0432432
HLA-DPA1	2.88679	0.00194599	0.0434061
LOC101060091	2.88632	0.00194885	0.0434061
MPEG1	2.88628	0.00194915	0.0434061
MAP7D3	2.88567	0.00195294	0.0434285
TBXT	2.88355	0.00196609	0.0435241
RPLP0P2	2.88202	0.00197566	0.0435621
ODR4	2.88105	0.00198176	0.0435728
SQOR	2.881	0.0019821	0.0435728
LIMK2	2.87852	0.00199771	0.0436774
ZNF525	2.87831	0.00199904	0.0436774
SLC15A3	2.8783	0.00199915	0.0436774
SMOX	2.87765	0.00200324	0.0436774
VTI1B	2.87581	0.00201499	0.0438723
ABCA1	2.8744	0.00202395	0.0440062
SF3B6	2.87183	0.00204053	0.0440391
C15orf40	2.87142	0.00204318	0.0440391
KLHL5	2.8712	0.00204456	0.0440391
RAB22A	2.87107	0.00204539	0.0440391
PTS	2.87067	0.002048	0.0440391
SYF2	2.86964	0.00205471	0.0441061
FAM181A	2.8624	0.0021022	0.0446255
MS4A7	2.86228	0.002103	0.0446255
POLR2J	2.86216	0.00210382	0.0446255
C1QA	2.85727	0.00213651	0.0451253
CISD3	2.85621	0.00214368	0.0451253
PTGER4	2.85521	0.00215044	0.0451253
PDE6D	2.85484	0.00215293	0.0451253
KLRC3	2.85294	0.00216582	0.0452651
DIS3L	2.85167	0.0021745	0.0453858
SIGIRR	2.84978	0.00218751	0.0455964
BCS1L	2.84806	0.00219934	0.0456094
CD74	2.84693	0.00220714	0.0456094
LIX1	2.8468	0.00220809	0.0456094
FAM89A	2.84602	0.00221344	0.0456501
MOB3A	2.84518	0.0022193	0.0457107
MCUR1	2.84394	0.00222798	0.0457862
SELENBP1	2.84217	0.00224037	0.0458425
CHST14	2.83959	0.00225859	0.0460947
POLR2I	2.83547	0.0022879	0.0465108
FAM129A	2.83455	0.00229452	0.0465244
EFCAB11	2.83232	0.00231055	0.0466647
TTC7B	2.83139	0.0023173	0.0466647
GTF3C6	2.83098	0.00232025	0.0466647
PCYT1B	2.83078	0.00232172	0.0466647
LIMA1	2.8307	0.00232234	0.0466647
NDUFB1	2.83	0.00232743	0.0467069
SEC11A	2.82865	0.00233722	0.0467235
KLRC1	2.82785	0.00234309	0.0467809
TFEC	2.82713	0.00234838	0.0467833
C16orf89	2.82644	0.00235346	0.0467833
PRAM1	2.8259	0.00235742	0.0467833
CTSS	2.82325	0.00237697	0.0470388
ARL16	2.82324	0.00237706	0.0470388
LOH12CR2	2.81891	0.00240938	0.0473785
TTC23	2.81794	0.00241661	0.0474609
PBLD	2.81706	0.0024233	0.0475325
DHRS9	2.81522	0.00243716	0.0476393
VAV1	2.81513	0.00243789	0.0476393
DNAJC3	2.81473	0.00244095	0.0476397
ARHGAP6	2.81405	0.00244607	0.04768
ANP32E	2.80902	0.0024846	0.0480715
FAM117A	2.80716	0.00249899	0.0481599
NQO1	2.8063	0.00250574	0.0481599
EMP3	2.80547	0.00251216	0.0481599
HIF3A	2.80544	0.00251236	0.0481599
BBOX1	2.80302	0.00253134	0.0483771
AKR7A3	2.80248	0.00253555	0.0483984
CARMIL3	2.80156	0.0025428	0.0484775
ERLIN2	2.79945	0.00255952	0.048623
SCIN	2.7989	0.00256387	0.048623
SMIM7	2.79875	0.00256506	0.048623
RPS17	2.79773	0.00257319	0.048623
FXYD1	2.79726	0.00257691	0.048623
COMMD6	2.79632	0.00258444	0.048623
GPSM3	2.79478	0.00259676	0.048623
PSMD10	2.7942	0.00260139	0.048623
LILRP2	2.79417	0.00260169	0.048623
DNER	2.79382	0.00260449	0.048623
HIST1H2BC	2.7935	0.00260708	0.048623
ATRAID	2.79289	0.00261196	0.048623
RPL23AP82	2.79281	0.00261263	0.048623
C1orf122	2.79029	0.00263306	0.0487587
SAMD9L	2.79007	0.00263484	0.0487587
SOX11	2.78887	0.00264463	0.0487587
TNFAIP2	2.78758	0.00265518	0.0487587
SP110	2.78722	0.00265813	0.0487587
CALD1	2.78664	0.0026629	0.0487587
ITGB7	2.78602	0.00266796	0.0487587
TMEM220	2.78573	0.00267034	0.0487587
DSEL	2.78468	0.00267901	0.0487587
TSPAN4	2.78461	0.00267962	0.0487587
RNF7	2.78428	0.0026823	0.0487587
RSPO4	2.78374	0.00268683	0.0487842
CLDND2	2.78102	0.00270943	0.0491376
GGTA1P	2.78015	0.00271665	0.0491544
TTC38	2.77645	0.00274777	0.0495291
SOWAHC	2.77581	0.0027532	0.0495291
DDAH2	2.77474	0.0027623	0.0496356
NDUFS6	2.77159	0.00278919	0.0499289
TSACC	2.77133	0.0027914	0.0499289
HLA-B	2.77094	0.0027947	0.0499309
ENAH	2.76968	0.00280559	0.0500683
NXT2	2.76797	0.00282037	0.05019
ATXN10	2.76705	0.00282827	0.05019
RPL10A	2.76623	0.00283547	0.05019
RNF181	2.7661	0.00283655	0.05019
KCMF1	2.76609	0.00283663	0.05019
CTXND1	2.76509	0.00284535	0.0502096
FBLN2	2.76462	0.00284943	0.0502096
CNDP2	2.76409	0.00285411	0.0502096
DERL3	2.76396	0.00285526	0.0502096
MGST1	2.76158	0.0028761	0.0505191
FAM86FP	2.76017	0.00288859	0.0506247
SBDS	2.75926	0.00289662	0.0507087
ETFA	2.75793	0.00290839	0.0507777
POLR2A	2.75769	0.00291058	0.0507777
AZIN1-AS1	2.75767	0.00291073	0.0507777
CPNE3	2.75549	0.00293019	0.0508974
ZNF480	2.75269	0.00295544	0.0512074
RPS10	2.75089	0.0029717	0.051347
ACOX2	2.75063	0.00297406	0.051347
MT2A	2.74956	0.0029838	0.051347
SOD3	2.74906	0.00298832	0.051347
LRMDA	2.74899	0.00298892	0.051347
HCK	2.74835	0.00299484	0.0513923
FCGRT	2.74667	0.00301015	0.0515258
BMP7	2.74606	0.0030158	0.0515258
MDK	2.74119	0.00306081	0.0521238
LYPD1	2.7372	0.00309828	0.0525899
HIST1H2BK	2.73503	0.00311876	0.0528742
HIST1H2BM	2.73454	0.00312335	0.0528742
CA8	2.73435	0.00312517	0.0528742
DENND1C	2.73368	0.00313157	0.0529252
DAB1	2.73328	0.00313538	0.0529324
ADI1	2.72897	0.00317659	0.053323
BRD7P3	2.72892	0.00317711	0.053323
POLE4	2.72802	0.00318575	0.053323
FADS2	2.72791	0.00318683	0.053323
AKTIP	2.72744	0.00319143	0.053323
UBXN8	2.72636	0.00320186	0.053323
FYCO1	2.72608	0.00320462	0.053323
SWI5	2.7253	0.00321216	0.053323
TPTE2P3	2.72421	0.00322274	0.053323
COLCA1	2.7241	0.00322381	0.053323
ACP5	2.71934	0.00327063	0.0535391
SERPINA1	2.71731	0.0032907	0.0537174
FAM86C1	2.71561	0.00330773	0.0539204
IFITM2	2.71493	0.00331449	0.0539745
PLXNB1	2.71353	0.0033285	0.0540385
HMGB3P1	2.7114	0.00335001	0.0541709
CLEC9A	2.71132	0.00335076	0.0541709
NCR2	2.71041	0.00335999	0.0541709
SPACA3	2.70977	0.00336652	0.0541709
CDC42P3	2.70925	0.00337182	0.0541709
CA12	2.70894	0.00337495	0.0541709
WLS	2.70421	0.00342337	0.0547214
EPHX2	2.70285	0.00343735	0.0548328
RPS26	2.70059	0.00346082	0.0549995
TRIM8	2.70003	0.0034667	0.0549995
FAM114A1	2.69917	0.00347564	0.0549995
TSPAN6	2.69682	0.00350026	0.0551379
YBX1	2.69647	0.00350397	0.0551379
ETFB	2.69629	0.00350586	0.0551379
GPRIN2	2.69431	0.00352668	0.0552985
SSPN	2.69167	0.00355473	0.0555902
EME2	2.69156	0.00355595	0.0555902
CYBRD1	2.69042	0.00356814	0.055601
GNAI2	2.68969	0.00357588	0.055601
RPLP1	2.68919	0.00358133	0.055601
HIST1H2BN	2.68887	0.00358474	0.055601
PHLDB3	2.68843	0.00358947	0.055601
H2BFS	2.68823	0.00359161	0.055601
PLCB2	2.68817	0.00359221	0.055601
POR	2.68697	0.00360521	0.0557281
GPR17	2.68675	0.00360755	0.0557281
CABP7	2.68633	0.00361205	0.0557425
POLR2F	2.68564	0.00361953	0.0558029
OTUD6A	2.68428	0.00363428	0.0559199
LGR4	2.68235	0.00365531	0.0560779
NDUFB6	2.67976	0.00368371	0.0562643
RGL3	2.67679	0.00371654	0.0565732
SLC24A1	2.67439	0.00374324	0.0569069
RAP1B	2.67401	0.00374746	0.0569069
EIF4EBP1	2.67267	0.00376248	0.056995
FLNA	2.67017	0.0037906	0.0573094
RPLP0	2.6692	0.00380156	0.0573094
NACA	2.66848	0.00380974	0.0573773
KLRC2	2.66637	0.00383375	0.0576278
TUBA1C	2.66424	0.00385814	0.0578576
MAML2	2.66406	0.00386013	0.0578576
CX3CR1	2.66274	0.00387538	0.0579056
ADD3	2.66087	0.00389691	0.058005
HEY2	2.6603	0.00390352	0.058005
LARP7	2.65917	0.00391662	0.058005
SULF2	2.65806	0.00392961	0.0580091
CHD7	2.65611	0.00395236	0.0582899
ROBO1	2.65568	0.00395747	0.0583102
VSIG10L	2.65517	0.00396344	0.0583432
LARP1	2.65229	0.00399741	0.058578
NME4	2.65194	0.00400149	0.058578
ECI2	2.6516	0.00400562	0.058578
ZFP36L1	2.65103	0.00401231	0.0586209
39508	2.64874	0.00403957	0.0589091
ZNF112	2.64817	0.00404642	0.058954
PNKP	2.64765	0.00405262	0.0589893
LPXN	2.64659	0.00406539	0.0590653
LINC00461	2.64465	0.00408881	0.0592954
TRPS1	2.64017	0.00414321	0.0597438
AP3B1	2.64009	0.00414422	0.0597438
C1orf61	2.6399	0.00414649	0.0597438
GLIPR1L2	2.63851	0.00416352	0.0598788
HBG1	2.63708	0.00418112	0.0600216
NAV2	2.63537	0.00420227	0.0602699
SOWAHD	2.63445	0.00421367	0.0603779
TMSB4X	2.63196	0.00424464	0.0604923
LOC100130331	2.63105	0.00425611	0.0605421
BPHL	2.62989	0.0042706	0.0606378
RPS18	2.62909	0.00428074	0.0606716
B4GALT1	2.6282	0.00429188	0.0607195
CENPU	2.62678	0.00430991	0.0608927
PHPT1	2.6265	0.00431339	0.0608927
NDUFV3	2.62516	0.00433036	0.0610121
AGT	2.62436	0.00434063	0.0610121
TIMP2	2.62413	0.00434348	0.0610121
UFC1	2.62411	0.00434379	0.0610121
GAREM2	2.6218	0.0043734	0.0613729
UBL5	2.62091	0.00438483	0.0613767
KRTAP19-5	2.62049	0.0043902	0.0613882
LOC101928111	2.61951	0.0044028	0.0614544
PTHLH	2.61847	0.00441626	0.0615689
WRB	2.61827	0.00441888	0.0615689
SCD5	2.61605	0.00444767	0.0617583
MOV10	2.61584	0.00445038	0.0617583
RAB34	2.61488	0.00446291	0.0618517
HIST1H2AD	2.61355	0.00448032	0.0618953
CD33	2.61351	0.00448084	0.0618953
FCHSD2	2.61228	0.00449696	0.0618953
CISH	2.61194	0.0045015	0.0618953
RESP18	2.61158	0.00450626	0.0618953
PIR	2.6106	0.00451912	0.0618953
SH3BP2	2.61055	0.0045198	0.0618953
PRDX4	2.6101	0.00452576	0.0618995
COPZ2	2.60866	0.00454494	0.0619586
MGC16275	2.6085	0.00454702	0.0619586
PIRT	2.60798	0.00455385	0.0619586
CSF2RA	2.60608	0.0045793	0.0620348
TREM2	2.60565	0.004585	0.0620348
CACHD1	2.60554	0.00458649	0.0620348
OXTR	2.60491	0.00459498	0.0620383
HLA-A	2.60487	0.00459543	0.0620383
CARD17	2.60366	0.00461176	0.0620789
TPM3P9	2.60349	0.00461399	0.0620789
PCBD2	2.60347	0.00461432	0.0620789
ETNPPL	2.6028	0.00462329	0.0620915
LRIG1	2.60178	0.00463713	0.0620915
WDR45B	2.6016	0.00463956	0.0620915
MAPK8IP1	2.60085	0.00464963	0.0621262
GTF2IRD2	2.59958	0.00466694	0.0622809
FAM86EP	2.5982	0.0046857	0.0623948
RSPH1	2.59752	0.00469501	0.0624125
NEDD4	2.59657	0.004708	0.0625248
PSMG3-AS1	2.5958	0.00471859	0.0625248
SOX3	2.59456	0.00473558	0.0625248
ORAI1	2.59446	0.00473698	0.0625248
HEATR5A	2.59423	0.00474022	0.0625248
LRRC75A-AS1	2.59367	0.00474782	0.0625248
PLEKHG4B	2.5934	0.00475159	0.0625248
NACAP1	2.5934	0.00475165	0.0625248
PALLD	2.59312	0.00475545	0.0625248
PI4K2B	2.5927	0.00476128	0.0625488
SBF2	2.58956	0.00480491	0.0629638
TMEM198B	2.58903	0.00481227	0.0630069
UBR7	2.58775	0.00483029	0.0630984
CUEDC1	2.58739	0.00483525	0.0630984
SENP5	2.58649	0.00484798	0.0630984
SRM	2.58634	0.00485007	0.0630984
SELPLG	2.58533	0.00486435	0.0630984
SEC63	2.58468	0.00487342	0.0630984
MYL5	2.5845	0.00487602	0.0630984
RPL12	2.58418	0.00488051	0.0630984
CIDEB	2.58402	0.00488284	0.0630984
ZC3H15	2.58393	0.00488411	0.0630984
GNG12	2.58349	0.00489027	0.0630984
TBXAS1	2.58333	0.00489263	0.0630984
UQCR11	2.58295	0.00489792	0.0630984
MYL12B	2.58224	0.00490806	0.0630984
ATP5MF	2.57978	0.00494315	0.0634452
PSKH1	2.57795	0.00496948	0.0635289
METTL7A	2.57718	0.00498046	0.0635289
FAM110B	2.57625	0.00499393	0.0636268
ASIP	2.57574	0.00500133	0.0636692
HLA-G	2.57501	0.00501185	0.0636968
METRNL	2.575	0.00501206	0.0636968
TNFRSF13C	2.57456	0.00501843	0.0636968
DDX60L	2.57382	0.00502909	0.0636968
RPL18A	2.57336	0.00503584	0.0636968
UMPS	2.57334	0.0050361	0.0636968
RPL32	2.5711	0.00506876	0.0638412
METTL6	2.57088	0.00507201	0.0638412
NINL	2.56957	0.00509126	0.0638444
TLCD1	2.56926	0.00509582	0.0638444
PCOLCE2	2.56835	0.00510916	0.0638444
BTN2A3P	2.56768	0.00511911	0.0638444
PGLS	2.56753	0.00512127	0.0638444
ITPKB	2.56657	0.00513546	0.0639193
ERC1	2.56593	0.00514496	0.0639866
CIB2	2.56476	0.0051623	0.0640495
BEST2	2.5643	0.0051692	0.0640495
SEMA4A	2.56385	0.00517596	0.0640663
ADA2	2.56282	0.00519134	0.064081
FKBP10	2.56186	0.00520574	0.0641808
KCTD12	2.56093	0.00521956	0.0642499
GINS2	2.56009	0.00523226	0.0643556
RPL13AP6	2.55963	0.00523922	0.0643652
UFL1	2.55934	0.0052436	0.0643652
RER1	2.55777	0.0052673	0.0645078
ZNF462	2.55696	0.0052796	0.0645078
TOP1MT	2.55629	0.00528973	0.0645078
MRPL13	2.5562	0.00529117	0.0645078
SPHKAP	2.55616	0.00529176	0.0645078
MAPKAPK3	2.55573	0.00529828	0.0645078
IFITM3	2.554	0.00532461	0.0647275
HDLBP	2.55269	0.00534467	0.0648081
LOC101060391	2.55224	0.00535169	0.0648081
CYP2J2	2.54777	0.00542067	0.0653868
MOCS2	2.54541	0.00545744	0.0654265
BDNF-AS	2.54459	0.00547032	0.0655306
TAF10	2.54374	0.00548365	0.0655898
GPAM	2.54325	0.00549128	0.0656308
C1orf50	2.54275	0.00549919	0.0656392
CILP2	2.54268	0.00550037	0.0656392
TATDN1	2.54182	0.00551386	0.0656999
BTBD17	2.54101	0.00552666	0.0657521
KANK1	2.53932	0.00555337	0.0659945
PTN	2.53757	0.00558124	0.0660305
TMEM35B	2.53723	0.00558661	0.0660305
RPS20	2.53714	0.00558807	0.0660305
TMEM219	2.53633	0.00560107	0.066134
CYB5A	2.5358	0.00560956	0.0661605
FCER1G	2.53465	0.005628	0.0661605
BMP2K	2.53341	0.005648	0.0661605
LTBR	2.53336	0.0056488	0.0661605
NDUFAF8	2.53303	0.00565405	0.0661605
FGFR4	2.53251	0.00566244	0.0661605
CAPN2	2.53248	0.00566298	0.0661605
FAM181B	2.53224	0.00566685	0.0661605
PSMB9	2.52996	0.00570375	0.0663937
CCDC77	2.52928	0.0057149	0.066474
DOCK1	2.52826	0.00573144	0.0665502
EDF1	2.52809	0.00573422	0.0665502
PLCD1	2.52768	0.00574099	0.0665794
VPS29	2.52532	0.00577972	0.0667815
CSF1R	2.52467	0.0057903	0.0667871
SZRD1	2.52465	0.00579066	0.0667871
ERBIN	2.5245	0.00579308	0.0667871
COMP	2.52396	0.00580205	0.0667919
LILRA4	2.52201	0.00583428	0.0670365
OPHN1	2.5219	0.00583616	0.0670365
MUC4	2.52003	0.00586722	0.067245
IL15	2.51822	0.00589748	0.0673285
NIPSNAP3A	2.51762	0.00590752	0.0673285
EIF4G1	2.51479	0.00595509	0.0676569
MGME1	2.51453	0.00595957	0.0676587
SOS2	2.51425	0.00596425	0.0676609
GNG5	2.51387	0.00597076	0.0676609
RPS24	2.51375	0.00597276	0.0676609
HIST1H2BD	2.51287	0.00598766	0.0677429
THBS4	2.51141	0.00601258	0.0678662
NTSR2	2.50979	0.00604018	0.0679139
UBE2L5	2.50956	0.00604408	0.0679139
KIF26B	2.50951	0.00604502	0.0679139
NACA2	2.50823	0.00606685	0.0680016
SLC25A1	2.50816	0.00606807	0.0680016
ACBD7	2.50679	0.0060917	0.0681687
ZNF157	2.50596	0.0061059	0.0682786
RPL19	2.50388	0.00614191	0.0685181
ENDOU	2.50371	0.00614492	0.0685181
MYT1	2.50168	0.00618035	0.068688
MAD2L2	2.50164	0.00618091	0.068688
PRR5	2.50087	0.00619442	0.0687288
HDDC2	2.50065	0.00619834	0.0687288
MYOF	2.50018	0.00620657	0.0687288
DHTKD1	2.49977	0.0062137	0.0687288
SBF1	2.49974	0.00621423	0.0687288
APOE	2.49951	0.00621817	0.0687288
GPC5	2.49921	0.00622348	0.0687288
CDH20	2.49654	0.00627065	0.0690832
MTMR9LP	2.49602	0.00627981	0.0690957
SMAD2	2.49597	0.00628062	0.0690957
FBXO15	2.49483	0.0063008	0.0692646
APOC1	2.49458	0.00630529	0.0692646
LOC439933	2.49436	0.00630927	0.0692646
RBM34	2.49399	0.00631584	0.0692881
TSPAN11	2.49228	0.00634621	0.0695237
GINM1	2.49201	0.00635115	0.0695291
SPATA1	2.4914	0.00636211	0.0696003
IL34	2.49027	0.00638227	0.069702
CALHM6	2.4884	0.00641604	0.0699196
PLEKHA4	2.48773	0.00642806	0.0699196
BNIP2	2.48751	0.00643199	0.0699196
BTN3A1	2.48702	0.00644097	0.0699248
HIST2H2BE	2.48491	0.00647928	0.0700862
PHYHD1	2.48442	0.0064881	0.0700862
RPL6	2.48407	0.00649449	0.0700862
MRVI1	2.48315	0.00651123	0.0700862
RAB29	2.48256	0.00652203	0.0700862
G6PC3	2.4819	0.00653415	0.0700862
WDR13	2.48173	0.00653733	0.0700862
DAP3	2.48145	0.00654237	0.0700862
TXN	2.48137	0.00654394	0.0700862
POLR2J4	2.48114	0.00654814	0.0700862
SLC35G3	2.48086	0.00655327	0.0700862
CMC4	2.48073	0.00655572	0.0700862
C1QC	2.48069	0.00655646	0.0700862
DOK5	2.4803	0.00656354	0.0700862
ANKIB1	2.48019	0.00656561	0.0700862
SYTL3	2.4801	0.00656721	0.0700862
NMB	2.47982	0.0065724	0.0700862
CCNH	2.4788	0.00659117	0.0702384
TBX19	2.47767	0.0066122	0.070271
LINC00467	2.47693	0.00662591	0.0703463
C3AR1	2.47656	0.00663279	0.0703463
CPVL	2.47529	0.00665646	0.0704067
C9orf78	2.47411	0.00667841	0.0705429
NT5C3A	2.46982	0.00675909	0.0711548
SEC61G	2.46898	0.006775	0.0712699
HEPN1	2.46876	0.00677915	0.0712699
SNCG	2.46725	0.00680768	0.0713663
APOM	2.4669	0.00681451	0.0713663
CCDC191	2.46655	0.00682108	0.0713663
ZNF219	2.46627	0.00682641	0.0713663
TPP1	2.46537	0.00684364	0.0714197
PYGO1	2.4644	0.00686219	0.0715434
JPX	2.46405	0.0068689	0.0715434
SHANK1	2.4637	0.00687565	0.0715572
KIAA1211	2.46348	0.00687971	0.0715572
UXT	2.46292	0.00689057	0.071575
SCAMP1-AS1	2.46169	0.00691416	0.0716735
CGNL1	2.46147	0.00691839	0.0716735
RAPGEF3	2.46012	0.00694459	0.071861
PDGFRA	2.45891	0.00696807	0.0720169
PROCR	2.45881	0.00696997	0.0720169
HLA-DQB1	2.458	0.00698559	0.0721306
METTL5	2.45758	0.00699392	0.0721689
NABP1	2.45641	0.00701671	0.0723563
ST6GALNAC6	2.45366	0.00707044	0.0726708
ARHGDIA	2.45247	0.00709395	0.0727186
SNRPG	2.4522	0.00709925	0.0727186
RPS9	2.45201	0.00710301	0.0727186
GRIK5	2.45147	0.00711372	0.0727806
CLDN10	2.44959	0.00715097	0.0731081
HLA-C	2.44896	0.00716349	0.0731462
PLGRKT	2.448	0.00718261	0.0732457
LOC105376064	2.44664	0.00720969	0.0733878
CCL19	2.4463	0.00721644	0.0733993
HLA-F	2.44594	0.00722377	0.0734072
ADRB2	2.44512	0.00724013	0.0734072
PLD4	2.44367	0.00726943	0.0736506
HRAS	2.44181	0.0073069	0.0739345
TAPBPL	2.44153	0.00731262	0.0739345
SLCO2B1	2.44021	0.00733933	0.0739463
VAV2	2.44013	0.00734105	0.0739463
SH3RF1	2.43981	0.00734744	0.0739463
AAED1	2.43959	0.00735199	0.0739463
MESD	2.43921	0.00735971	0.0739463
UROS	2.43919	0.0073601	0.0739463
UBE2L6	2.43586	0.00742821	0.0743449
B3GNT8	2.4356	0.00743352	0.0743449
PINK1-AS	2.4356	0.00743356	0.0743449
ELP4	2.43539	0.00743782	0.0743449
HSD17B8	2.43328	0.00748127	0.0745011
RPL19P12	2.43312	0.00748465	0.0745011
RPL35	2.43237	0.00750019	0.0745011
DYNLT1	2.43224	0.00750292	0.0745011
MGMT	2.43182	0.00751163	0.0745011
PPP1R16A	2.43169	0.0075142	0.0745011
SPA17	2.43091	0.00753041	0.0745011
SPTSSA	2.43072	0.00753446	0.0745011
UFM1	2.42868	0.00757694	0.0747592
FAM212A	2.42855	0.00757969	0.0747592
CFLAR	2.42682	0.00761594	0.074985
SEM1	2.42561	0.00764133	0.0751301
UBE2F	2.42214	0.0077146	0.0755648
HIST1H2BI	2.4213	0.00773261	0.0756222
FAM162A	2.42096	0.00773975	0.0756222
LINC02482	2.41987	0.0077631	0.0757556
HSD17B14	2.41952	0.00777043	0.0757777
RARRES2	2.41885	0.00778475	0.0757777
MAP1LC3A	2.41838	0.00779491	0.0758294
ALDH1L1	2.41709	0.0078225	0.0758418
PRDX1	2.41696	0.00782529	0.0758418
WDFY2	2.4142	0.0078849	0.076206
TSC22D4	2.4139	0.0078915	0.076206
DAP	2.41387	0.00789212	0.076206
MAF	2.41248	0.00792229	0.0764029
HPS3	2.41195	0.00793376	0.0764163
GOLGA3	2.41174	0.00793834	0.0764163
BTN3A2	2.40951	0.00798688	0.0767267
DNAJC12	2.40907	0.00799664	0.0767267
DFFA	2.40852	0.00800877	0.0767267
BUD31	2.40844	0.00801037	0.0767267
ME2	2.40827	0.00801425	0.0767267
IARS2	2.40824	0.00801476	0.0767267
RFTN2	2.4078	0.00802446	0.0767682
CCDC85C	2.40746	0.0080319	0.0767682
MYD88	2.40664	0.00805011	0.0767682
RPS19	2.4062	0.00805963	0.0767682
ITGA5	2.40569	0.0080709	0.0767939
OPLAH	2.40468	0.00809337	0.076935
NHSL1	2.40458	0.00809557	0.076935
ZRSR2	2.40221	0.00814813	0.0773404
FAM107A	2.40154	0.00816322	0.0774345
ZMYND15	2.40118	0.00817118	0.0774345
PARP9	2.40092	0.00817703	0.0774345
ZNF883	2.40055	0.00818517	0.0774569
STX2	2.39896	0.00822079	0.0776529
DYNLRB2	2.39763	0.00825082	0.0778896
MATN2	2.3972	0.00826045	0.0778938
MAP4	2.39646	0.00827717	0.0779524
DIRC2	2.39645	0.00827742	0.0779524
ADIRF	2.39555	0.00829774	0.0780894
RPL13A	2.39509	0.00830819	0.0780894
CH25H	2.39431	0.00832589	0.0780894
ANXA2P1	2.39359	0.00834217	0.0781854
RGS20	2.39296	0.00835659	0.0782736
CACNA1H	2.39203	0.00837785	0.0783788
PIGP	2.39048	0.00841326	0.078663
ADCY5	2.3885	0.00845856	0.0789751
RPL23A	2.38741	0.00848381	0.0790389
AASS	2.38711	0.00849065	0.0790529
CAPS	2.38669	0.00850048	0.0790529
NDUFA1	2.38591	0.00851847	0.0791731
CIPC	2.38536	0.00853121	0.0791974
GSTM2	2.38511	0.00853712	0.0792052
LAMB2	2.38329	0.00857939	0.0795031
ALDH2	2.38305	0.00858495	0.0795074
NOL7	2.37973	0.00866265	0.0800045
ZDHHC12	2.37897	0.00868054	0.0800333
AQP6	2.37813	0.00870039	0.0800549
RPS3	2.37574	0.00875696	0.080528
ADHFE1	2.37536	0.00876592	0.0805629
EEF1A1	2.37415	0.00879472	0.0805906
TMEM179B	2.37405	0.00879702	0.0805906
OLFML3	2.37385	0.00880192	0.0805906
BPNT1	2.37372	0.00880502	0.0805906
FUCA2	2.37268	0.00882973	0.0806751
CARD16	2.37149	0.00885816	0.0808405
ELF4	2.36758	0.00895233	0.0812728
RGS1	2.36665	0.00897496	0.0813642
LOC100506548	2.36654	0.00897766	0.0813642
CLPSL1	2.36608	0.00898874	0.0813671
SIM2	2.36561	0.00900019	0.0813823
ERP29	2.3652	0.00901019	0.0814198
TNFAIP8L3	2.36468	0.00902293	0.0814408
RPS7P5	2.36391	0.00904159	0.0815151
RHOA	2.36309	0.00906164	0.0816488
MYO16	2.36177	0.00909395	0.0818614
SMAD9	2.36057	0.00912347	0.0819089
RAB31	2.3604	0.0091275	0.0819089
SERPINA6	2.36017	0.0091332	0.0819089
RAB8A	2.35999	0.00913766	0.0819089
PIPSL	2.35897	0.00916282	0.0820874
NUTF2	2.35795	0.00918797	0.0822655
SNRPF	2.35736	0.00920263	0.0823353
HNRNPUL1	2.35613	0.00923325	0.0824057
EDA	2.35585	0.00924025	0.0824057
PON3	2.35491	0.00926356	0.082423
RPS28	2.35452	0.00927334	0.0824631
TRIM17	2.35385	0.00929013	0.0825322
RPL22L1	2.35361	0.00929611	0.0825322
WASF2	2.35336	0.00930242	0.0825322
YAF2	2.35312	0.0093082	0.0825322
STARD3NL	2.35208	0.00933432	0.0826293
SPATA18	2.35103	0.00936085	0.0827326
ARHGEF26	2.35046	0.00937503	0.0827339
ARHGEF19	2.35012	0.00938358	0.0827339
HLA-J	2.35005	0.00938535	0.0827339
ZCWPW2	2.34951	0.00939905	0.0827339
PPP2R5C	2.34827	0.00943036	0.0829277
BCL2A1	2.34822	0.00943168	0.0829277
RAB3IP	2.3479	0.00943991	0.0829534
LOC107984035	2.34741	0.00945211	0.083014
UQCC2	2.34696	0.00946376	0.0830696
RPL14	2.34647	0.0094762	0.0831094
SRGN	2.3442	0.00953395	0.0833794
LRRC3B	2.34397	0.00953997	0.0833794
SET	2.34379	0.00954455	0.0833794
SREBF2	2.34372	0.0095463	0.0833794
PLIN5	2.34369	0.00954713	0.0833794
SLC25A18	2.34332	0.00955651	0.0833794
DLG2	2.34327	0.00955773	0.0833794
PTGER4P2-CDK2AP2P2	2.34237	0.0095808	0.083441
ASRGL1	2.33995	0.00964303	0.0837497
RSF1	2.33914	0.00966407	0.0838858
GLTPD2	2.33829	0.00968619	0.0840312
BCORP1	2.33726	0.00971285	0.0842157
GAL3ST4	2.33658	0.00973061	0.0842762
ATP6V0E2-AS1	2.33594	0.00974726	0.0843737
RPL30	2.33544	0.00976031	0.0844378
PARVB	2.33503	0.00977086	0.0844378
NOL9	2.33432	0.00978945	0.0845516
FOXO1	2.33403	0.00979702	0.0845703
RPL4	2.33354	0.00980987	0.0846345
RPS27A	2.33075	0.00988322	0.0849859
NES	2.32895	0.00993094	0.0852789
PLPPR1	2.32884	0.00993366	0.0852789
ZFAND6	2.32808	0.009954	0.0853958
ITGAV	2.32792	0.0099582	0.0853958
KCNE5	2.32588	0.0100125	0.0857675
RGN	2.32436	0.010053	0.0860198
ACAA2	2.32399	0.0100631	0.0860595
FLRT1	2.32291	0.0100921	0.0860788
LRFN1	2.32288	0.0100929	0.0860788
RPS25	2.32203	0.0101156	0.0862254
TNS2	2.32162	0.0101267	0.086273
GSTM2P1	2.32086	0.0101472	0.0863397
RPS27L	2.32081	0.0101485	0.0863397
DNAJC15	2.32067	0.0101523	0.0863397
TMBIM4	2.32013	0.010167	0.0863397
NCKAP5	2.31998	0.010171	0.0863397
GPRC5C	2.31935	0.0101881	0.0864124
DTYMK	2.31917	0.0101928	0.0864124
IL33	2.31784	0.010229	0.0866095
MPHOSPH6	2.31779	0.0102304	0.0866095
PAWR	2.3177	0.0102327	0.0866095
PSAT1	2.31697	0.0102527	0.0866921
SSUH2	2.31648	0.0102661	0.0867323
TRPC4	2.31542	0.010295	0.0868076
ACP6	2.31439	0.0103233	0.0869525
POLR1E	2.31361	0.0103447	0.0870857
HACD4	2.3127	0.0103696	0.0871203
ITGB5	2.31247	0.0103759	0.0871203
RIDA	2.31243	0.0103769	0.0871203
HADHA	2.3111	0.0104138	0.0872915
TSPO	2.30958	0.0104557	0.0875372
ST5	2.30943	0.0104599	0.0875372
UBAP2	2.30871	0.0104797	0.0876095
LOXL3	2.30837	0.0104893	0.0876109
WIZ	2.30789	0.0105027	0.0876109
CHST11	2.3075	0.0105135	0.0876109
DMGDH	2.30656	0.0105397	0.0876646
LRRCC1	2.30592	0.0105574	0.0876646
SELENOT	2.3049	0.0105859	0.0876646
TTC1	2.30433	0.0106021	0.0877411
ACADL	2.30368	0.0106204	0.0877986
HS2ST1	2.30348	0.0106259	0.0877986
FKRP	2.30285	0.0106437	0.0878078
CC2D2A	2.30235	0.0106578	0.0878078
YES1	2.30224	0.0106607	0.0878078
GPR183	2.302	0.0106676	0.0878144
NFIB	2.3014	0.0106845	0.0878184
PTAFR	2.30116	0.0106912	0.0878277
PLAC9	2.30077	0.0107023	0.0878722
C22orf23	2.29991	0.0107267	0.0880265
SYCE3	2.299	0.0107526	0.0881466
POMP	2.29863	0.0107629	0.0881848
RPS21	2.29513	0.0108627	0.0887235
CLPP	2.29337	0.0109135	0.0890914
FAM196A	2.292	0.0109529	0.0891358
CPLX3	2.29098	0.0109822	0.0891475
RPS2P32	2.2906	0.0109933	0.0891845
HEBP1	2.28994	0.0110124	0.0892571
IRF7	2.28988	0.0110141	0.0892571
ZFAND3	2.28968	0.01102	0.0892571
RPL36	2.28883	0.0110448	0.0892571
OR1D5	2.28859	0.0110515	0.0892571
SMIM20	2.28817	0.0110639	0.0892571
HLA-DPB1	2.28784	0.0110735	0.0892571
LOC440434	2.28773	0.0110765	0.0892571
PDE5A	2.28765	0.0110789	0.0892571
RAPGEF4	2.28743	0.0110853	0.0892571
RPS12	2.28734	0.0110879	0.0892571
IFI44	2.28667	0.0111074	0.0893063
PEX10	2.28608	0.0111247	0.0893688
DYDC2	2.28573	0.0111349	0.0894054
EAF2	2.28471	0.0111648	0.0894398
OSTCP1	2.28422	0.0111794	0.0894398
HLA-E	2.28405	0.0111842	0.0894398
RYR3	2.28403	0.011185	0.0894398
COX6A1	2.28279	0.0112213	0.0896847
WDR62	2.28043	0.0112912	0.0901049
THTPA	2.27994	0.0113056	0.0901277
PAFAH2	2.27923	0.0113267	0.0902352
GPT2	2.27647	0.0114089	0.0906859
MSH3	2.27557	0.011436	0.090797
CES1	2.27435	0.0114724	0.0909764
ECH1	2.27312	0.0115096	0.0911032
ANAPC10	2.27284	0.0115181	0.0911244
ENHO	2.27138	0.011562	0.091321
FANK1	2.27092	0.0115761	0.091321
OSTC	2.27067	0.0115836	0.091321
IPP	2.27066	0.0115838	0.091321
TLN1	2.26955	0.0116175	0.0915365
COL9A1	2.26858	0.011647	0.091569
C22orf39	2.26795	0.0116661	0.0916004
SNRPE	2.26694	0.011697	0.0917044
IL1B	2.26659	0.0117075	0.0917411
CAPG	2.26602	0.0117252	0.0918112
IDH1	2.26592	0.0117282	0.0918112
MAPKAPK2	2.26446	0.011773	0.0918398
GAS5	2.2641	0.011784	0.0918433
LAMTOR2	2.26291	0.0118206	0.0919678
ST13P4	2.26262	0.0118295	0.0919678
AFF3	2.26259	0.0118306	0.0919678
DUSP9	2.26104	0.0118783	0.0922475
EMC2	2.25994	0.0119123	0.0924196
PHF12	2.25794	0.0119747	0.0926645
LIPT2	2.2576	0.0119854	0.0926645
LINGO3	2.2572	0.0119977	0.0927141
SRP9	2.25695	0.0120055	0.0927285
PBXIP1	2.25644	0.0120215	0.0927605
PEX2	2.25556	0.0120491	0.0928816
ST20	2.25432	0.0120879	0.0931345
DOK7	2.25238	0.012149	0.0935072
LHFPL6	2.25145	0.0121785	0.0935072
ZNF516	2.25115	0.0121882	0.0935072
ENO1	2.25098	0.0121934	0.0935072
TMED5	2.25076	0.0122005	0.0935072
ZNF226	2.2506	0.0122056	0.0935072
RPS2	2.25027	0.0122159	0.0935072
INTS4	2.25015	0.0122196	0.0935072
MCM3	2.2493	0.0122466	0.0936645
OLIG2	2.24613	0.0123478	0.0943008
ERI3	2.24592	0.0123547	0.0943069
CDK16	2.24553	0.012367	0.0943548
CXCL3	2.24517	0.0123788	0.094357
ARHGEF26-AS1	2.24515	0.0123793	0.094357
HLA-DPB2	2.24411	0.0124128	0.0944893
ZNF300P1	2.24404	0.0124148	0.0944893
KANSL1-AS1	2.24289	0.0124521	0.0947265
LINC02470	2.24218	0.0124748	0.0948075
SMO	2.24094	0.0125149	0.0949272
KRTAP19-2	2.2391	0.0125745	0.0952412
TEF	2.23835	0.0125991	0.0953351
FAM155B	2.23785	0.0126153	0.0954112
S100B	2.23672	0.0126525	0.0956077
SYDE1	2.23634	0.0126649	0.0956474
ASPH	2.2346	0.0127218	0.095892
TACR2	2.23382	0.0127475	0.0959468
FAM96A	2.23308	0.0127718	0.0960242
PRTG	2.233	0.0127746	0.0960242
DNAH9	2.23214	0.0128029	0.0960242
VANGL2	2.23204	0.0128063	0.0960242
ZCCHC17	2.23169	0.0128176	0.0960242
LMCD1	2.23036	0.0128617	0.0962043
DOLK	2.2296	0.0128871	0.0963197
KIF6	2.22953	0.0128895	0.0963197
BCRP2	2.22876	0.0129148	0.096463
EDNRB	2.22838	0.0129277	0.096513
PCED1B	2.22603	0.0130061	0.0969131
ABHD1	2.22333	0.0130969	0.09746
LYN	2.22301	0.0131075	0.09746
DNPEP	2.22264	0.01312	0.09746
CHRNA3	2.22255	0.0131231	0.09746
PLPPR2	2.22212	0.0131375	0.0974771
AURKC	2.21979	0.0132165	0.09781
OR10A5	2.21947	0.0132273	0.09781
CH17-340M24.3	2.21944	0.0132285	0.09781
PNPLA1	2.21925	0.0132348	0.09781
APOL6	2.2186	0.013257	0.09785
LINC01105	2.217	0.0133116	0.0980744
NAA11	2.21685	0.0133168	0.0980744
LRRC42	2.21667	0.0133229	0.0980744
ROBO2	2.21646	0.01333	0.0980744
ITPRIPL2	2.21643	0.0133309	0.0980744
LTA	2.21642	0.0133313	0.0980744
HIST3H2BB	2.21622	0.0133382	0.0980779
KCNQ2	2.21536	0.0133676	0.0981099
RPS29	2.21514	0.0133753	0.0981099
ANP32AP1	2.21427	0.0134052	0.0982481
POTEF	2.21406	0.0134123	0.0982543
PSD	2.21291	0.0134519	0.0984985
NAGA	2.2125	0.0134659	0.0985187
MPV17	2.21083	0.0135239	0.0987478
LACTB2	2.20991	0.0135556	0.0987946
CPE	2.20869	0.013598	0.0990113
LINC00320	2.20826	0.0136132	0.0990418
STAG3	2.2082	0.0136153	0.0990418
MRPL11	2.2078	0.0136291	0.0990537
CASTOR1	2.20754	0.0136382	0.0990734
BEND7	2.2061	0.0136884	0.0993585
FLVCR1-AS1	2.20605	0.0136902	0.0993585
HVCN1	2.20402	0.0137613	0.0996798
TAOK2	2.20395	0.0137638	0.0996798
ANAPC13	2.20391	0.0137654	0.0996798
EYA2	2.20356	0.0137776	0.0996798
SUFU	2.20352	0.0137792	0.0996798
CETN2	2.20334	0.0137854	0.0996798
MMAB	2.203	0.0137975	0.0997212
GOLIM4	2.20176	0.0138413	0.0999177
LINC01410	2.20139	0.0138542	0.0999455
ANAPC11	2.20101	0.0138677	0.0999842
HLA-F-AS1	2.20088	0.0138723	0.0999842
HMGN2	2.20015	0.0138981	0.100038
COX7C	2.19995	0.0139054	0.100038
LY96	2.19971	0.0139136	0.100051
CNN3	2.19923	0.0139309	0.10013
CCDC167	2.19876	0.0139474	0.100202
STX4	2.19742	0.0139951	0.100267
CXorf38	2.19734	0.0139982	0.100267
CD58	2.19731	0.0139992	0.100267
WWC1	2.1971	0.0140066	0.100267
TRAF4	2.19587	0.0140508	0.100448
DDIT4	2.19582	0.0140524	0.100448
EMC7	2.19497	0.014083	0.100621
SLAIN2	2.19457	0.0140972	0.100631
ALPK1	2.19368	0.0141293	0.100814
ACCS	2.19105	0.0142241	0.101213
APC	2.19071	0.0142362	0.101253
PLEKHA7	2.19007	0.0142595	0.101281
PUF60	2.18826	0.0143252	0.101655
RPS4Y1	2.18768	0.0143465	0.101714
GATM	2.18575	0.0144169	0.102028
TMEM230	2.18452	0.0144619	0.102254
ALDH6A1	2.18339	0.0145036	0.102361
CD163	2.18325	0.0145088	0.102361
TBC1D5	2.1814	0.0145768	0.102647
CHMP4A	2.18113	0.014587	0.102647
CRK	2.18058	0.0146071	0.102723
ADCY8	2.18004	0.0146273	0.102819
SLC24A3	2.1795	0.0146475	0.102914
HIP1R	2.17914	0.0146607	0.102961
FAM189A2	2.17737	0.0147264	0.103093
LARS2	2.17727	0.0147302	0.103093
DNAH14	2.17721	0.0147323	0.103093
BHMT2	2.17699	0.0147407	0.103105
NDUFA7	2.17643	0.0147614	0.103158
CCZ1B	2.17516	0.0148091	0.103445
SOX9-AS1	2.17468	0.0148269	0.103523
CCDC148	2.17313	0.0148854	0.103793
LOC730183	2.17289	0.0148944	0.103809
GNG2	2.17259	0.0149056	0.103841
TCF12	2.17148	0.0149476	0.103931
DAD1	2.17145	0.0149487	0.103931
COX6C	2.17127	0.0149555	0.103931
CENPW	2.17057	0.0149817	0.103935
KLHL1	2.17053	0.0149835	0.103935
TG	2.16979	0.0150114	0.103994
UBL7-AS1	2.16954	0.0150208	0.103994
SLC44A3	2.16898	0.0150423	0.104037
FAU	2.16779	0.0150875	0.104121
DDR1	2.16759	0.015095	0.104121
MACROD2	2.16743	0.0151012	0.104121
HMBOX1	2.16728	0.0151068	0.104121
ZNF844	2.16713	0.0151123	0.104121
SGCB	2.16536	0.0151802	0.104371
COL8A2	2.1631	0.0152666	0.104861
KLC1	2.1621	0.0153054	0.104972
SP5	2.16187	0.0153141	0.104972
MLH1	2.16169	0.015321	0.104972
RPL26	2.16163	0.0153232	0.104972
SPATA13	2.16093	0.0153504	0.105113
CHMP2A	2.16045	0.0153689	0.105138
LRRC56	2.16021	0.0153783	0.105138
ONECUT1	2.15988	0.0153908	0.105138
ACSBG1	2.15972	0.0153972	0.105138
FZD2	2.15889	0.0154294	0.105239
DECR1	2.1578	0.0154717	0.105481
PSMA2	2.15747	0.0154847	0.105524
SLC4A4	2.15684	0.0155089	0.105597
TFG	2.15577	0.0155507	0.105789
FOXA2	2.15527	0.0155705	0.105878
PLEKHB1	2.15439	0.0156048	0.106019
ZSCAN5A	2.15402	0.0156195	0.106027
RAB18	2.15381	0.0156276	0.106036
FRMD3	2.15354	0.0156382	0.106062
FANCB	2.15303	0.0156583	0.106152
TSKU	2.14993	0.0157805	0.106621
ADGRV1	2.14947	0.0157985	0.106621
LGALS3BP	2.14947	0.0157987	0.106621
ZFAS1	2.14692	0.0158997	0.106995
STOX1	2.1466	0.0159127	0.106995
ZNF517	2.14583	0.0159434	0.107063
HSPD1	2.14525	0.0159666	0.10717
RAVER2	2.14508	0.0159731	0.10717
SURF6	2.14447	0.0159978	0.107203
HBB	2.14428	0.0160054	0.107203
TDRD10	2.1437	0.0160283	0.107223
RPS23	2.14309	0.0160531	0.107293
ZDHHC15	2.14281	0.0160643	0.107322
SLC2A10	2.14198	0.0160975	0.107447
EDARADD	2.14104	0.0161353	0.10752
DNM1P46	2.14037	0.0161625	0.107591
TBC1D27P	2.14027	0.0161665	0.107591
RAB11A	2.13984	0.0161839	0.107661
MT1B	2.13816	0.016252	0.107976
JAK3	2.13704	0.0162972	0.108177
APLNR	2.13487	0.0163858	0.108454
C14orf177	2.13485	0.0163868	0.108454
PFKL	2.13477	0.0163901	0.108454
CDK5RAP2	2.13289	0.0164668	0.108748
TKFC	2.13229	0.0164916	0.108782
SURF1	2.13115	0.0165385	0.108989
C2orf70	2.13105	0.0165425	0.108989
LOC103344931	2.13	0.0165858	0.108997
S100A13	2.12991	0.0165897	0.108997
MAPKAPK5-AS1	2.12971	0.0165979	0.108997
OTX1	2.12942	0.0166097	0.108997
SELENOW	2.12928	0.0166155	0.108997
ELF1	2.1292	0.0166187	0.108997
FDXR	2.12919	0.0166194	0.108997
ESPL1	2.1285	0.016648	0.109077
SLC29A4	2.12793	0.0166714	0.109128
HMGN2P46	2.12705	0.0167079	0.109179
SEC61B	2.12603	0.0167506	0.109383
POLR2L	2.12559	0.0167686	0.109454
LYRM2	2.12516	0.0167867	0.109494
IFITM4P	2.12433	0.0168215	0.109546
TMEM128	2.12408	0.0168317	0.109546
ADCYAP1R1	2.12187	0.0169241	0.109929
PARVA	2.12019	0.0169948	0.110117
HINT2	2.12014	0.0169969	0.110117
PON2	2.11962	0.0170191	0.110215
PYGM	2.11818	0.0170801	0.110508
SEMA3D	2.11804	0.0170857	0.110508
S100A2	2.11732	0.0171165	0.110508
PFDN6	2.11728	0.0171181	0.110508
RAI14	2.1169	0.017134	0.110508
SEMA5A	2.11688	0.017135	0.110508
LINC00665	2.1151	0.0172109	0.110733
ZDHHC8P1	2.11397	0.0172591	0.110942
RPS11	2.1135	0.017279	0.110979
DTD2	2.11192	0.0173468	0.111323
MAGEA6	2.11051	0.0174073	0.111411
HDAC1	2.10947	0.0174522	0.11155
CD59	2.10873	0.0174839	0.111587
SCRG1	2.1086	0.0174897	0.111587
C9orf16	2.10819	0.0175072	0.111587
CENPVL3	2.10819	0.0175073	0.111587
UFD1	2.10814	0.0175093	0.111587
PLPP3	2.10661	0.0175756	0.111782
LOC645166	2.10611	0.0175975	0.111875
LYRM9	2.10578	0.0176119	0.111922
LINC00167	2.10467	0.0176602	0.112137
ZFP36L2	2.10364	0.0177051	0.112377
BPGM	2.10332	0.0177191	0.11242
TMEM238	2.10179	0.0177857	0.112751
SYTL4	2.10084	0.0178277	0.112925
GNG8	2.09797	0.017954	0.113305
PPARA	2.09742	0.0179782	0.113305
XAF1	2.09705	0.0179946	0.113305
SYNJ2BP	2.09697	0.0179983	0.113305
TM2D1	2.09696	0.0179985	0.113305
TBC1D10C	2.09669	0.0180106	0.113305
PRKRIP1	2.09662	0.0180138	0.113305
ZNF277	2.09588	0.0180463	0.113349
RYR1	2.09558	0.0180598	0.113385
NKAIN4	2.09438	0.018113	0.113645
DLEU1	2.09309	0.0181704	0.113759
TMEM9	2.09176	0.0182302	0.114065
VWA5A	2.09167	0.0182338	0.114065
ATP6V0E2	2.09139	0.0182466	0.114085
ZNF324B	2.09127	0.0182517	0.114085
MLC1	2.08947	0.0183325	0.114466
KRCC1	2.08895	0.018356	0.114553
ARHGAP4	2.08879	0.0183631	0.114553
KCNMB1	2.08671	0.0184572	0.115048
SUGCT	2.08553	0.0185108	0.115307
SPTBN1	2.0828	0.0186348	0.115926
ACO2	2.08263	0.0186425	0.115926
FABP7	2.08216	0.0186641	0.116014
OR2W5	2.0805	0.0187398	0.11624
ARHGAP18	2.08012	0.0187572	0.116267
GPR107	2.07889	0.0188138	0.116528
MITD1	2.07856	0.0188289	0.11653
AK6	2.07856	0.0188291	0.11653
LOC101927318	2.07794	0.0188574	0.116649
CYB5R3	2.07674	0.0189126	0.11678
KIAA1147	2.07671	0.0189143	0.11678
TGFBR2	2.07554	0.0189684	0.116975
MAP4K4	2.07512	0.0189878	0.116978
TRIB1	2.07505	0.0189911	0.116978
GCSH	2.07408	0.0190359	0.117192
MARCKSL1	2.07377	0.0190504	0.117204
NDUFS5	2.07357	0.0190596	0.117215
ZNF236	2.07236	0.0191161	0.117355
STX17-AS1	2.07231	0.0191181	0.117355
DTX3L	2.07056	0.0191998	0.117669
SAMD4A	2.07053	0.0192013	0.117669
AQP4	2.06995	0.0192286	0.11779
ABI3	2.06973	0.0192388	0.117807
NFATC1	2.06913	0.0192668	0.117886
PYCR1	2.0686	0.0192918	0.117993
HNRNPCL1	2.06763	0.0193374	0.118085
PLCD3	2.06715	0.0193599	0.118085
TMEM99	2.06529	0.0194477	0.11846
LINC02550	2.06515	0.0194545	0.11846
HMGCL	2.06482	0.01947	0.118479
EMX2OS	2.06438	0.0194909	0.118479
ZNF667-AS1	2.06434	0.0194926	0.118479
RPS13	2.06227	0.0195912	0.118786
SETD9	2.05827	0.0197819	0.119679
PPP1R1C	2.05779	0.0198053	0.119735
TMEM63B	2.05768	0.0198104	0.119735
GTPBP4	2.05741	0.0198233	0.119735
SFPQ	2.05672	0.0198568	0.119763
KLF16	2.0567	0.0198577	0.119763
PRODH	2.05643	0.0198705	0.119763
TENM1	2.05622	0.0198805	0.119763
FAM96B	2.05601	0.0198909	0.119763
PTTG1IP	2.0548	0.0199489	0.119855
IER3	2.05158	0.0201051	0.120454
SCN9A	2.05124	0.0201219	0.120454
EEF1G	2.05079	0.0201437	0.120454
MORN2	2.05068	0.0201489	0.120454
APPL2	2.05015	0.0201751	0.120565
RBFA	2.04871	0.0202454	0.120846
MSI2	2.04809	0.0202758	0.120876
TTR	2.04777	0.020291	0.120876
IQCK	2.04686	0.0203357	0.12097
STK33	2.04617	0.0203696	0.121079
TOR4A	2.04532	0.0204116	0.12119
RAB5C	2.04477	0.0204388	0.121223
GUK1	2.04455	0.0204498	0.121233
NUDT7	2.04238	0.020557	0.121684
ANGPTL4	2.04218	0.0205669	0.121697
GOLT1A	2.04109	0.0206207	0.121923
MPZL1	2.04084	0.0206333	0.121951
SLC12A4	2.03968	0.0206912	0.122155
MLEC	2.03939	0.0207057	0.122173
DPCD	2.03874	0.020738	0.122251
S100A10	2.03872	0.0207388	0.122251
WFS1	2.03837	0.0207565	0.122274
CACUL1	2.03762	0.0207941	0.122274
C3orf14	2.03755	0.0207977	0.122274
SINHCAF	2.03752	0.0207989	0.122274
CNIH2	2.03739	0.0208054	0.122274
SEC22B	2.03598	0.0208764	0.122554
PNRC1	2.03562	0.0208941	0.122612
FIBIN	2.03542	0.0209045	0.122624
NYNRIN	2.03527	0.020912	0.122624
STXBP3	2.03488	0.0209316	0.122626
AGFG2	2.03479	0.0209358	0.122626
ZFHX4	2.03362	0.0209949	0.122834
ERC2	2.03325	0.0210136	0.122834
ABHD4	2.03287	0.0210329	0.122834
STXBP4	2.03269	0.0210421	0.122834
GLRA2	2.03229	0.0210623	0.122872
KIAA1191	2.03147	0.0211036	0.12301
PYDC1	2.03055	0.0211502	0.12319
GEMIN8	2.03028	0.0211642	0.123225
BORCS7	2.03012	0.0211723	0.123227
PSMA5	2.0293	0.021214	0.123407
EFCAB2	2.0292	0.0212191	0.123407
WDR1	2.02782	0.0212891	0.123676
ECHDC1	2.02759	0.0213012	0.1237
SDC2	2.02742	0.0213095	0.123703
DIO2	2.02682	0.0213403	0.12379
COMMD3	2.02655	0.0213542	0.123806
FIBCD1	2.02548	0.0214089	0.123941
CSK	2.02513	0.0214269	0.123941
FBLN1	2.02507	0.0214299	0.123941
RPS15	2.02453	0.0214576	0.123997
FAM200B	2.02341	0.0215155	0.124075
LCAT	2.02324	0.0215244	0.124075
OR7E14P	2.02307	0.0215332	0.12408
FAM86DP	2.02232	0.0215717	0.124133
PSMD13	2.02229	0.0215734	0.124133
SASH1	2.02199	0.0215887	0.124133
BRMS1	2.02192	0.0215922	0.124133
PHGDH	2.02154	0.0216118	0.124133
SPTBN2	2.0215	0.0216139	0.124133
NEK7	2.01957	0.0217142	0.12436
CDH11	2.01929	0.0217285	0.12436
CLIC1	2.01921	0.0217327	0.12436
FAAP20	2.0192	0.021733	0.12436
C4orf19	2.01856	0.0217667	0.124507
ALDH4A1	2.01813	0.0217888	0.124543
SAMD1	2.01746	0.0218239	0.124607
HSCB	2.01702	0.0218469	0.124647
FLI1	2.01634	0.0218823	0.124795
GDF7	2.01621	0.0218888	0.124795
EFCC1	2.01563	0.0219194	0.124924
DDA1	2.0152	0.0219416	0.124934
SPAG16	2.01514	0.0219451	0.124934
YPEL1	2.01473	0.0219665	0.12501
OR5L2	2.01429	0.0219895	0.125095
PLCE1	2.01356	0.022028	0.12524
ACSS1	2.0135	0.022031	0.12524
MED24	2.0128	0.022068	0.125405
GIT1	2.01211	0.0221041	0.125473
UPK2	2.01138	0.0221425	0.125619
COA4	2.01132	0.0221458	0.125619
SLC16A2	2.01084	0.0221711	0.125689
RND3	2.01078	0.0221743	0.125689
HYKK	2.01034	0.0221977	0.125776
PAX9	2.00998	0.0222167	0.125838
HEBP2	2.00905	0.0222657	0.126017
CDV3	2.0088	0.0222794	0.126017
PDE3A	2.00878	0.0222804	0.126017
SLC17A4	2.00802	0.0223205	0.126084
ADAMTSL3	2.00781	0.0223317	0.126084
NSA2	2.00734	0.0223568	0.126084
ZNF608	2.00722	0.0223633	0.126084
CEP89	2.00712	0.0223682	0.126084
BTC	2.00604	0.0224262	0.126194
NAGK	2.00542	0.022459	0.126194
JMJD7	2.00528	0.0224667	0.126194
HIPK2	2.00448	0.0225096	0.126194
STON2	2.00408	0.0225307	0.126194
RPL7	2.00385	0.0225432	0.126194
LAPTM4A	2.00377	0.0225475	0.126194
OARD1	2.00358	0.0225574	0.126194
TTLL1	2.00326	0.0225747	0.12622
PLAC4	2.00263	0.0226087	0.126319
KLF15	2.00051	0.0227225	0.126819
BMS1P14	1.99893	0.022808	0.127251
MRPS28	1.99807	0.0228544	0.127432
ERBB2	1.99803	0.0228567	0.127432
TSR3	1.99772	0.0228735	0.127466
ROMO1	1.99762	0.0228791	0.127466
RPS27	1.99698	0.0229137	0.127567
ETFDH	1.99675	0.0229263	0.127592
MT1A	1.99536	0.0230016	0.127966
SYNDIG1L	1.99483	0.0230305	0.128036
SOX9	1.99422	0.0230642	0.128121
FAM102A	1.99411	0.0230701	0.128121
CCL17	1.99364	0.0230959	0.128121
GAR1	1.99349	0.0231039	0.128121
CD8A	1.99307	0.0231271	0.128121
TMEM200A	1.99294	0.0231341	0.128121
ZNF326	1.99292	0.0231351	0.128121
HNMT	1.99288	0.0231374	0.128121
C6orf48	1.99275	0.0231443	0.128121
DNAJB2	1.99171	0.0232013	0.128301
ATP1A2	1.9904	0.0232733	0.128368
WNK1	1.99023	0.0232831	0.128368
DMRTA2	1.99012	0.0232891	0.128368
DNASE2	1.99	0.0232955	0.128368
LSM7	1.98932	0.0233328	0.128482
MT1JP	1.98865	0.02337	0.128528
TRIL	1.98816	0.0233969	0.128528
NKAIN3	1.98814	0.0233979	0.128528
PMS2P1	1.98798	0.0234068	0.128528
PPP1R9B	1.9875	0.0234337	0.128597
AXL	1.98746	0.0234358	0.128597
GSTO2	1.98689	0.0234672	0.128607
AK8	1.98653	0.0234871	0.128607
FERMT2	1.98424	0.0236148	0.129214
NUDT16	1.98405	0.0236252	0.129214
GABARAP	1.98395	0.0236309	0.129214
NECAP2	1.98312	0.0236768	0.129251
ATP5F1C	1.98253	0.0237101	0.12933
OLIG1	1.98151	0.023767	0.12955
MSRB2	1.9805	0.0238238	0.129724
PPP2R3B	1.98001	0.0238513	0.129801
PKP4	1.97978	0.0238639	0.129801
MRPS33	1.97965	0.0238712	0.129801
EMX2	1.97841	0.0239413	0.130053
IL3RA	1.97763	0.0239851	0.130239
ETF1	1.97733	0.0240021	0.130286
SOX2	1.97589	0.0240837	0.130548
RAMP1	1.97568	0.0240955	0.130566
TMOD3	1.97542	0.0241105	0.130603
CRHBP	1.97502	0.0241328	0.130634
FAM171B	1.97443	0.0241664	0.130634
COX20	1.97439	0.0241689	0.130634
RPL22	1.9739	0.0241963	0.130705
MRC1	1.97332	0.0242296	0.130749
SPNS3	1.97238	0.0242829	0.130947
SARDH	1.97194	0.0243082	0.130993
TMBIM6	1.97037	0.0243977	0.13134
PDE4DIP	1.96958	0.0244434	0.131383
ZBTB37	1.96952	0.0244468	0.131383
EMP1	1.9695	0.0244478	0.131383
DHRS13	1.96818	0.0245236	0.131655
FAM111A	1.9679	0.0245399	0.131656
TGFB3	1.96662	0.0246136	0.131923
CCDC15	1.96618	0.0246391	0.131923
ADSL	1.96614	0.0246411	0.131923
ALG14	1.96541	0.0246835	0.132059
PRKX	1.96482	0.0247176	0.132197
CCDC173	1.96453	0.0247346	0.132205
OLMALINC	1.96431	0.0247472	0.132205
SERPINB8	1.96387	0.0247724	0.132205
HSD17B6	1.96377	0.0247783	0.132205
ASCC1	1.9629	0.0248291	0.13243
RARRES3	1.962	0.0248811	0.13247
TBXA2R	1.96157	0.0249064	0.132526
CALN1	1.96118	0.024929	0.132572
NDUFB3	1.96113	0.0249319	0.132572
HNRNPA2B1	1.96037	0.0249762	0.132762
PRPS1L1	1.9591	0.0250503	0.133034
ANP32D	1.95906	0.0250528	0.133034
DMWD	1.9569	0.0251796	0.13348
USP3	1.9552	0.0252798	0.133785
PRR25	1.95371	0.0253677	0.134091
SLC4A11	1.95339	0.0253869	0.134091
INTS12	1.95311	0.0254031	0.134104
POLR2G	1.95302	0.0254087	0.134104
LOC541472	1.95252	0.0254384	0.134215
TALDO1	1.95119	0.0255175	0.134451
MT1X	1.95057	0.0255544	0.134481
NDRG2	1.9502	0.0255762	0.134481
RCBTB2	1.95012	0.0255809	0.134481
GTPBP3	1.94985	0.0255971	0.134481
PPP1R42	1.94959	0.0256124	0.134481
ZNF814	1.94955	0.0256147	0.134481
ARHGAP17	1.94952	0.0256166	0.134481
ANKRD18A	1.9495	0.025618	0.134481
RPL11	1.94887	0.0256557	0.134521
OR7E2P	1.94881	0.0256589	0.134521
RAB8B	1.94827	0.0256913	0.134595
CARD8	1.94737	0.0257454	0.134834
SMC4	1.94685	0.0257766	0.134952
BDH2	1.94648	0.0257983	0.13502
RIT1	1.94601	0.0258265	0.135069
TMIGD3	1.94562	0.0258503	0.135095
CRADD	1.94553	0.0258559	0.135095
NHP2	1.94459	0.0259121	0.135332
KANK2	1.94449	0.0259184	0.135332
EIF3F	1.94422	0.0259347	0.135371
NACC1	1.94379	0.0259604	0.13546
TBC1D14	1.94323	0.025994	0.13559
NRP2	1.942	0.0260684	0.135843
C20orf27	1.94143	0.0261032	0.135928
MDGA1	1.9413	0.026111	0.135928
MAN1B1-AS1	1.94108	0.0261241	0.135951
MRPS23	1.94028	0.0261729	0.136014
MISP3	1.94002	0.0261884	0.136014
HPR	1.9383	0.0262932	0.136345
IGFBP5	1.93819	0.0263	0.136345
CCBE1	1.93773	0.026328	0.13637
CFAP61	1.9372	0.0263604	0.136454
CCL2	1.93674	0.0263885	0.136554
CHST3	1.93485	0.0265045	0.136974
ZCCHC24	1.93464	0.026517	0.136993
KRTAP19-8	1.93449	0.0265265	0.136996
VPS51	1.93422	0.026543	0.137037
SAMD15	1.93313	0.0266102	0.137247
GTF2E2	1.93154	0.0267082	0.137571
ARPIN	1.92957	0.0268299	0.137767
CKS1B	1.92946	0.026837	0.137767
ARHGEF6	1.92937	0.0268424	0.137767
DPYD	1.92912	0.0268578	0.137767
CLEC4G	1.92908	0.0268607	0.137767
SLC22A7	1.92843	0.0269006	0.137926
ACOT13	1.92791	0.0269334	0.137997
FEM1A	1.92772	0.0269451	0.137997
LOC644936	1.92734	0.0269685	0.138003
EML3	1.92677	0.0270042	0.138141
LHFPL2	1.92631	0.027033	0.138152
ASB16	1.92601	0.0270517	0.138203
KLHDC8A	1.92474	0.0271307	0.138444
C8orf34	1.92468	0.0271345	0.138444
SALL2	1.92427	0.0271602	0.13846
SLITRK6	1.92422	0.0271633	0.13846
ZMYM1	1.92403	0.0271751	0.13846
C2orf76	1.92343	0.0272132	0.138552
HIST2H2BC	1.92336	0.0272176	0.138552
EFNA2	1.92315	0.0272309	0.138574
TPM2	1.92271	0.0272584	0.138638
FHOD3	1.9224	0.0272777	0.138638
TOMM7	1.92238	0.0272792	0.138638
SERF2	1.92217	0.0272921	0.138638
SF3B2	1.92036	0.0274059	0.138877
RPL13	1.91997	0.0274309	0.138928
UCHL3	1.91979	0.0274425	0.138928
S100P	1.91887	0.0275005	0.139114
NFE2L3	1.91818	0.0275439	0.139199
RPL37A	1.91764	0.0275784	0.139255
LINC01480	1.91738	0.0275946	0.139292
PSMB8	1.9163	0.0276634	0.139594
MRTO4	1.91592	0.0276874	0.139625
RAP1A	1.91531	0.0277262	0.139685
UNC93B1	1.91448	0.0277794	0.139861
SLX4IP	1.91435	0.0277879	0.139861
SLC44A2	1.91178	0.027952	0.140461
RAB3B	1.91106	0.0279984	0.140604
NUS1	1.9107	0.0280216	0.140644
NPAS3	1.91035	0.0280444	0.140699
RPL26L1	1.91002	0.0280651	0.140758
UBA52	1.90934	0.028109	0.140888
SEC61A1	1.90904	0.0281284	0.14094
NAT10	1.9085	0.0281636	0.140984
PLEKHG2	1.9084	0.0281699	0.140984
GFAP	1.90826	0.028179	0.140984
MCCC2	1.90637	0.0283011	0.141324
LAP3	1.90635	0.0283025	0.141324
LMO1	1.90517	0.0283788	0.141514
NAA10	1.90489	0.0283974	0.141561
HHLA3	1.90292	0.0285254	0.141996
MXRA8	1.90292	0.0285257	0.141996
HIST1H3C	1.90273	0.0285378	0.141996
NFE2L2	1.90234	0.0285633	0.141996
COX6A2	1.90182	0.0285974	0.141996
SDCCAG8	1.90177	0.0286003	0.141996
STK31	1.90166	0.0286075	0.141996
LIMS1	1.90163	0.0286099	0.141996
TRIM61	1.90139	0.0286251	0.141996
CPSF4	1.90137	0.0286265	0.141996
ACTG1P4	1.9013	0.0286316	0.141996
C3orf70	1.90066	0.0286733	0.142066
FAM229B	1.90061	0.0286765	0.142066
YWHAEP1	1.90035	0.0286935	0.142086
SULT1C4	1.8997	0.0287362	0.142162
PPP1R14B	1.8994	0.0287558	0.142214
CFD	1.89888	0.02879	0.142293
NR2F2-AS1	1.89873	0.0288	0.142298
PGPEP1	1.89785	0.0288578	0.142449
ASB18	1.89764	0.0288715	0.142451
NUCB2	1.89725	0.0288974	0.142509
GLUD2	1.89638	0.028955	0.142596
PTP4A2	1.89578	0.0289947	0.142663
ENKUR	1.89573	0.0289982	0.142663
ACSM5	1.89544	0.0290169	0.142685
GRIN2C	1.89442	0.0290848	0.142875
DTNBP1	1.89356	0.0291419	0.143038
REST	1.89234	0.0292229	0.143301
CENPB	1.89161	0.0292715	0.143493
TNIK	1.89135	0.0292887	0.1435
PSMA3	1.89132	0.0292911	0.1435
OGFOD3	1.89037	0.029354	0.143763
FTCDNL1	1.88987	0.029388	0.14387
IMPACT	1.88958	0.0294074	0.14387
HMGB1	1.88691	0.0295862	0.14424
ACP1	1.88686	0.0295897	0.14424
SDS	1.8849	0.0297215	0.144526
RNF157-AS1	1.88465	0.0297385	0.144559
MPZ	1.88414	0.0297729	0.144591
LPIN3	1.8836	0.0298098	0.14464
SETD3	1.88353	0.029814	0.14464
LZIC	1.88307	0.0298457	0.14472
LEF1-AS1	1.8822	0.0299042	0.144959
RDH10	1.88193	0.0299227	0.144995
PSMD2	1.88116	0.0299751	0.144995
NDUFA4L2	1.88097	0.0299883	0.144995
ADGRA3	1.88041	0.0300262	0.144995
LYRM1	1.87977	0.0300695	0.145086
AFF2	1.87943	0.030093	0.145124
RACK1	1.87938	0.0300961	0.145124
TCIRG1	1.87872	0.0301416	0.145299
B3GALT5-AS1	1.87756	0.0302208	0.145427
TWF1	1.87691	0.0302651	0.145427
SMIM27	1.8763	0.0303069	0.145519
GTF2F2	1.87628	0.0303084	0.145519
NKAIN2	1.87546	0.030365	0.14568
DR1	1.87518	0.0303837	0.145684
COA5	1.87497	0.0303987	0.145684
LOC389831	1.87448	0.0304322	0.14576
LGALS3	1.8738	0.0304791	0.145827
COX7A2	1.87358	0.0304938	0.145827
MYLIP	1.87195	0.0306065	0.146187
REXO2	1.87133	0.03065	0.146317
CYSTM1	1.87127	0.030654	0.146317
B4GALNT4	1.87116	0.0306617	0.146317
ARL6IP6	1.87061	0.0306994	0.146408
FRMPD3	1.86975	0.0307589	0.146557
ADGRG1	1.86841	0.0308523	0.146848
SLC7A10	1.8681	0.0308741	0.146848
TMBIM1	1.86771	0.030901	0.146848
WDFY3-AS2	1.8677	0.0309019	0.146848
ZMAT1	1.86746	0.0309185	0.146848
LINC00260	1.86728	0.0309312	0.146848
TMEM50B	1.86718	0.0309382	0.146848
MPIG6B	1.86712	0.0309421	0.146848
RPL10	1.8668	0.0309649	0.146877
NR2F2	1.86518	0.0310779	0.147269
C12orf45	1.86504	0.0310881	0.147273
MIPEP	1.8648	0.031105	0.147308
IDNK	1.86431	0.0311392	0.147336
PPP1R32	1.8639	0.0311678	0.147382
DKFZp779M0652	1.86319	0.0312175	0.147528
SSSCA1	1.86127	0.0313532	0.148086
CORO1C	1.86112	0.0313633	0.148086
MAMSTR	1.86112	0.031364	0.148086
TLCD2	1.86089	0.03138	0.148117
SUMO2	1.86062	0.0313992	0.148163
PDZD11	1.86007	0.0314377	0.148184
MIR4435-2HG	1.85973	0.0314621	0.148184
CBX1	1.85968	0.0314654	0.148184
RPL35A	1.85949	0.0314792	0.148184
LINC00842	1.85948	0.0314796	0.148184
TMEM116	1.85903	0.0315111	0.148284
EFEMP2	1.85856	0.031545	0.148358
CNPY2	1.85796	0.0315874	0.148468
IFT88	1.85778	0.0316	0.148483
IBA57	1.85753	0.0316181	0.148523
LAMA1	1.85689	0.0316634	0.148647
SDR39U1	1.8567	0.0316771	0.148667
HMGA1	1.8559	0.0317336	0.148842
CWC15	1.85514	0.0317881	0.149009
HIST1H2AC	1.85425	0.0318517	0.14917
CCDC91	1.85399	0.0318704	0.149171
ACAA1	1.85228	0.0319928	0.149564
OTUD5	1.85205	0.0320093	0.149595
FEZF2	1.85145	0.0320523	0.149619
IFNAR1	1.85067	0.0321087	0.149806
TMEM209	1.85045	0.0321241	0.14982
SMPDL3A	1.84983	0.0321688	0.149957
GRB2	1.84934	0.0322043	0.15006
CARD6	1.84856	0.0322606	0.150136
LOC101927811	1.84832	0.0322783	0.150136
PIK3C2A	1.84792	0.0323067	0.150198
FBXL18	1.84783	0.0323138	0.150198
FAM105A	1.84773	0.0323205	0.150198
AKR1C1	1.84748	0.0323385	0.150237
SFT2D1	1.84731	0.0323511	0.150251
HILS1	1.84634	0.0324216	0.150534
RPL31	1.84595	0.0324498	0.150578
TYMP	1.84594	0.0324504	0.150578
TCEA1	1.84549	0.0324829	0.150617
SLA	1.84521	0.0325034	0.150617
SCPEP1	1.84423	0.0325749	0.150753
EPCAM	1.84406	0.0325873	0.150766
CST5	1.84385	0.0326027	0.150792
RNF5	1.84309	0.0326579	0.150914
TMCO1	1.84284	0.0326761	0.150953
PAX4	1.84138	0.0327829	0.151312
FAM177A1	1.84053	0.0328452	0.151404
ZHX2	1.84045	0.0328511	0.151404
PRKG1	1.83933	0.0329331	0.151688
CHCHD7	1.83888	0.0329663	0.151756
NOTCH2	1.83806	0.0330269	0.151969
PID1	1.83688	0.0331138	0.152211
ANP32B	1.83649	0.0331429	0.152269
ALYREF	1.83574	0.0331984	0.152375
PAMR1	1.83544	0.0332202	0.152377
SNTG2	1.83541	0.0332228	0.152377
RPL34-AS1	1.83523	0.0332361	0.152377
PDYN	1.83508	0.0332466	0.152377
FAM24B	1.83494	0.0332572	0.152377
C5orf58	1.83469	0.0332757	0.152377
SAP18	1.83445	0.0332936	0.152377
SNHG12	1.83423	0.0333096	0.152377
BMS1P20	1.83415	0.0333156	0.152377
CYTL1	1.83283	0.0334138	0.152642
TLR4	1.83236	0.0334491	0.152677
C11orf97	1.8321	0.0334679	0.152701
NOL3	1.83202	0.0334745	0.152701
NRIP3	1.83124	0.0335324	0.15292
KCNJ10	1.83058	0.0335814	0.153099
HIRA	1.82984	0.0336368	0.153177
PQLC1	1.82983	0.0336377	0.153177
AGAP1	1.82954	0.0336594	0.153232
GCDH	1.82901	0.033699	0.153315
PDE9A	1.8289	0.0337071	0.153315
PMS2P7	1.82859	0.0337308	0.153378
CCZ1	1.82754	0.0338093	0.153512
NENF	1.82646	0.0338904	0.15373
RHPN2	1.82638	0.0338968	0.15373
ZMIZ2	1.82613	0.033915	0.153768
PDSS2	1.8258	0.0339399	0.153788
FRG1BP	1.82569	0.0339482	0.153788
MMD	1.82568	0.0339489	0.153788
MAP6	1.82457	0.0340332	0.154081
MARCO	1.82412	0.0340672	0.15419
PPP6R1	1.8236	0.034106	0.154276
SCRN3	1.82336	0.0341247	0.1543
IVD	1.82235	0.0342009	0.154445
RNF20	1.82233	0.0342027	0.154445
CDK11B	1.82124	0.0342853	0.15464
FAM138E	1.82103	0.0343008	0.154665
PLTP	1.82083	0.0343163	0.15469
PGM2	1.82015	0.0343684	0.154836
KANSL1L	1.81947	0.0344197	0.15499
DCUN1D5	1.81838	0.0345027	0.155124
PLAC9P1	1.81814	0.0345216	0.155124
BCAS2	1.81695	0.0346127	0.155402
DNAH12	1.81688	0.0346176	0.155402
RPL7L1	1.81614	0.0346747	0.155588
PEAK1	1.8149	0.0347695	0.155745
UQCRBP1	1.81467	0.0347876	0.155764
RASSF8-AS1	1.81455	0.0347963	0.155764
HMG20B	1.81418	0.0348247	0.155764
TRIOBP	1.81407	0.0348334	0.155764
NXN	1.8132	0.0349008	0.155999
RNASEH2C	1.81267	0.034941	0.15606
CCDC74B	1.81257	0.0349494	0.15606
HRASLS	1.81152	0.0350302	0.156286
LYZL1	1.81095	0.0350744	0.156351
NANOS1	1.81078	0.0350871	0.156351
LINC00319	1.81053	0.0351068	0.15636
SHISA4	1.8101	0.0351404	0.156465
ISYNA1	1.80957	0.0351813	0.156521
COL4A2	1.80909	0.0352182	0.156521
IL10RB	1.80905	0.0352214	0.156521
PRPF38B	1.80892	0.0352319	0.156521
L3MBTL1	1.8089	0.035233	0.156521
ZC3HAV1	1.80832	0.0352783	0.156633
BEX4	1.80801	0.0353027	0.156697
CPQ	1.80639	0.0354284	0.15702
LOC102724156	1.80639	0.0354287	0.15702
METTL2B	1.80616	0.0354468	0.15702
SLC27A1	1.80604	0.0354557	0.15702
RNF222	1.80562	0.0354891	0.15707
ZNF83	1.8054	0.0355061	0.15707
GPR132	1.80523	0.0355193	0.157079
MCPH1-AS1	1.80402	0.0356144	0.157364
SPANXA2-OT1	1.8039	0.0356236	0.157364
ANKRD11	1.80366	0.0356422	0.157364
AK3	1.80327	0.0356727	0.157445
C19orf70	1.80262	0.0357237	0.15757
KCNK2	1.80197	0.0357749	0.15761
RPN2	1.8019	0.0357806	0.15761
TXN2	1.80112	0.0358422	0.157748
MRPS6	1.80068	0.0358769	0.157856
JARID2-AS1	1.80053	0.0358887	0.157864
SARNP	1.80013	0.0359203	0.157958
LRP3	1.79912	0.0359999	0.158264
CD44	1.79862	0.0360391	0.158347
TPD52L2	1.79844	0.0360533	0.158365
MED29	1.7981	0.0360806	0.158396
PRELP	1.79744	0.0361331	0.158493
ENPP1	1.79721	0.0361512	0.158528
ASAP3	1.79695	0.0361714	0.158572
ITGA6	1.79599	0.036248	0.15879
MRO	1.79554	0.0362839	0.158843
ALG5	1.79504	0.0363233	0.158971
MCFD2	1.7945	0.0363663	0.15907
ELK1	1.79423	0.0363884	0.159122
NR2E1	1.79394	0.0364115	0.159178
MINCR	1.79355	0.0364423	0.159224
ASCL2	1.79265	0.0365148	0.159384
CFAP70	1.79206	0.0365619	0.159384
ARHGDIB	1.79195	0.0365707	0.159384
CNTNAP3B	1.79149	0.0366077	0.159501
HDGF	1.79105	0.0366427	0.159525
PPP1R37	1.79091	0.0366541	0.159525
DPF3	1.79041	0.0366941	0.159598
MRPS16	1.79041	0.0366942	0.159598
TNR	1.79032	0.0367015	0.159598
NUPR2	1.78944	0.0367723	0.159728
MTHFD1L	1.78742	0.0369347	0.160319
ENGASE	1.78704	0.0369654	0.160319
CYTOR	1.78694	0.0369738	0.160319
INPP5D	1.78661	0.0369999	0.160319
TSTD1	1.78655	0.0370051	0.160319
FKBP4	1.78643	0.0370151	0.160319
CLNS1A	1.78635	0.0370212	0.160319
ERH	1.78489	0.0371392	0.160741
CEP85	1.78414	0.0372007	0.16078
FBXL19	1.78373	0.0372339	0.16078
EIF1AY	1.78371	0.0372356	0.16078
MAPK3	1.78351	0.0372514	0.16078
PHLDB1	1.78346	0.0372555	0.16078
DCTN6	1.78344	0.0372577	0.16078
NISCH	1.78339	0.0372614	0.16078
MORN5	1.7815	0.0374157	0.161261
TXNDC17	1.78136	0.0374267	0.161261
RENBP	1.78115	0.0374443	0.161261
TMEM256	1.78101	0.0374553	0.161261
HCG4B	1.78024	0.037518	0.161442
SYT17	1.78002	0.0375363	0.161476
RIN2	1.77978	0.0375558	0.161516
MRPL20	1.77899	0.037621	0.161545
DNASE1L1	1.77858	0.0376545	0.161584
S100A5	1.77789	0.0377111	0.161701
MACF1	1.77787	0.0377127	0.161701
FADS1	1.77702	0.0377821	0.161777
SLIT3	1.77596	0.0378696	0.162107
NSDHL	1.77486	0.0379608	0.162215
CNOT7	1.77451	0.0379893	0.162215
SNX18	1.77451	0.0379895	0.162215
DHRS3	1.7744	0.0379985	0.162215
CHAC2	1.77373	0.0380543	0.16232
ATP10B	1.77317	0.0381001	0.162471
ATPAF1	1.77239	0.0381652	0.162628
ZBTB22	1.7709	0.0382886	0.163072
MYCNOS	1.77085	0.0382931	0.163072
RPS3A	1.77046	0.0383251	0.163149
ACTG1	1.77021	0.038346	0.163159
KCNIP1	1.7701	0.0383553	0.163159
SELENOF	1.76995	0.0383676	0.163167
ZNF611	1.76881	0.0384626	0.163526
DRAM1	1.76781	0.0385465	0.163545
FAM214B	1.76768	0.0385574	0.163545
MYL6B	1.7675	0.0385723	0.163545
SUGT1P1	1.76747	0.0385747	0.163545
CIB3	1.76729	0.0385897	0.163545
TET2	1.76726	0.0385925	0.163545
PALM	1.76705	0.0386101	0.163563
THSD1	1.76608	0.0386916	0.163686
FAHD1	1.7658	0.0387144	0.163686
RAPGEF1	1.76575	0.0387189	0.163686
RPL7A	1.76572	0.0387216	0.163686
BAG1	1.76561	0.0387305	0.163686
LSM5	1.76527	0.0387594	0.163764
RAB3IL1	1.76423	0.0388467	0.164044
IDH1-AS1	1.7636	0.0388996	0.164218
RAB5A	1.76329	0.0389256	0.164244
ORAI2	1.7631	0.0389422	0.16427
UQCRQ	1.76284	0.0389636	0.164287
S100A4	1.76275	0.0389711	0.164287
ARRB2	1.76216	0.0390215	0.164295
FBXO41	1.7621	0.0390263	0.164295
BBS4	1.76203	0.0390324	0.164295
PRPS1	1.76146	0.03908	0.164375
OXCT1	1.76133	0.039091	0.164375
SNAPIN	1.76118	0.0391039	0.164375
SMURF2	1.76021	0.0391865	0.164604
HGH1	1.76016	0.03919	0.164604
SNX6	1.75977	0.0392232	0.164699
[truncated: 13,634 more rows]
