# Supplementary material for: Transcriptional and cellular signatures of cortical morphometric remodelling in chronic pain
Source: Pain. 2021 Sep 23;163(6):e759–73. doi: 10.1097/j.pain.0000000000002480 (PMC8940732; doi:10.1097/j.pain.0000000000002480)
Supplement: Supplementary file 3 [file jop-163-e759-s003.xlsx]

## Sheet: PLS1_positive
Category	GeneSet	N_genes	N_overlap	p	adjP	genes	link
GO_bp	GO_CELL_ACTIVATION	972	57	1.87351e-12	8.03033e-09	SLC2A5:S100A11:MNDA:CD84:SLAMF7:PTPRC:APBB1IP:ALOX5:HHEX:BLNK:LAMTOR1:LCP1:PNP:NPC2:ANXA2:ITGAM:ITGAX:CBFB:PLCG2:MILR1:C3:PKN1:RASAL3:TYROBP:GMFG:FTL:FPR1:LAIR1:LILRB4:VAMP8:ITGB2:HMOX1:RAC2:CMTM7:P2RY12:TLR2:TLR3:HAVCR2:HLA-H:LST1:AIF1:HLA-DMB:HLA-DOA:FYN:RNASET2:GNA12:LAT2:FGL2:ASAH1:FABP5:DOCK8:SYK:STOM:CYBB:TIMP1:MSN:VSIG4	http://www.gsea-msigdb.org/gsea/msigdb/cards/GO_CELL_ACTIVATION
GO_bp	GO_REGULATION_OF_IMMUNE_RESPONSE	685	46	3.68444e-12	8.03033e-09	C1QB:FCGR1B:S100A1:MNDA:IFI16:CD84:SLAMF7:FCGR3A:PTPRC:PIK3AP1:PSMD9:PSME1:ITGAM:CMTM3:CBFB:PLCG2:RNF135:C3:ICAM3:PKN1:HCST:TYROBP:FPR1:LAIR1:LILRB4:VAMP8:NMI:PSMF1:ITGB2:HMOX1:RAC2:PARP14:TLR2:TLR3:HAVCR2:HLA-H:TRIM15:HLA-DRA:HLA-DRB5:HLA-DRB1:HLA-DMB:FYN:LAT2:SYK:CD99:VSIG4	http://www.gsea-msigdb.org/gsea/msigdb/cards/GO_REGULATION_OF_IMMUNE_RESPONSE
GO_bp	GO_REGULATION_OF_IMMUNE_SYSTEM_PROCESS	1080	60	4.32027e-12	8.03033e-09	C1QB:FCGR1B:S100A1:MNDA:IFI16:CD84:SLAMF7:FCGR3A:PTPRC:PIK3AP1:PSMD9:PNP:PSME1:ITGAM:CMTM3:CBFB:PLCG2:RNF135:EVI2B:MILR1:C3:ICAM3:PKN1:RASAL3:HCST:TYROBP:FPR1:LAIR1:LILRB4:VAMP8:NMI:PSMF1:ITGB2:HMOX1:RAC2:CCR1:HCLS1:PARP14:P2RY12:TLR2:TLR3:HAVCR2:HLA-H:TRIM15:LST1:AIF1:HLA-DRA:HLA-DRB5:HLA-DRB1:HLA-DMB:HLA-DOA:TRAF3IP2:FYN:LAT2:TMEM176B:DOCK8:SYK:CD99:MSN:VSIG4	http://www.gsea-msigdb.org/gsea/msigdb/cards/GO_REGULATION_OF_IMMUNE_SYSTEM_PROCESS
GO_bp	GO_INNATE_IMMUNE_RESPONSE	611	43	4.37025e-12	8.03033e-09	C1QB:FCGR1B:S100A1:MNDA:IFI16:CD84:SLAMF7:VIM:PIK3AP1:CASP1:OAS1:PSMD9:RNASE6:PSME1:ITGAM:PLCG2:CXCL16:RNF135:C3:ICAM3:IFI30:TYROBP:NMI:PSMF1:ITGB2:PARP14:TLR2:TLR3:HAVCR2:LY86:HLA-H:TRIM15:AIF1:HLA-DRA:HLA-DRB5:HLA-DRB1:FYN:IRF5:SYK:MID1:CYBB:VSIG4:RPL39	http://www.gsea-msigdb.org/gsea/msigdb/cards/GO_INNATE_IMMUNE_RESPONSE
GO_bp	GO_IMMUNE_EFFECTOR_PROCESS	830	51	6.03655e-12	8.87373e-09	SLC2A5:C1QB:S100A11:MNDA:IFI16:CD84:SLAMF7:FCGR3A:PTPRC:APBB1IP:ALOX5:LAMTOR1:OAS1:LCP1:PNP:RNASE6:NPC2:ANXA2:ITGAM:ITGAX:PLCG2:MILR1:C3:PKN1:TYROBP:GMFG:FTL:FPR1:LAIR1:VAMP8:ITGB2:HMOX1:RAC2:TLR2:TLR3:HAVCR2:HLA-H:TRIM15:HLA-DMB:TRAF3IP2:FYN:RNASET2:LAT2:FGL2:IRF5:ASAH1:FABP5:SYK:STOM:CYBB:VSIG4	http://www.gsea-msigdb.org/gsea/msigdb/cards/GO_IMMUNE_EFFECTOR_PROCESS
GO_bp	GO_MYELOID_LEUKOCYTE_ACTIVATION	477	37	9.50018e-12	1.0014e-08	SLC2A5:S100A11:MNDA:CD84:PTPRC:ALOX5:LAMTOR1:PNP:NPC2:ANXA2:ITGAM:ITGAX:MILR1:C3:TYROBP:GMFG:FTL:FPR1:LAIR1:VAMP8:ITGB2:HMOX1:RAC2:TLR2:TLR3:HAVCR2:HLA-H:AIF1:RNASET2:LAT2:FGL2:ASAH1:FABP5:SYK:STOM:CYBB:VSIG4	http://www.gsea-msigdb.org/gsea/msigdb/cards/GO_MYELOID_LEUKOCYTE_ACTIVATION
GO_bp	GO_CELL_ACTIVATION_INVOLVED_IN_IMMUNE_RESPONSE	501	38	9.53712e-12	1.0014e-08	SLC2A5:S100A11:MNDA:CD84:PTPRC:APBB1IP:ALOX5:LAMTOR1:LCP1:PNP:NPC2:ANXA2:ITGAM:ITGAX:PLCG2:MILR1:C3:TYROBP:GMFG:FTL:FPR1:LAIR1:VAMP8:ITGB2:HMOX1:RAC2:TLR2:HAVCR2:HLA-H:HLA-DMB:RNASET2:LAT2:FGL2:ASAH1:FABP5:SYK:STOM:CYBB	http://www.gsea-msigdb.org/gsea/msigdb/cards/GO_CELL_ACTIVATION_INVOLVED_IN_IMMUNE_RESPONSE
GO_bp	GO_DEFENSE_RESPONSE	1076	58	3.57106e-11	3.28092e-08	C1QB:FCGR1B:S100A1:MNDA:IFI16:CD84:SLAMF7:PTPRC:VIM:ALOX5:BLNK:PIK3AP1:DEAF1:FOLR2:CASP1:OAS1:PSMD9:RNASE6:PSME1:NUPR1:ITGAM:PLCG2:CXCL16:RNF135:C3:ICAM3:IFI30:TYROBP:SIGLEC11:FPR1:VAMP8:CXCR4:NMI:PSMF1:ITGB2:HMOX1:CCR1:STAB1:PARP14:TLR2:TLR3:HAVCR2:LY86:HLA-H:TRIM15:AIF1:HLA-DRA:HLA-DRB5:HLA-DRB1:TRAF3IP2:FYN:IRF5:SYK:MID1:CYBB:TIMP1:VSIG4:RPL39	http://www.gsea-msigdb.org/gsea/msigdb/cards/GO_DEFENSE_RESPONSE
GO_bp	GO_RESPONSE_TO_CYTOKINE	877	51	4.56807e-11	3.73059e-08	LAPTM5:FCGR1B:MNDA:IFI16:PTPRC:VIM:ALOX5:CASP1:EPS8:OAS1:PSMD9:LCP1:PSME1:ANXA2:ITGAM:ITGAX:CBFB:CXCL16:IFI30:FPR1:HK2:CXCR4:NMI:PSMF1:ITGB2:TIMP3:HMOX1:TIMP4:CCR1:HCLS1:PARP14:TLR2:TLR3:SPARC:HLA-H:AIF1:HLA-DRA:HLA-DRB5:HLA-DRB1:CDKN1A:FYN:PTPRZ1:IRF5:ASAH1:DOCK8:SYK:MID1:TIMP1:PLP2:MSN:IL13RA1	http://www.gsea-msigdb.org/gsea/msigdb/cards/GO_RESPONSE_TO_CYTOKINE
GO_bp	GO_MYELOID_LEUKOCYTE_MEDIATED_IMMUNITY	417	33	8.10715e-11	5.95875e-08	SLC2A5:S100A11:MNDA:CD84:PTPRC:ALOX5:LAMTOR1:PNP:NPC2:ANXA2:ITGAM:ITGAX:MILR1:C3:TYROBP:GMFG:FTL:FPR1:LAIR1:VAMP8:ITGB2:HMOX1:RAC2:TLR2:HLA-H:RNASET2:LAT2:FGL2:ASAH1:FABP5:SYK:STOM:CYBB	http://www.gsea-msigdb.org/gsea/msigdb/cards/GO_MYELOID_LEUKOCYTE_MEDIATED_IMMUNITY
GO_bp	GO_POSITIVE_REGULATION_OF_IMMUNE_SYSTEM_PROCESS	733	45	1.3001e-10	8.68704e-08	C1QB:S100A1:MNDA:IFI16:CD84:FCGR3A:PTPRC:PIK3AP1:PSMD9:PNP:PSME1:ITGAM:CMTM3:CBFB:PLCG2:EVI2B:C3:ICAM3:RASAL3:TYROBP:FPR1:LILRB4:VAMP8:PSMF1:ITGB2:HMOX1:RAC2:CCR1:HCLS1:P2RY12:TLR2:TLR3:HAVCR2:HLA-H:TRIM15:AIF1:HLA-DRA:HLA-DRB5:HLA-DRB1:HLA-DMB:FYN:LAT2:DOCK8:SYK:VSIG4	http://www.gsea-msigdb.org/gsea/msigdb/cards/GO_POSITIVE_REGULATION_OF_IMMUNE_SYSTEM_PROCESS
GO_bp	GO_LEUKOCYTE_MEDIATED_IMMUNITY	548	37	5.08338e-10	3.11357e-07	SLC2A5:C1QB:S100A11:MNDA:CD84:SLAMF7:PTPRC:ALOX5:LAMTOR1:PNP:NPC2:ANXA2:ITGAM:ITGAX:MILR1:C3:TYROBP:GMFG:FTL:FPR1:LAIR1:VAMP8:ITGB2:HMOX1:RAC2:TLR2:TLR3:HAVCR2:HLA-H:RNASET2:LAT2:FGL2:ASAH1:FABP5:SYK:STOM:CYBB	http://www.gsea-msigdb.org/gsea/msigdb/cards/GO_LEUKOCYTE_MEDIATED_IMMUNITY
GO_bp	GO_CYTOKINE_MEDIATED_SIGNALING_PATHWAY	550	36	2.0533e-09	1.1609e-06	FCGR1B:PTPRC:VIM:ALOX5:CASP1:OAS1:PSMD9:LCP1:PSME1:ANXA2:ITGAM:ITGAX:CBFB:IFI30:FPR1:CXCR4:NMI:PSMF1:ITGB2:HMOX1:CCR1:PARP14:HLA-H:HLA-DRA:HLA-DRB5:HLA-DRB1:CDKN1A:FYN:PTPRZ1:IRF5:SYK:MID1:TIMP1:PLP2:MSN:IL13RA1	http://www.gsea-msigdb.org/gsea/msigdb/cards/GO_CYTOKINE_MEDIATED_SIGNALING_PATHWAY
GO_bp	GO_RESPONSE_TO_INTERFERON_GAMMA	134	17	3.73119e-09	1.95887e-06	FCGR1B:VIM:CASP1:OAS1:CXCL16:IFI30:NMI:PARP14:TLR2:TLR3:HLA-H:AIF1:HLA-DRA:HLA-DRB5:HLA-DRB1:IRF5:MID1	http://www.gsea-msigdb.org/gsea/msigdb/cards/GO_RESPONSE_TO_INTERFERON_GAMMA
GO_bp	GO_ACTIVATION_OF_IMMUNE_RESPONSE	441	30	2.09988e-08	1.02894e-05	C1QB:S100A1:MNDA:IFI16:FCGR3A:PTPRC:PIK3AP1:PSMD9:PSME1:ITGAM:CMTM3:CBFB:PLCG2:C3:ICAM3:FPR1:LILRB4:PSMF1:ITGB2:TLR2:TLR3:HAVCR2:TRIM15:HLA-DRA:HLA-DRB5:HLA-DRB1:FYN:LAT2:SYK:VSIG4	http://www.gsea-msigdb.org/gsea/msigdb/cards/GO_ACTIVATION_OF_IMMUNE_RESPONSE
GO_bp	GO_POSITIVE_REGULATION_OF_IMMUNE_RESPONSE	553	33	9.31249e-08	4.27793e-05	C1QB:S100A1:MNDA:IFI16:FCGR3A:PTPRC:PIK3AP1:PSMD9:PSME1:ITGAM:CMTM3:CBFB:PLCG2:C3:ICAM3:FPR1:LILRB4:VAMP8:PSMF1:ITGB2:TLR2:TLR3:HAVCR2:HLA-H:TRIM15:HLA-DRA:HLA-DRB5:HLA-DRB1:HLA-DMB:FYN:LAT2:SYK:VSIG4	http://www.gsea-msigdb.org/gsea/msigdb/cards/GO_POSITIVE_REGULATION_OF_IMMUNE_RESPONSE
GO_bp	GO_INTERFERON_GAMMA_MEDIATED_SIGNALING_PATHWAY	65	11	1.11466e-07	4.81926e-05	FCGR1B:OAS1:IFI30:NMI:PARP14:HLA-H:HLA-DRA:HLA-DRB5:HLA-DRB1:IRF5:MID1	http://www.gsea-msigdb.org/gsea/msigdb/cards/GO_INTERFERON_GAMMA_MEDIATED_SIGNALING_PATHWAY
GO_bp	GO_IMMUNE_RESPONSE_REGULATING_SIGNALING_PATHWAY	413	27	2.46803e-07	0.000100778	FCGR1B:S100A1:MNDA:FCGR3A:PTPRC:PIK3AP1:PSMD9:PSME1:ITGAM:CMTM3:CBFB:PLCG2:ICAM3:FPR1:LILRB4:PSMF1:ITGB2:TLR2:TLR3:HAVCR2:TRIM15:HLA-DRA:HLA-DRB5:HLA-DRB1:FYN:LAT2:SYK	http://www.gsea-msigdb.org/gsea/msigdb/cards/GO_IMMUNE_RESPONSE_REGULATING_SIGNALING_PATHWAY
GO_bp	GO_MACROPHAGE_ACTIVATION	59	10	4.18899e-07	0.000160629	PTPRC:ITGAM:TYROBP:ITGB2:TLR2:TLR3:HAVCR2:AIF1:SYK:VSIG4	http://www.gsea-msigdb.org/gsea/msigdb/cards/GO_MACROPHAGE_ACTIVATION
GO_bp	GO_LEUKOCYTE_PROLIFERATION	185	17	4.55195e-07	0.000160629	MNDA:PTPRC:HHEX:PNP:PKN1:RASAL3:TYROBP:RAC2:HAVCR2:LST1:AIF1:HLA-DMB:FYN:DOCK8:SYK:MSN:VSIG4	http://www.gsea-msigdb.org/gsea/msigdb/cards/GO_LEUKOCYTE_PROLIFERATION
GO_bp	GO_EXOCYTOSIS	711	37	4.66791e-07	0.000160629	SLC2A5:S100A11:MNDA:CD84:PTPRC:ALOX5:LAMTOR1:PNP:NPC2:ANXA2:ITGAM:ITGAX:MILR1:C3:TYROBP:GMFG:FTL:FPR1:LAIR1:VAMP8:ITGB2:TIMP3:HMOX1:RAC2:CCR1:TLR2:SPARC:HLA-H:RNASET2:LAT2:FGL2:ASAH1:FABP5:SYK:STOM:CYBB:TIMP1	http://www.gsea-msigdb.org/gsea/msigdb/cards/GO_EXOCYTOSIS
GO_bp	GO_LYMPHOCYTE_ACTIVATION	454	28	4.80793e-07	0.000160629	MNDA:SLAMF7:PTPRC:APBB1IP:HHEX:BLNK:LCP1:PNP:CBFB:PLCG2:PKN1:RASAL3:TYROBP:LILRB4:ITGB2:RAC2:CMTM7:HAVCR2:LST1:AIF1:HLA-DMB:HLA-DOA:FYN:LAT2:DOCK8:SYK:MSN:VSIG4	http://www.gsea-msigdb.org/gsea/msigdb/cards/GO_LYMPHOCYTE_ACTIVATION
GO_bp	GO_LEUKOCYTE_ACTIVATION_INVOLVED_IN_INFLAMMATORY_RESPONSE	26	7	8.70216e-07	0.000278091	PTPRC:ITGAM:TYROBP:ITGB2:TLR2:TLR3:AIF1	http://www.gsea-msigdb.org/gsea/msigdb/cards/GO_LEUKOCYTE_ACTIVATION_INVOLVED_IN_INFLAMMATORY_RESPONSE
GO_bp	GO_REGULATION_OF_CELL_ACTIVATION	366	24	1.11711e-06	0.000342114	MNDA:CD84:PTPRC:PNP:ITGAM:CBFB:MILR1:PKN1:RASAL3:TYROBP:LILRB4:VAMP8:ITGB2:HMOX1:RAC2:HAVCR2:LST1:AIF1:HLA-DMB:HLA-DOA:FYN:DOCK8:SYK:VSIG4	http://www.gsea-msigdb.org/gsea/msigdb/cards/GO_REGULATION_OF_CELL_ACTIVATION
GO_bp	GO_REGULATION_OF_MYELOID_LEUKOCYTE_MEDIATED_IMMUNITY	39	8	1.35186e-06	0.000397446	CD84:ITGAM:C3:VAMP8:ITGB2:HMOX1:RAC2:SYK	http://www.gsea-msigdb.org/gsea/msigdb/cards/GO_REGULATION_OF_MYELOID_LEUKOCYTE_MEDIATED_IMMUNITY
GO_bp	GO_REGULATION_OF_LEUKOCYTE_PROLIFERATION	140	14	1.74515e-06	0.00049334	MNDA:PTPRC:HHEX:PNP:PKN1:RASAL3:TYROBP:RAC2:HAVCR2:LST1:AIF1:HLA-DMB:SYK:VSIG4	http://www.gsea-msigdb.org/gsea/msigdb/cards/GO_REGULATION_OF_LEUKOCYTE_PROLIFERATION
GO_bp	GO_ANTIGEN_PROCESSING_AND_PRESENTATION_OF_PEPTIDE_ANTIGEN	166	15	2.68798e-06	0.000731727	CAPZB:FCGR1B:PSMD9:PSME1:IFI30:VAMP8:PSMF1:HLA-H:HLA-DRA:HLA-DRB5:HLA-DRB1:HLA-DMB:HLA-DMA:HLA-DOA:CYBB	http://www.gsea-msigdb.org/gsea/msigdb/cards/GO_ANTIGEN_PROCESSING_AND_PRESENTATION_OF_PEPTIDE_ANTIGEN
GO_bp	GO_MHC_PROTEIN_COMPLEX_ASSEMBLY	6	4	2.94236e-06	0.000772369	HLA-DRA:HLA-DRB1:HLA-DMB:HLA-DMA	http://www.gsea-msigdb.org/gsea/msigdb/cards/GO_MHC_PROTEIN_COMPLEX_ASSEMBLY
GO_bp	GO_REGULATION_OF_INNATE_IMMUNE_RESPONSE	313	21	3.72666e-06	0.000944515	S100A1:MNDA:IFI16:PIK3AP1:PSMD9:PSME1:ITGAM:PLCG2:RNF135:ICAM3:NMI:PSMF1:ITGB2:PARP14:TLR2:TLR3:HAVCR2:TRIM15:FYN:SYK:VSIG4	http://www.gsea-msigdb.org/gsea/msigdb/cards/GO_REGULATION_OF_INNATE_IMMUNE_RESPONSE
GO_bp	GO_GLIAL_CELL_ACTIVATION	32	7	3.98939e-06	0.0009774	PTPRC:ITGAM:TYROBP:ITGB2:TLR2:TLR3:AIF1	http://www.gsea-msigdb.org/gsea/msigdb/cards/GO_GLIAL_CELL_ACTIVATION
GO_bp	GO_INFLAMMATORY_RESPONSE	451	26	4.34036e-06	0.00102909	IFI16:PTPRC:ALOX5:BLNK:PIK3AP1:FOLR2:NUPR1:ITGAM:C3:TYROBP:FPR1:VAMP8:CXCR4:NMI:ITGB2:HMOX1:CCR1:STAB1:TLR2:TLR3:HAVCR2:LY86:AIF1:SYK:CYBB:TIMP1	http://www.gsea-msigdb.org/gsea/msigdb/cards/GO_INFLAMMATORY_RESPONSE
GO_bp	GO_REGULATION_OF_LEUKOCYTE_DEGRANULATION	33	7	4.97165e-06	0.00114193	CD84:ITGAM:VAMP8:ITGB2:HMOX1:RAC2:SYK	http://www.gsea-msigdb.org/gsea/msigdb/cards/GO_REGULATION_OF_LEUKOCYTE_DEGRANULATION
GO_bp	GO_POSITIVE_REGULATION_OF_INTRACELLULAR_TRANSPORT	177	15	5.94398e-06	0.00132389	LEPROT:SH3GLB1:BAG3:ANXA2:ITGAM:PDCD5:VAMP8:ITGB2:RAC2:HCLS1:DAB2:FYN:SYK:STOM:MSN	http://www.gsea-msigdb.org/gsea/msigdb/cards/GO_POSITIVE_REGULATION_OF_INTRACELLULAR_TRANSPORT
GO_bp	GO_B_CELL_RECEPTOR_SIGNALING_PATHWAY	35	7	7.54465e-06	0.00158438	MNDA:PTPRC:CMTM3:CBFB:PLCG2:LAT2:SYK	http://www.gsea-msigdb.org/gsea/msigdb/cards/GO_B_CELL_RECEPTOR_SIGNALING_PATHWAY
GO_bp	GO_MAST_CELL_MEDIATED_IMMUNITY	35	7	7.54465e-06	0.00158438	CD84:MILR1:VAMP8:HMOX1:RAC2:LAT2:SYK	http://www.gsea-msigdb.org/gsea/msigdb/cards/GO_MAST_CELL_MEDIATED_IMMUNITY
GO_bp	GO_REGULATION_OF_IMMUNE_EFFECTOR_PROCESS	254	18	8.82945e-06	0.0017555	C1QB:CD84:PTPRC:ITGAM:C3:PKN1:VAMP8:ITGB2:HMOX1:RAC2:TLR3:HAVCR2:HLA-H:TRIM15:HLA-DMB:TRAF3IP2:SYK:VSIG4	http://www.gsea-msigdb.org/gsea/msigdb/cards/GO_REGULATION_OF_IMMUNE_EFFECTOR_PROCESS
GO_bp	GO_T_CELL_PROLIFERATION	119	12	8.83721e-06	0.0017555	PTPRC:PNP:RASAL3:RAC2:HAVCR2:AIF1:HLA-DMB:FYN:DOCK8:SYK:MSN:VSIG4	http://www.gsea-msigdb.org/gsea/msigdb/cards/GO_T_CELL_PROLIFERATION
GO_bp	GO_ANTIGEN_RECEPTOR_MEDIATED_SIGNALING_PATHWAY	185	15	1.01711e-05	0.0019673	MNDA:PTPRC:PSMD9:PSME1:CMTM3:CBFB:PLCG2:LILRB4:PSMF1:HLA-DRA:HLA-DRB5:HLA-DRB1:FYN:LAT2:SYK	http://www.gsea-msigdb.org/gsea/msigdb/cards/GO_ANTIGEN_RECEPTOR_MEDIATED_SIGNALING_PATHWAY
GO_bp	GO_REGULATION_OF_LEUKOCYTE_MEDIATED_IMMUNITY	121	12	1.04943e-05	0.00197778	CD84:PTPRC:ITGAM:C3:VAMP8:ITGB2:HMOX1:RAC2:TLR3:HAVCR2:HLA-H:SYK	http://www.gsea-msigdb.org/gsea/msigdb/cards/GO_REGULATION_OF_LEUKOCYTE_MEDIATED_IMMUNITY
GO_bp	GO_NEUROINFLAMMATORY_RESPONSE	37	7	1.11364e-05	0.00204632	PTPRC:ITGAM:TYROBP:ITGB2:TLR2:TLR3:AIF1	http://www.gsea-msigdb.org/gsea/msigdb/cards/GO_NEUROINFLAMMATORY_RESPONSE
GO_bp	GO_ACTIVATION_OF_INNATE_IMMUNE_RESPONSE	236	17	1.26903e-05	0.00226877	S100A1:MNDA:IFI16:PIK3AP1:PSMD9:PSME1:ITGAM:PLCG2:ICAM3:PSMF1:ITGB2:TLR2:TLR3:HAVCR2:TRIM15:FYN:SYK	http://www.gsea-msigdb.org/gsea/msigdb/cards/GO_ACTIVATION_OF_INNATE_IMMUNE_RESPONSE
GO_bp	GO_LYSOSOME_LOCALIZATION	52	8	1.29984e-05	0.00226877	CD84:LAMTOR1:MILR1:VAMP8:HMOX1:RAC2:LAT2:SYK	http://www.gsea-msigdb.org/gsea/msigdb/cards/GO_LYSOSOME_LOCALIZATION
GO_bp	GO_LEUKOTRIENE_BIOSYNTHETIC_PROCESS	8	4	1.32731e-05	0.00226877	ALOX5:ALOX5AP:LTC4S:SYK	http://www.gsea-msigdb.org/gsea/msigdb/cards/GO_LEUKOTRIENE_BIOSYNTHETIC_PROCESS
GO_bp	GO_ANTIGEN_PROCESSING_AND_PRESENTATION	191	15	1.49151e-05	0.00249151	CAPZB:FCGR1B:PSMD9:PSME1:IFI30:VAMP8:PSMF1:HLA-H:HLA-DRA:HLA-DRB5:HLA-DRB1:HLA-DMB:HLA-DMA:HLA-DOA:CYBB	http://www.gsea-msigdb.org/gsea/msigdb/cards/GO_ANTIGEN_PROCESSING_AND_PRESENTATION
GO_bp	GO_REGULATION_OF_PROTEIN_TARGETING	70	9	1.68517e-05	0.00275244	LEPROT:SH3GLB1:BAG3:ITGAM:PDCD5:ITGB2:RAC2:FYN:STOM	http://www.gsea-msigdb.org/gsea/msigdb/cards/GO_REGULATION_OF_PROTEIN_TARGETING
GO_bp	GO_SECRETION	1241	49	1.77084e-05	0.00282949	SLC2A5:S100A11:MNDA:CD84:PTPRC:ALOX5:KCNQ1:LAMTOR1:CASP1:AQP5:PSMD9:PNP:NPC2:ANXA2:ITGAM:ITGAX:MILR1:RHBDF2:MYOM1:C3:TYROBP:GMFG:FTL:FPR1:LAIR1:HK2:VAMP8:ITGB2:TIMP3:HMOX1:RAC2:CCR1:P2RY12:TLR2:TMEM167A:SPARC:HAVCR2:HLA-H:AIF1:TRAF3IP2:RNASET2:LAT2:FGL2:ASAH1:FABP5:SYK:STOM:CYBB:TIMP1	http://www.gsea-msigdb.org/gsea/msigdb/cards/GO_SECRETION
GO_bp	GO_TYPE_I_INTERFERON_PRODUCTION	108	11	1.90458e-05	0.0029233	IFI16:PLCG2:RNF135:NMI:UBA7:TLR2:TLR3:HAVCR2:TRIM15:IRF5:SYK	http://www.gsea-msigdb.org/gsea/msigdb/cards/GO_TYPE_I_INTERFERON_PRODUCTION
GO_bp	GO_MAST_CELL_ACTIVATION	40	7	1.90909e-05	0.0029233	CD84:MILR1:VAMP8:HMOX1:RAC2:LAT2:SYK	http://www.gsea-msigdb.org/gsea/msigdb/cards/GO_MAST_CELL_ACTIVATION
GO_bp	GO_IMMUNE_RESPONSE_REGULATING_CELL_SURFACE_RECEPTOR_SIGNALING_PATHWAY	296	19	2.02639e-05	0.00303958	FCGR1B:MNDA:FCGR3A:PTPRC:PSMD9:PSME1:CMTM3:CBFB:PLCG2:ICAM3:FPR1:LILRB4:PSMF1:HLA-DRA:HLA-DRB5:HLA-DRB1:FYN:LAT2:SYK	http://www.gsea-msigdb.org/gsea/msigdb/cards/GO_IMMUNE_RESPONSE_REGULATING_CELL_SURFACE_RECEPTOR_SIGNALING_PATHWAY
GO_bp	GO_REGULATION_OF_MAST_CELL_ACTIVATION	28	6	2.27196e-05	0.00333978	CD84:MILR1:VAMP8:HMOX1:RAC2:SYK	http://www.gsea-msigdb.org/gsea/msigdb/cards/GO_REGULATION_OF_MAST_CELL_ACTIVATION
GO_bp	GO_POSITIVE_REGULATION_OF_IMMUNE_EFFECTOR_PROCESS	137	12	3.6805e-05	0.0051479	CD84:PTPRC:ITGAM:C3:VAMP8:ITGB2:HMOX1:RAC2:HLA-H:TRIM15:HLA-DMB:SYK	http://www.gsea-msigdb.org/gsea/msigdb/cards/GO_POSITIVE_REGULATION_OF_IMMUNE_EFFECTOR_PROCESS
GO_bp	GO_REGULATION_OF_LYMPHOCYTE_ACTIVATION	283	18	3.77823e-05	0.0051479	MNDA:PTPRC:PNP:CBFB:PKN1:RASAL3:TYROBP:LILRB4:RAC2:HAVCR2:LST1:AIF1:HLA-DMB:HLA-DOA:FYN:DOCK8:SYK:VSIG4	http://www.gsea-msigdb.org/gsea/msigdb/cards/GO_REGULATION_OF_LYMPHOCYTE_ACTIVATION
GO_bp	GO_T_CELL_ACTIVATION_VIA_T_CELL_RECEPTOR_CONTACT_WITH_ANTIGEN_BOUND_TO_MHC_MOLECULE_ON_ANTIGEN_PRESENTING_CELL	4	3	3.78213e-05	0.0051479	APBB1IP:HAVCR2:HLA-DMB	http://www.gsea-msigdb.org/gsea/msigdb/cards/GO_T_CELL_ACTIVATION_VIA_T_CELL_RECEPTOR_CONTACT_WITH_ANTIGEN_BOUND_TO_MHC_MOLECULE_ON_ANTIGEN_PRESENTING_CELL
GO_bp	GO_LIPOXIN_BIOSYNTHETIC_PROCESS	4	3	3.78213e-05	0.0051479	ALOX5:ALOX5AP:LTC4S	http://www.gsea-msigdb.org/gsea/msigdb/cards/GO_LIPOXIN_BIOSYNTHETIC_PROCESS
GO_bp	GO_SUPEROXIDE_ANION_GENERATION	19	5	3.8837e-05	0.00519003	ITGAM:TYROBP:ITGB2:SYK:CYBB	http://www.gsea-msigdb.org/gsea/msigdb/cards/GO_SUPEROXIDE_ANION_GENERATION
GO_bp	GO_LEUKOCYTE_MIGRATION	284	18	3.95721e-05	0.00519384	CD84:EPS8:SLC7A7:ITGAM:ITGAX:CXCL16:CXCR4:ITGB2:HMOX1:RAC2:CCR1:P2RY12:AIF1:FYN:TNFRSF10B:DOCK8:SYK:MSN	http://www.gsea-msigdb.org/gsea/msigdb/cards/GO_LEUKOCYTE_MIGRATION
GO_bp	GO_REGULATION_OF_DEFENSE_RESPONSE	515	26	4.37491e-05	0.00564133	S100A1:MNDA:IFI16:PTPRC:PIK3AP1:PSMD9:PSME1:ITGAM:PLCG2:RNF135:C3:ICAM3:SIGLEC11:VAMP8:NMI:PSMF1:ITGB2:PARP14:TLR2:TLR3:HAVCR2:TRIM15:TRAF3IP2:FYN:SYK:VSIG4	http://www.gsea-msigdb.org/gsea/msigdb/cards/GO_REGULATION_OF_DEFENSE_RESPONSE
GO_bp	GO_NEGATIVE_REGULATION_OF_CELL_ACTIVATION	120	11	5.10995e-05	0.00647554	MNDA:CD84:PTPRC:CBFB:MILR1:PKN1:TYROBP:HMOX1:HAVCR2:LST1:VSIG4	http://www.gsea-msigdb.org/gsea/msigdb/cards/GO_NEGATIVE_REGULATION_OF_CELL_ACTIVATION
GO_bp	GO_LEUKOTRIENE_METABOLIC_PROCESS	11	4	5.94744e-05	0.0074091	ALOX5:ALOX5AP:TLR2:LTC4S	http://www.gsea-msigdb.org/gsea/msigdb/cards/GO_LEUKOTRIENE_METABOLIC_PROCESS
GO_bp	GO_REGULATION_OF_MAST_CELL_ACTIVATION_INVOLVED_IN_IMMUNE_RESPONSE	21	5	6.5624e-05	0.00803894	CD84:VAMP8:HMOX1:RAC2:SYK	http://www.gsea-msigdb.org/gsea/msigdb/cards/GO_REGULATION_OF_MAST_CELL_ACTIVATION_INVOLVED_IN_IMMUNE_RESPONSE
GO_bp	GO_POSITIVE_REGULATION_OF_CELL_ACTIVATION	221	15	8.112e-05	0.00977429	PTPRC:PNP:ITGAM:CBFB:RASAL3:TYROBP:LILRB4:VAMP8:ITGB2:HAVCR2:AIF1:HLA-DMB:FYN:DOCK8:SYK	http://www.gsea-msigdb.org/gsea/msigdb/cards/GO_POSITIVE_REGULATION_OF_CELL_ACTIVATION
GO_bp	GO_BIOLOGICAL_ADHESION	1035	41	8.69811e-05	0.0100736	S100A11:BCAN:CD84:SLAMF7:PTPRC:MYBPH:APBB1IP:PCDH15:ROM1:SIPA1:FOLR2:PNP:ANXA2:MEGF11:ITGAM:ITGAX:CBFB:ICAM3:RASAL3:SIGLEC11:LILRB4:ANTXR1:CXCR4:ITGB2:RAC2:WNT7B:CCR1:STAB1:P2RY12:VCAN:PCDHGC3:HAVCR2:AIF1:HLA-DMB:FYN:TRIP6:DOCK8:SYK:CD99:MSN:VSIG4	http://www.gsea-msigdb.org/gsea/msigdb/cards/GO_BIOLOGICAL_ADHESION
GO_bp	GO_CHONDROITIN_SULFATE_CATABOLIC_PROCESS	12	4	8.7716e-05	0.0100736	BCAN:DCN:CSPG4:VCAN	http://www.gsea-msigdb.org/gsea/msigdb/cards/GO_CHONDROITIN_SULFATE_CATABOLIC_PROCESS
GO_bp	GO_DERMATAN_SULFATE_BIOSYNTHETIC_PROCESS	12	4	8.7716e-05	0.0100736	BCAN:DCN:CSPG4:VCAN	http://www.gsea-msigdb.org/gsea/msigdb/cards/GO_DERMATAN_SULFATE_BIOSYNTHETIC_PROCESS
GO_bp	GO_LEUKOCYTE_CELL_CELL_ADHESION	223	15	8.97787e-05	0.0101519	PTPRC:PNP:CBFB:RASAL3:LILRB4:ITGB2:RAC2:HAVCR2:AIF1:HLA-DMB:FYN:DOCK8:SYK:MSN:VSIG4	http://www.gsea-msigdb.org/gsea/msigdb/cards/GO_LEUKOCYTE_CELL_CELL_ADHESION
GO_bp	GO_POSITIVE_REGULATION_OF_TYPE_I_INTERFERON_PRODUCTION	68	8	9.50319e-05	0.0105831	IFI16:PLCG2:RNF135:TLR2:TLR3:TRIM15:IRF5:SYK	http://www.gsea-msigdb.org/gsea/msigdb/cards/GO_POSITIVE_REGULATION_OF_TYPE_I_INTERFERON_PRODUCTION
GO_bp	GO_POSITIVE_REGULATION_OF_MYELOID_LEUKOCYTE_MEDIATED_IMMUNITY	24	5	0.000130061	0.0141473	ITGAM:C3:VAMP8:ITGB2:SYK	http://www.gsea-msigdb.org/gsea/msigdb/cards/GO_POSITIVE_REGULATION_OF_MYELOID_LEUKOCYTE_MEDIATED_IMMUNITY
GO_bp	GO_REGULATION_OF_T_CELL_ACTIVATION	205	14	0.000130887	0.0141473	PTPRC:PNP:CBFB:RASAL3:LILRB4:RAC2:HAVCR2:AIF1:HLA-DMB:HLA-DOA:FYN:DOCK8:SYK:VSIG4	http://www.gsea-msigdb.org/gsea/msigdb/cards/GO_REGULATION_OF_T_CELL_ACTIVATION
GO_bp	GO_ANTIGEN_PROCESSING_AND_PRESENTATION_OF_EXOGENOUS_PEPTIDE_ANTIGEN_VIA_MHC_CLASS_I	72	8	0.000142947	0.0152269	FCGR1B:PSMD9:PSME1:IFI30:VAMP8:PSMF1:HLA-H:CYBB	http://www.gsea-msigdb.org/gsea/msigdb/cards/GO_ANTIGEN_PROCESSING_AND_PRESENTATION_OF_EXOGENOUS_PEPTIDE_ANTIGEN_VIA_MHC_CLASS_I
GO_bp	GO_POSITIVE_REGULATION_OF_RESPONSE_TO_EXTERNAL_STIMULUS	208	14	0.000152527	0.0160153	ITGAM:C3:VAMP8:ITGB2:RAC2:CCR1:P2RY12:TLR2:TLR3:HAVCR2:TUBB2B:LY86:TRIM15:AIF1	http://www.gsea-msigdb.org/gsea/msigdb/cards/GO_POSITIVE_REGULATION_OF_RESPONSE_TO_EXTERNAL_STIMULUS
GO_bp	GO_NEGATIVE_REGULATION_OF_IMMUNE_SYSTEM_PROCESS	318	18	0.000167545	0.0173445	MNDA:IFI16:CD84:PTPRC:CBFB:MILR1:PKN1:TYROBP:LILRB4:NMI:HMOX1:PARP14:TLR3:HAVCR2:LST1:HLA-DOA:TMEM176B:VSIG4	http://www.gsea-msigdb.org/gsea/msigdb/cards/GO_NEGATIVE_REGULATION_OF_IMMUNE_SYSTEM_PROCESS
GO_bp	GO_PEPTIDYL_PROLINE_HYDROXYLATION_TO_4_HYDROXY_L_PROLINE	6	3	0.000183171	0.0186987	EGLN1:P4HA1:EGLN3	http://www.gsea-msigdb.org/gsea/msigdb/cards/GO_PEPTIDYL_PROLINE_HYDROXYLATION_TO_4_HYDROXY_L_PROLINE
GO_bp	GO_POSITIVE_REGULATION_OF_DEFENSE_RESPONSE	352	19	0.000204603	0.0203221	S100A1:MNDA:IFI16:PIK3AP1:PSMD9:PSME1:ITGAM:PLCG2:C3:ICAM3:VAMP8:PSMF1:ITGB2:TLR2:TLR3:HAVCR2:TRIM15:FYN:SYK	http://www.gsea-msigdb.org/gsea/msigdb/cards/GO_POSITIVE_REGULATION_OF_DEFENSE_RESPONSE
GO_bp	GO_LEUKOCYTE_DIFFERENTIATION	352	19	0.000204603	0.0203221	IFI16:PTPRC:HHEX:BLNK:PNP:ANXA2:CBFB:PLCG2:EVI2B:TYROBP:LILRB4:CMTM7:CCR1:HCLS1:TLR2:TLR3:HLA-DOA:TMEM176B:SYK	http://www.gsea-msigdb.org/gsea/msigdb/cards/GO_LEUKOCYTE_DIFFERENTIATION
GO_bp	GO_POSITIVE_REGULATION_OF_T_CELL_PROLIFERATION	58	7	0.000221822	0.0217385	PTPRC:PNP:RASAL3:HAVCR2:AIF1:HLA-DMB:SYK	http://www.gsea-msigdb.org/gsea/msigdb/cards/GO_POSITIVE_REGULATION_OF_T_CELL_PROLIFERATION
GO_bp	GO_DERMATAN_SULFATE_PROTEOGLYCAN_BIOSYNTHETIC_PROCESS	15	4	0.000229937	0.0219559	BCAN:DCN:CSPG4:VCAN	http://www.gsea-msigdb.org/gsea/msigdb/cards/GO_DERMATAN_SULFATE_PROTEOGLYCAN_BIOSYNTHETIC_PROCESS
GO_bp	GO_REACTIVE_OXYGEN_SPECIES_METABOLIC_PROCESS	119	10	0.000230014	0.0219559	ITGAM:TYROBP:HK2:ITGB2:RAC2:TLR2:CDKN1A:NCF1C:SYK:CYBB	http://www.gsea-msigdb.org/gsea/msigdb/cards/GO_REACTIVE_OXYGEN_SPECIES_METABOLIC_PROCESS
GO_bp	GO_POSITIVE_REGULATION_OF_LEUKOCYTE_CELL_CELL_ADHESION	143	11	0.000246587	0.0232361	PTPRC:PNP:CBFB:RASAL3:LILRB4:HAVCR2:AIF1:HLA-DMB:FYN:DOCK8:SYK	http://www.gsea-msigdb.org/gsea/msigdb/cards/GO_POSITIVE_REGULATION_OF_LEUKOCYTE_CELL_CELL_ADHESION
GO_bp	GO_POSITIVE_REGULATION_OF_LEUKOCYTE_DIFFERENTIATION	100	9	0.00028214	0.0262498	PTPRC:PNP:CBFB:EVI2B:TYROBP:LILRB4:CCR1:HCLS1:SYK	http://www.gsea-msigdb.org/gsea/msigdb/cards/GO_POSITIVE_REGULATION_OF_LEUKOCYTE_DIFFERENTIATION
GO_bp	GO_T_CELL_ACTIVATION	305	17	0.000303409	0.0278757	PTPRC:APBB1IP:LCP1:PNP:CBFB:RASAL3:LILRB4:RAC2:HAVCR2:AIF1:HLA-DMB:HLA-DOA:FYN:DOCK8:SYK:MSN:VSIG4	http://www.gsea-msigdb.org/gsea/msigdb/cards/GO_T_CELL_ACTIVATION
GO_bp	GO_NEGATIVE_REGULATION_OF_MEMBRANE_PROTEIN_ECTODOMAIN_PROTEOLYSIS	7	3	0.000315487	0.0279377	TIMP3:TIMP4:TIMP1	http://www.gsea-msigdb.org/gsea/msigdb/cards/GO_NEGATIVE_REGULATION_OF_MEMBRANE_PROTEIN_ECTODOMAIN_PROTEOLYSIS
GO_bp	GO_REGULATION_OF_NEUTROPHIL_DEGRANULATION	7	3	0.000315487	0.0279377	ITGAM:ITGB2:SYK	http://www.gsea-msigdb.org/gsea/msigdb/cards/GO_REGULATION_OF_NEUTROPHIL_DEGRANULATION
GO_bp	GO_4_HYDROXYPROLINE_METABOLIC_PROCESS	7	3	0.000315487	0.0279377	EGLN1:P4HA1:EGLN3	http://www.gsea-msigdb.org/gsea/msigdb/cards/GO_4_HYDROXYPROLINE_METABOLIC_PROCESS
GO_bp	GO_POSITIVE_REGULATION_OF_CYTOKINE_BIOSYNTHETIC_PROCESS	44	6	0.000319642	0.0279687	PTPRC:TYROBP:HMOX1:TLR3:SYK:CYBB	http://www.gsea-msigdb.org/gsea/msigdb/cards/GO_POSITIVE_REGULATION_OF_CYTOKINE_BIOSYNTHETIC_PROCESS
GO_bp	GO_CELL_CELL_ADHESION	586	26	0.000346325	0.029947	S100A11:CD84:PTPRC:PCDH15:PNP:ANXA2:MEGF11:ITGAM:ITGAX:CBFB:ICAM3:RASAL3:LILRB4:ITGB2:RAC2:WNT7B:P2RY12:PCDHGC3:HAVCR2:AIF1:HLA-DMB:FYN:DOCK8:SYK:MSN:VSIG4	http://www.gsea-msigdb.org/gsea/msigdb/cards/GO_CELL_CELL_ADHESION
GO_bp	GO_POSITIVE_REGULATION_OF_INTRACELLULAR_PROTEIN_TRANSPORT	126	10	0.000365455	0.0312336	LEPROT:SH3GLB1:BAG3:ITGAM:PDCD5:ITGB2:RAC2:HCLS1:FYN:STOM	http://www.gsea-msigdb.org/gsea/msigdb/cards/GO_POSITIVE_REGULATION_OF_INTRACELLULAR_PROTEIN_TRANSPORT
GO_bp	GO_RESPONSE_TO_BIOTIC_STIMULUS	623	27	0.000385406	0.0317169	IFI16:PTPRC:VIM:CASP1:DCN:OAS1:TPT1:RNASE6:NPC2:RPS15A:PLCG2:C3:SIGLEC11:CXCR4:TIMP4:STAB1:TLR2:TLR3:SPARC:HAVCR2:LY86:TRIM15:TRAF3IP2:IRF5:SYK:RPL39:TMEM255A	http://www.gsea-msigdb.org/gsea/msigdb/cards/GO_RESPONSE_TO_BIOTIC_STIMULUS
GO_bp	GO_REGULATION_OF_SUPEROXIDE_ANION_GENERATION	17	4	0.000387626	0.0317169	ITGAM:TYROBP:ITGB2:SYK	http://www.gsea-msigdb.org/gsea/msigdb/cards/GO_REGULATION_OF_SUPEROXIDE_ANION_GENERATION
GO_bp	GO_DENDRITIC_CELL_MIGRATION	17	4	0.000387626	0.0317169	EPS8:CXCR4:CCR1:DOCK8	http://www.gsea-msigdb.org/gsea/msigdb/cards/GO_DENDRITIC_CELL_MIGRATION
GO_bp	GO_RECEPTOR_MEDIATED_ENDOCYTOSIS	228	14	0.000392486	0.0317169	FCGR1B:FOLR2:LRP10:ANXA2:ITGAM:PLCG2:CXCL16:CACNG4:C3:ITGB2:STAB1:DAB2:SPARC:SYK	http://www.gsea-msigdb.org/gsea/msigdb/cards/GO_RECEPTOR_MEDIATED_ENDOCYTOSIS
GO_bp	GO_ICOSANOID_BIOSYNTHETIC_PROCESS	30	5	0.000392685	0.0317169	ALOX5:ALOX5AP:LTC4S:FABP5:SYK	http://www.gsea-msigdb.org/gsea/msigdb/cards/GO_ICOSANOID_BIOSYNTHETIC_PROCESS
GO_bp	GO_NEGATIVE_REGULATION_OF_LEUKOCYTE_PROLIFERATION	46	6	0.000409267	0.0326969	MNDA:PKN1:TYROBP:HAVCR2:LST1:VSIG4	http://www.gsea-msigdb.org/gsea/msigdb/cards/GO_NEGATIVE_REGULATION_OF_LEUKOCYTE_PROLIFERATION
GO_bp	GO_REGULATION_OF_LEUKOCYTE_DIFFERENTIATION	179	12	0.000463936	0.0366659	PTPRC:PNP:CBFB:EVI2B:TYROBP:LILRB4:CCR1:HCLS1:TLR3:HLA-DOA:TMEM176B:SYK	http://www.gsea-msigdb.org/gsea/msigdb/cards/GO_REGULATION_OF_LEUKOCYTE_DIFFERENTIATION
GO_bp	GO_NEGATIVE_REGULATION_OF_MAST_CELL_ACTIVATION	8	3	0.000496816	0.0380375	CD84:MILR1:HMOX1	http://www.gsea-msigdb.org/gsea/msigdb/cards/GO_NEGATIVE_REGULATION_OF_MAST_CELL_ACTIVATION
GO_bp	GO_PEPTIDYL_PROLINE_HYDROXYLATION	8	3	0.000496816	0.0380375	EGLN1:P4HA1:EGLN3	http://www.gsea-msigdb.org/gsea/msigdb/cards/GO_PEPTIDYL_PROLINE_HYDROXYLATION
GO_bp	GO_REGULATION_OF_NEUTROPHIL_ACTIVATION	8	3	0.000496816	0.0380375	ITGAM:ITGB2:SYK	http://www.gsea-msigdb.org/gsea/msigdb/cards/GO_REGULATION_OF_NEUTROPHIL_ACTIVATION
GO_bp	GO_SUPEROXIDE_METABOLIC_PROCESS	48	6	0.000517395	0.0392047	ITGAM:TYROBP:ITGB2:NCF1C:SYK:CYBB	http://www.gsea-msigdb.org/gsea/msigdb/cards/GO_SUPEROXIDE_METABOLIC_PROCESS
GO_bp	GO_ANTIGEN_PROCESSING_AND_PRESENTATION_OF_PEPTIDE_ANTIGEN_VIA_MHC_CLASS_I	87	8	0.000529759	0.0397319	FCGR1B:PSMD9:PSME1:IFI30:VAMP8:PSMF1:HLA-H:CYBB	http://www.gsea-msigdb.org/gsea/msigdb/cards/GO_ANTIGEN_PROCESSING_AND_PRESENTATION_OF_PEPTIDE_ANTIGEN_VIA_MHC_CLASS_I
GO_bp	GO_POSITIVE_REGULATION_OF_LYMPHOCYTE_ACTIVATION	183	12	0.000565649	0.0419952	PTPRC:PNP:CBFB:RASAL3:TYROBP:LILRB4:HAVCR2:AIF1:HLA-DMB:FYN:DOCK8:SYK	http://www.gsea-msigdb.org/gsea/msigdb/cards/GO_POSITIVE_REGULATION_OF_LYMPHOCYTE_ACTIVATION
GO_bp	GO_ADAPTIVE_IMMUNE_RESPONSE	237	14	0.000577897	0.0424754	C1QB:FCGR1B:CD84:SLAMF7:PTPRC:C3:PKN1:LAIR1:LILRB4:HAVCR2:HLA-H:FYN:LAT2:SYK	http://www.gsea-msigdb.org/gsea/msigdb/cards/GO_ADAPTIVE_IMMUNE_RESPONSE
GO_bp	GO_POSITIVE_REGULATION_OF_LEUKOCYTE_DEGRANULATION	19	4	0.000610381	0.0440453	ITGAM:VAMP8:ITGB2:SYK	http://www.gsea-msigdb.org/gsea/msigdb/cards/GO_POSITIVE_REGULATION_OF_LEUKOCYTE_DEGRANULATION
GO_bp	GO_ANTIGEN_PROCESSING_AND_PRESENTATION_OF_PEPTIDE_OR_POLYSACCHARIDE_ANTIGEN_VIA_MHC_CLASS_II	89	8	0.000617233	0.0440453	CAPZB:IFI30:HLA-DRA:HLA-DRB5:HLA-DRB1:HLA-DMB:HLA-DMA:HLA-DOA	http://www.gsea-msigdb.org/gsea/msigdb/cards/GO_ANTIGEN_PROCESSING_AND_PRESENTATION_OF_PEPTIDE_OR_POLYSACCHARIDE_ANTIGEN_VIA_MHC_CLASS_II
GO_bp	GO_NEGATIVE_REGULATION_OF_IMMUNE_RESPONSE	89	8	0.000617233	0.0440453	IFI16:CD84:PTPRC:NMI:HMOX1:PARP14:HAVCR2:VSIG4	http://www.gsea-msigdb.org/gsea/msigdb/cards/GO_NEGATIVE_REGULATION_OF_IMMUNE_RESPONSE
GO_bp	GO_CELLULAR_RESPONSE_TO_EXTERNAL_STIMULUS	269	15	0.000677022	0.0478473	SH3GLB1:IFI16:PTPRC:BAG3:SIPA1:FOLR2:CASP1:HMOX1:P2RY12:TLR3:AIF1:CDKN1A:FYN:TNFRSF10B:CYBB	http://www.gsea-msigdb.org/gsea/msigdb/cards/GO_CELLULAR_RESPONSE_TO_EXTERNAL_STIMULUS
Chemical_and_Genetic_pertubation	MCLACHLAN_DENTAL_CARIES_UP	170	31	2.25407e-20	3.86268e-17	C1QB:LAPTM5:MNDA:CD84:PTPRC:ALOX5:BLNK:ALOX5AP:LCP1:RNASE6:EVI2B:C3:IFI30:TYROBP:FPR1:VAMP8:CXCR4:ITGB2:RAC2:CCR1:STAB1:HCLS1:HLA-DRA:HLA-DRB1:HLA-DMB:HLA-DMA:FGL2:SAT1:CYBB:TIMP1:IL13RA1	http://www.gsea-msigdb.org/gsea/msigdb/cards/MCLACHLAN_DENTAL_CARIES_UP
Chemical_and_Genetic_pertubation	CHEN_METABOLIC_SYNDROM_NETWORK	959	70	2.3396e-20	3.86268e-17	TMEM51:C1QB:LAPTM5:RHOC:S100A11:MNDA:CD84:SLAMF7:RGS18:PTPRC:GPR137B:VIM:APBB1IP:WDFY4:BLNK:PIK3AP1:RGS10:CASP1:EPS8:OAS1:ALOX5AP:LCP1:PTGR2:NPC2:IFI27L2:ANXA2:PPIB:IGSF6:ITGAX:LPCAT2:CMTM3:CBFB:PLCG2:CXCL16:ADAP2:GPR179:TMEM106A:MILR1:MYO1F:HCST:TYROBP:GMFG:BLVRB:LAIR1:ANTXR1:HK2:VAMP8:ITGB2:RAC2:CYTH4:UBA7:STAB1:HCLS1:P2RY13:TLR2:VCAN:SPARC:HAVCR2:LY86:AIF1:HLA-DMB:FAM126A:LAT2:IRF5:ASAH1:DOCK8…	http://www.gsea-msigdb.org/gsea/msigdb/cards/CHEN_METABOLIC_SYNDROM_NETWORK
Chemical_and_Genetic_pertubation	FLECHNER_BIOPSY_KIDNEY_TRANSPLANT_REJECTED_VS_OK_UP	70	20	1.26178e-17	1.3888e-14	C1QB:LAPTM5:FCGR3A:PTPRC:RGS10:LCP1:IFI30:TYROBP:GMFG:LILRB4:CXCR4:ITGB2:RAC2:HCLS1:LY86:LST1:AIF1:AOAH:FABP5:VSIG4	http://www.gsea-msigdb.org/gsea/msigdb/cards/FLECHNER_BIOPSY_KIDNEY_TRANSPLANT_REJECTED_VS_OK_UP
Chemical_and_Genetic_pertubation	RODWELL_AGING_KIDNEY_UP	391	38	4.03357e-15	3.32971e-12	C1QB:LAPTM5:LEPROT:PTPRC:VIM:APBB1IP:ALOX5:PALD1:RGS10:CASP1:RNASE6:ANXA2:CMTM3:FHOD1:CXCL16:MILR1:MYO1F:HCST:TYROBP:GMFG:ANTXR1:CXCR4:SLC40A1:ITGB2:RAC2:CMTM7:CCR1:STAB1:HCLS1:PARP14:VCAN:LST1:HLA-DRA:HLA-DRB1:HLA-DMA:SAMD9:GIMAP2:TIMP1	http://www.gsea-msigdb.org/gsea/msigdb/cards/RODWELL_AGING_KIDNEY_UP
Chemical_and_Genetic_pertubation	HOSHIDA_LIVER_CANCER_SUBCLASS_S1	211	28	8.70897e-15	5.7514e-12	SLC2A5:C1QB:LAPTM5:S100A11:IFI16:PTPRC:ALOX5AP:LCP1:PNP:RNASE6:NPC2:CBFB:PKN1:IFI30:FCGBP:CXCR4:ITGB2:HCLS1:DAB2:VCAN:AIF1:HLA-DMA:HLA-DOA:FGL2:ASAH1:CYBB:PLP2:MSN	http://www.gsea-msigdb.org/gsea/msigdb/cards/HOSHIDA_LIVER_CANCER_SUBCLASS_S1
Chemical_and_Genetic_pertubation	MARKEY_RB1_ACUTE_LOF_DN	178	25	6.72236e-14	3.69954e-11	C1QB:MNDA:PTPRC:EGLN1:LCP1:PNP:IFI27L2:NUPR1:ITGAM:ITGAX:TYROBP:GMFG:FPR1:LILRB4:ITGB2:RAC2:CCR1:UBA7:STAB1:HCLS1:LST1:LAT2:STOM:SAT1:UBE2A	http://www.gsea-msigdb.org/gsea/msigdb/cards/MARKEY_RB1_ACUTE_LOF_DN
Chemical_and_Genetic_pertubation	VERHAAK_GLIOBLASTOMA_MESENCHYMAL	171	24	2.20335e-13	1.03935e-10	LAPTM5:S100A11:PTPRC:ALOX5:FOLR2:CASP1:LCP1:NPC2:ANXA2:ITGAM:FHOD1:MYO1F:ICAM3:IFI30:BLVRB:LAIR1:ITGB2:RAC2:CYTH4:STAB1:TLR2:DAB2:SAT1:TIMP1	http://www.gsea-msigdb.org/gsea/msigdb/cards/VERHAAK_GLIOBLASTOMA_MESENCHYMAL
Chemical_and_Genetic_pertubation	SCHUETZ_BREAST_CANCER_DUCTAL_INVASIVE_UP	282	30	3.62436e-13	1.49596e-10	C1QB:LAPTM5:MNDA:IFI16:PTPRC:ALOX5:CASP1:DCN:RNASE6:ARHGEF40:SLC7A7:PLCG2:EVI2B:IFI30:TYROBP:FTL:TIMP3:HMOX1:CCR1:HCLS1:DAB2:VCAN:SPARC:HLA-DRA:HLA-DRB1:HLA-DMB:HLA-DMA:FYN:FGL2:MSN	http://www.gsea-msigdb.org/gsea/msigdb/cards/SCHUETZ_BREAST_CANCER_DUCTAL_INVASIVE_UP
Chemical_and_Genetic_pertubation	WIELAND_UP_BY_HBV_INFECTION	80	17	7.5785e-13	2.78047e-10	C1QB:LAPTM5:IFI16:SLC7A7:PSME1:IGSF6:IFI30:TYROBP:CXCR4:RAC2:HLA-DRA:HLA-DRB1:HLA-DMB:HLA-DMA:RNASET2:FGL2:VSIG4	http://www.gsea-msigdb.org/gsea/msigdb/cards/WIELAND_UP_BY_HBV_INFECTION
Chemical_and_Genetic_pertubation	ICHIBA_GRAFT_VERSUS_HOST_DISEASE_35D_UP	104	18	6.42466e-12	2.12142e-09	C1QB:LAPTM5:S100A11:MNDA:PTPRC:APBB1IP:CASP1:TYROBP:FPR1:LILRB4:ITGB2:CCR1:AIF1:HLA-DMB:HLA-DMA:TRAF3IP2:FGL2:CYBB	http://www.gsea-msigdb.org/gsea/msigdb/cards/ICHIBA_GRAFT_VERSUS_HOST_DISEASE_35D_UP
Chemical_and_Genetic_pertubation	LINDGREN_BLADDER_CANCER_CLUSTER_2B	313	29	2.86049e-11	8.58668e-09	LAPTM5:LIX1L:HHEX:RGS10:FOLR2:ALOX5AP:LCP1:RNASE6:IGDCC4:EVI2B:MYO1F:IFI30:CXCR4:RAC2:CYTH4:DAB2:SPARC:AIF1:HLA-DRA:HLA-DRB5:HLA-DRB1:HLA-DMA:FYN:FAM126A:LAT2:FGL2:STOM:CYBB:MSN	http://www.gsea-msigdb.org/gsea/msigdb/cards/LINDGREN_BLADDER_CANCER_CLUSTER_2B
Chemical_and_Genetic_pertubation	POOLA_INVASIVE_BREAST_CANCER_UP	164	20	3.11346e-10	8.56721e-08	LAPTM5:MNDA:FCGR3A:PTPRC:TRAF3IP3:SLC7A7:ITGAX:EVI2B:IFI30:LILRB4:CXCR4:ITGB2:CCR1:HCLS1:VCAN:LST1:AIF1:HLA-DRB1:HLA-DMB:LAT2	http://www.gsea-msigdb.org/gsea/msigdb/cards/POOLA_INVASIVE_BREAST_CANCER_UP
Chemical_and_Genetic_pertubation	RUTELLA_RESPONSE_TO_HGF_VS_CSF2RB_AND_IL4_UP	348	29	3.63939e-10	8.79667e-08	TMEM51:LEPROT:RAB13:SLAMF7:ALOX5:CASP1:PNP:ARHGEF40:SLC7A7:PCK2:C3:FPR1:LAIR1:LILRB4:HK2:CCR1:DAB2:SPARC:ATP6V0E1:LY86:AIF1:FYN:RNASET2:GNA12:AOAH:ASAH1:STOM:CYBB:VSIG4	http://www.gsea-msigdb.org/gsea/msigdb/cards/RUTELLA_RESPONSE_TO_HGF_VS_CSF2RB_AND_IL4_UP
Chemical_and_Genetic_pertubation	MULLIGHAN_MLL_SIGNATURE_1_UP	326	28	3.72966e-10	8.79667e-08	AKR7A2:LAPTM5:TRAF3IP3:SIPA1:CASP1:LCP1:RNASE6:ARHGEF40:CSPG4:ITGAX:CBFB:EVI2B:MYO1F:LILRB4:PIGF:CXCR4:ITGB2:RAC2:CYTH4:CCR1:HCLS1:ATP6V0E1:LST1:GNA12:LAT2:TNFRSF10B:SYK:RXRA	http://www.gsea-msigdb.org/gsea/msigdb/cards/MULLIGHAN_MLL_SIGNATURE_1_UP
Chemical_and_Genetic_pertubation	RUTELLA_RESPONSE_TO_CSF2RB_AND_IL4_DN	269	25	6.62787e-10	1.45902e-07	LEPROT:ALOX5:CASP1:PNP:ARHGEF40:SLC7A7:PCK2:C3:ICAM3:FPR1:LAIR1:LILRB4:HK2:CCR1:DAB2:VCAN:SPARC:LY86:AIF1:FYN:RNASET2:AOAH:ASAH1:CYBB:VSIG4	http://www.gsea-msigdb.org/gsea/msigdb/cards/RUTELLA_RESPONSE_TO_CSF2RB_AND_IL4_DN
Chemical_and_Genetic_pertubation	GAURNIER_PSMD4_TARGETS	42	11	8.24814e-10	1.69374e-07	CXCL16:C3:CCR1:HLA-H:HLA-DRA:HLA-DRB5:HLA-DRB1:HLA-DMB:HLA-DMA:HLA-DOA:IL13RA1	http://www.gsea-msigdb.org/gsea/msigdb/cards/GAURNIER_PSMD4_TARGETS
Chemical_and_Genetic_pertubation	LINDSTEDT_DENDRITIC_CELL_MATURATION_D	53	12	8.72002e-10	1.69374e-07	IFI16:IGSF6:ITGAM:ITGAX:ITGB2:CCR1:DAB2:LST1:HLA-DMB:HLA-DMA:FGL2:CD99	http://www.gsea-msigdb.org/gsea/msigdb/cards/LINDSTEDT_DENDRITIC_CELL_MATURATION_D
Chemical_and_Genetic_pertubation	MULLIGHAN_MLL_SIGNATURE_2_UP	365	29	1.11018e-09	2.03657e-07	AKR7A2:LAPTM5:TRAF3IP3:APBB1IP:SIPA1:CASP1:LCP1:RNASE6:ARHGEF40:LRP10:ITGAX:CBFB:EVI2B:MYO1F:LAIR1:LILRB4:CXCR4:ITGB2:RAC2:CYTH4:CCR1:HCLS1:ATP6V0E1:LST1:GNA12:LAT2:TNFRSF10B:SYK:RXRA	http://www.gsea-msigdb.org/gsea/msigdb/cards/MULLIGHAN_MLL_SIGNATURE_2_UP
Chemical_and_Genetic_pertubation	LI_INDUCED_T_TO_NATURAL_KILLER_UP	240	23	1.80845e-09	3.14289e-07	CAPZB:S100A11:S100A1:SLAMF7:VIM:BAG3:ROM1:CASP1:MYL6:ANXA2:PPIB:PLCG2:MYO1F:TYROBP:FTL:HK2:HAVCR2:CDKN1A:LAT2:ASAH1:SUSD3:GPR34:PLP2	http://www.gsea-msigdb.org/gsea/msigdb/cards/LI_INDUCED_T_TO_NATURAL_KILLER_UP
Chemical_and_Genetic_pertubation	GRUETZMANN_PANCREATIC_CANCER_UP	307	26	2.20184e-09	3.63524e-07	LAPTM5:S100A11:FCGR3A:PTPRC:ALOX5:P4HA1:CASP1:EPS8:OAS1:LCP1:PNP:CBFB:PLCG2:IFI30:CXCR4:SNRPB2:ITGB2:TIMP3:XRCC4:VCAN:SPARC:HLA-DRA:FYN:FABP5:STOM:MSN	http://www.gsea-msigdb.org/gsea/msigdb/cards/GRUETZMANN_PANCREATIC_CANCER_UP
Chemical_and_Genetic_pertubation	THUM_SYSTOLIC_HEART_FAILURE_UP	359	28	3.30068e-09	5.18993e-07	C1QB:LAPTM5:MNDA:FCGR3A:PTPRC:FOLR2:CASP1:ALOX5AP:LCP1:LPAR6:EVI2B:EIF1:TYROBP:LAIR1:VAMP8:CXCR4:ITGB2:RAC2:P2RY13:VCAN:LST1:AIF1:HLA-DRA:HLA-DRB1:HLA-DMA:GIMAP2:GPR34:VSIG4	http://www.gsea-msigdb.org/gsea/msigdb/cards/THUM_SYSTOLIC_HEART_FAILURE_UP
Chemical_and_Genetic_pertubation	NAKAYAMA_SOFT_TISSUE_TUMORS_PCA1_UP	54	11	1.46865e-08	2.2043e-06	C1QB:FCGR3A:DCN:ITGAM:C3:IFI30:AIF1:HLA-DRA:TMEM176B:TIMP1:VSIG4	http://www.gsea-msigdb.org/gsea/msigdb/cards/NAKAYAMA_SOFT_TISSUE_TUMORS_PCA1_UP
Chemical_and_Genetic_pertubation	FULCHER_INFLAMMATORY_RESPONSE_LECTIN_VS_LPS_DN	365	27	1.96412e-08	2.8198e-06	MNDA:IFI16:CD84:FCGR3A:PIK3AP1:KCNQ1:OAS1:LPAR6:IFI27L2:NTAN1:NUPR1:RHBDF2:BLVRB:FPR1:LAIR1:NMI:HMOX1:STAB1:LY86:LST1:AIF1:HLA-DMB:RNASET2:FGL2:SAMD9:STOM:SAT1	http://www.gsea-msigdb.org/gsea/msigdb/cards/FULCHER_INFLAMMATORY_RESPONSE_LECTIN_VS_LPS_DN
Chemical_and_Genetic_pertubation	BROWN_MYELOID_CELL_DEVELOPMENT_UP	116	15	2.41676e-08	3.32506e-06	S100A11:ITGAM:ITGAX:C3:TYROBP:FPR1:LILRB4:ITGB2:CCR1:TLR2:DAB2:AOAH:STOM:SAT1:CYBB	http://www.gsea-msigdb.org/gsea/msigdb/cards/BROWN_MYELOID_CELL_DEVELOPMENT_UP
Chemical_and_Genetic_pertubation	SMIRNOV_RESPONSE_TO_IR_6HR_DN	89	13	4.81623e-08	6.36128e-06	PTPRC:TRAF3IP3:EGLN1:P4HA1:HHEX:SIPA1:OAS1:RNASE6:EGLN3:HK2:CCR1:RNASET2:CYBB	http://www.gsea-msigdb.org/gsea/msigdb/cards/SMIRNOV_RESPONSE_TO_IR_6HR_DN
Chemical_and_Genetic_pertubation	DELYS_THYROID_CANCER_UP	362	26	6.58417e-08	8.36189e-06	C1QB:S100A11:S100A1:MNDA:ALOX5:EPS8:ALOX5AP:PNP:RNASE6:NPC2:ANXA2:IGSF6:C3:IFI30:VAMP8:HMOX1:CCR1:TLR2:VCAN:LST1:CDKN1A:FYN:TNFRSF10B:TIMP1:IL13RA1:UBE2A	http://www.gsea-msigdb.org/gsea/msigdb/cards/DELYS_THYROID_CANCER_UP
Chemical_and_Genetic_pertubation	JAATINEN_HEMATOPOIETIC_STEM_CELL_DN	159	16	2.90185e-07	3.54885e-05	MNDA:RGS18:PNP:IGSF6:ITGAM:CXCL16:IFI30:TYROBP:BLVRB:FPR1:ITGB2:CCR1:VCAN:FGL2:CYBB:IL13RA1	http://www.gsea-msigdb.org/gsea/msigdb/cards/JAATINEN_HEMATOPOIETIC_STEM_CELL_DN
Chemical_and_Genetic_pertubation	WALLACE_PROSTATE_CANCER_RACE_UP	207	18	4.74276e-07	5.40807e-05	C1QB:LAPTM5:IFI16:PTPRC:ALOX5AP:RNASE6:EVI2B:GMFG:CXCR4:ITGB2:RAC2:HCLS1:HLA-DRA:HLA-DRB1:FYN:FGL2:STOM:VSIG4	http://www.gsea-msigdb.org/gsea/msigdb/cards/WALLACE_PROSTATE_CANCER_RACE_UP
Chemical_and_Genetic_pertubation	WILENSKY_RESPONSE_TO_DARAPLADIB	24	7	4.74967e-07	5.40807e-05	EVI2B:LAIR1:ITGB2:HMOX1:CCR1:HLA-DMA:CYBB	http://www.gsea-msigdb.org/gsea/msigdb/cards/WILENSKY_RESPONSE_TO_DARAPLADIB
Chemical_and_Genetic_pertubation	DIAZ_CHRONIC_MEYLOGENOUS_LEUKEMIA_DN	93	12	6.35732e-07	6.99729e-05	MNDA:GPR137B:BLNK:ADAP2:IFI30:LILRB4:TLR2:LY86:HLA-DMB:FGL2:IL13RA1:RPL39	http://www.gsea-msigdb.org/gsea/msigdb/cards/DIAZ_CHRONIC_MEYLOGENOUS_LEUKEMIA_DN
Chemical_and_Genetic_pertubation	DUNNE_TARGETS_OF_AML1_MTG8_FUSION_UP	36	8	7.02949e-07	7.48754e-05	LAPTM5:ALOX5AP:LCP1:CMTM3:MYO1F:ICAM3:CXCR4:LST1	http://www.gsea-msigdb.org/gsea/msigdb/cards/DUNNE_TARGETS_OF_AML1_MTG8_FUSION_UP
Chemical_and_Genetic_pertubation	GAL_LEUKEMIC_STEM_CELL_DN	151	15	8.0932e-07	8.35117e-05	FGGY:MNDA:CASP1:IGSF6:ADAP2:IFI30:FPR1:LILRB4:CCR1:TLR2:VCAN:TUBB2B:AOAH:FGL2:VSIG4	http://www.gsea-msigdb.org/gsea/msigdb/cards/GAL_LEUKEMIC_STEM_CELL_DN
Chemical_and_Genetic_pertubation	ICHIBA_GRAFT_VERSUS_HOST_DISEASE_D7_UP	80	11	9.82051e-07	9.82646e-05	C1QB:MNDA:PSME1:IFI27L2:TYROBP:UBA7:LY86:HLA-DRA:HLA-DMB:HLA-DMA:FGL2	http://www.gsea-msigdb.org/gsea/msigdb/cards/ICHIBA_GRAFT_VERSUS_HOST_DISEASE_D7_UP
Chemical_and_Genetic_pertubation	RUTELLA_RESPONSE_TO_HGF_DN	200	17	1.3617e-06	0.000132245	ALOX5:CASP1:PNP:ARHGEF40:SLC7A7:EGLN3:ICAM3:FPR1:CXCR4:VCAN:LY86:AIF1:CDKN1A:FYN:RNASET2:AOAH:IL13RA1	http://www.gsea-msigdb.org/gsea/msigdb/cards/RUTELLA_RESPONSE_TO_HGF_DN
Chemical_and_Genetic_pertubation	KIM_GLIS2_TARGETS_UP	55	9	2.18015e-06	0.000205681	VIM:DCN:CMTM3:C3:TLR2:SPARC:AIF1:HLA-DMB:HLA-DMA	http://www.gsea-msigdb.org/gsea/msigdb/cards/KIM_GLIS2_TARGETS_UP
Chemical_and_Genetic_pertubation	LEE_DIFFERENTIATING_T_LYMPHOCYTE	147	14	3.12429e-06	0.000283283	LAPTM5:PTPRC:TRAF3IP3:APBB1IP:EVI2B:GMFG:CXCR4:ITGB2:RAC2:HCLS1:AIF1:RNASET2:GIMAP2:DOCK8	http://www.gsea-msigdb.org/gsea/msigdb/cards/LEE_DIFFERENTIATING_T_LYMPHOCYTE
Chemical_and_Genetic_pertubation	ZHAN_MULTIPLE_MYELOMA_DN	31	7	3.17428e-06	0.000283283	HHEX:RNASE6:ITGB2:LST1:AIF1:SYK:CD99	http://www.gsea-msigdb.org/gsea/msigdb/cards/ZHAN_MULTIPLE_MYELOMA_DN
Chemical_and_Genetic_pertubation	MORI_LARGE_PRE_BII_LYMPHOCYTE_DN	45	8	4.23803e-06	0.000368263	PTPRC:SIPA1:LCP1:UBA7:LY86:HLA-DMB:HLA-DMA:LAT2	http://www.gsea-msigdb.org/gsea/msigdb/cards/MORI_LARGE_PRE_BII_LYMPHOCYTE_DN
Chemical_and_Genetic_pertubation	HUANG_GATA2_TARGETS_UP	114	12	5.65587e-06	0.000478864	MNDA:ALOX5AP:ANXA2:MYO1F:TYROBP:GMFG:CMTM7:ATP6V0E1:CDKN1A:LAT2:RPS6:SAT1	http://www.gsea-msigdb.org/gsea/msigdb/cards/HUANG_GATA2_TARGETS_UP
Chemical_and_Genetic_pertubation	WUNDER_INFLAMMATORY_RESPONSE_AND_CHOLESTEROL_UP	47	8	5.95788e-06	0.000491823	CASP1:SLC40A1:UBA7:TLR2:AIF1:HLA-DRA:HLA-DMB:HLA-DMA	http://www.gsea-msigdb.org/gsea/msigdb/cards/WUNDER_INFLAMMATORY_RESPONSE_AND_CHOLESTEROL_UP
Chemical_and_Genetic_pertubation	LIU_VAV3_PROSTATE_CARCINOGENESIS_UP	66	9	1.03342e-05	0.000832284	CASP1:C3:TYROBP:ITGB2:TIMP4:TLR2:LTC4S:SAT1:CYBB	http://www.gsea-msigdb.org/gsea/msigdb/cards/LIU_VAV3_PROSTATE_CARCINOGENESIS_UP
Chemical_and_Genetic_pertubation	CHUNG_BLISTER_CYTOTOXICITY_UP	123	12	1.24174e-05	0.000976242	C1QB:RAB13:GPR137B:NUP37:PCK2:NTAN1:ADAP2:HCST:ATF5:HAVCR2:CDKN1A:FABP5	http://www.gsea-msigdb.org/gsea/msigdb/cards/CHUNG_BLISTER_CYTOTOXICITY_UP
Chemical_and_Genetic_pertubation	NEMETH_INFLAMMATORY_RESPONSE_LPS_UP	70	9	1.68517e-05	0.00129405	RHOC:MNDA:APBB1IP:PNP:EIF1:HCLS1:DAB2:CDKN1A:SAT1	http://www.gsea-msigdb.org/gsea/msigdb/cards/NEMETH_INFLAMMATORY_RESPONSE_LPS_UP
Chemical_and_Genetic_pertubation	WANG_RESPONSE_TO_GSK3_INHIBITOR_SB216763_UP	296	19	2.02639e-05	0.00152071	FGGY:CD84:PTPRC:TRAF3IP3:CASP1:RPL21:ALOX5AP:EVI2B:ACSF2:MYOM1:IFI30:CXCR4:LY86:HLA-DMA:TRAF3IP2:FGL2:GIMAP2:ASAH1:SAT1	http://www.gsea-msigdb.org/gsea/msigdb/cards/WANG_RESPONSE_TO_GSK3_INHIBITOR_SB216763_UP
Chemical_and_Genetic_pertubation	VERHAAK_AML_WITH_NPM1_MUTATED_UP	132	12	2.54025e-05	0.00186398	C1QB:FCGR3A:CASP1:IRX5:IFI30:FPR1:HMOX1:CCR1:VCAN:FGL2:TMEM176B:SAT1	http://www.gsea-msigdb.org/gsea/msigdb/cards/VERHAAK_AML_WITH_NPM1_MUTATED_UP
Chemical_and_Genetic_pertubation	MARKEY_RB1_CHRONIC_LOF_DN	93	10	2.8422e-05	0.00204021	C1QB:PTPRC:DCN:NUPR1:TYROBP:TIMP3:HMOX1:STAB1:IRF5:UBE2A	http://www.gsea-msigdb.org/gsea/msigdb/cards/MARKEY_RB1_CHRONIC_LOF_DN
Chemical_and_Genetic_pertubation	VERRECCHIA_RESPONSE_TO_TGFB1_C2	18	5	2.9123e-05	0.00204604	RHOC:ITGB2:TIMP3:PCDHGC3:TIMP1	http://www.gsea-msigdb.org/gsea/msigdb/cards/VERRECCHIA_RESPONSE_TO_TGFB1_C2
Chemical_and_Genetic_pertubation	RUTELLA_RESPONSE_TO_HGF_UP	359	21	2.99457e-05	0.00206002	TMEM51:LEPROT:RAB13:CD84:SLAMF7:GPR137B:PCK2:ANXA2:C3:LAIR1:LILRB4:HK2:CCR1:DAB2:SPARC:ATP6V0E1:GNA12:ASAH1:STOM:CYBB:VSIG4	http://www.gsea-msigdb.org/gsea/msigdb/cards/RUTELLA_RESPONSE_TO_HGF_UP
Chemical_and_Genetic_pertubation	LIAN_LIPA_TARGETS_6M	45	7	4.24164e-05	0.00285835	C1QB:CD84:IGSF6:LILRB4:SLC40A1:HMOX1:CCR1	http://www.gsea-msigdb.org/gsea/msigdb/cards/LIAN_LIPA_TARGETS_6M
Chemical_and_Genetic_pertubation	NUTT_GBM_VS_AO_GLIOMA_UP	46	7	4.91257e-05	0.00324426	CAPZB:LAPTM5:SH3GLB1:RHOC:VIM:ANXA2:MSN	http://www.gsea-msigdb.org/gsea/msigdb/cards/NUTT_GBM_VS_AO_GLIOMA_UP
Chemical_and_Genetic_pertubation	VERRECCHIA_EARLY_RESPONSE_TO_TGFB1	47	7	5.668e-05	0.00366975	RHOC:ITGB2:TIMP3:VCAN:PCDHGC3:SPARC:TIMP1	http://www.gsea-msigdb.org/gsea/msigdb/cards/VERRECCHIA_EARLY_RESPONSE_TO_TGFB1
Chemical_and_Genetic_pertubation	HARRIS_HYPOXIA	65	8	6.85781e-05	0.00430174	VIM:P4HA1:FTL:HK2:HMOX1:CDKN1A:CD99:SAT1	http://www.gsea-msigdb.org/gsea/msigdb/cards/HARRIS_HYPOXIA
Chemical_and_Genetic_pertubation	IGLESIAS_E2F_TARGETS_UP	124	11	6.90467e-05	0.00430174	C1QB:LAPTM5:S100A11:DCN:LCP1:ANXA2:C3:TYROBP:DAB2:SPARC:SAT1	http://www.gsea-msigdb.org/gsea/msigdb/cards/IGLESIAS_E2F_TARGETS_UP
Chemical_and_Genetic_pertubation	KHETCHOUMIAN_TRIM24_TARGETS_UP	35	6	8.63351e-05	0.00518324	LAPTM5:VIM:CASP1:SPARC:CDKN1A:CYBB	http://www.gsea-msigdb.org/gsea/msigdb/cards/KHETCHOUMIAN_TRIM24_TARGETS_UP
Chemical_and_Genetic_pertubation	CROONQUIST_NRAS_VS_STROMAL_STIMULATION_UP	35	6	8.63351e-05	0.00518324	ALOX5AP:RNASE6:SLC7A7:BCKDHB:NCF1C:CYBB	http://www.gsea-msigdb.org/gsea/msigdb/cards/CROONQUIST_NRAS_VS_STROMAL_STIMULATION_UP
Chemical_and_Genetic_pertubation	KUROZUMI_RESPONSE_TO_ONCOCYTIC_VIRUS	23	5	0.000104782	0.00617838	CASP1:ITGAM:C3:CCR1:IL13RA1	http://www.gsea-msigdb.org/gsea/msigdb/cards/KUROZUMI_RESPONSE_TO_ONCOCYTIC_VIRUS
Chemical_and_Genetic_pertubation	SHETH_LIVER_CANCER_VS_TXNIP_LOSS_PAM3	52	7	0.000110077	0.00637674	RHOC:PCK2:IFI27L2:IGDCC4:NUPR1:SPARC:FABP5	http://www.gsea-msigdb.org/gsea/msigdb/cards/SHETH_LIVER_CANCER_VS_TXNIP_LOSS_PAM3
Chemical_and_Genetic_pertubation	SMID_BREAST_CANCER_NORMAL_LIKE_UP	338	19	0.000121244	0.00690257	PALMD:IFI16:PTPRC:TRAF3IP3:HHEX:FOLR2:CASP1:DCN:RNASE6:EVI2B:C3:GMFG:RAC2:LST1:AIF1:HLA-DRA:HLA-DRB1:FYN:AOAH	http://www.gsea-msigdb.org/gsea/msigdb/cards/SMID_BREAST_CANCER_NORMAL_LIKE_UP
Chemical_and_Genetic_pertubation	ONO_FOXP3_TARGETS_DN	24	5	0.000130061	0.00718644	CD84:CASP1:CXCR4:HAVCR2:CDKN1A	http://www.gsea-msigdb.org/gsea/msigdb/cards/ONO_FOXP3_TARGETS_DN
Chemical_and_Genetic_pertubation	TORCHIA_TARGETS_OF_EWSR1_FLI1_FUSION_DN	257	16	0.000130583	0.00718644	MNDA:RGS18:PTPRC:LYPLAL1:VIM:LCP1:TYROBP:GMFG:HK2:CMTM7:LST1:HLA-DMA:BCKDHB:FYN:SYK:PLP2	http://www.gsea-msigdb.org/gsea/msigdb/cards/TORCHIA_TARGETS_OF_EWSR1_FLI1_FUSION_DN
Chemical_and_Genetic_pertubation	HSIAO_HOUSEKEEPING_GENES	370	20	0.000136976	0.00729373	RPS8:VIM:RPL21:TPT1:PSME1:NPC2:ANXA2:RPS15A:EIF1:FTL:EEF1B2:RPL29:HLA-DRA:HLA-DOA:FYN:RPS6:STOM:PLP2:MSN:RPL39	http://www.gsea-msigdb.org/gsea/msigdb/cards/HSIAO_HOUSEKEEPING_GENES
Chemical_and_Genetic_pertubation	KATSANOU_ELAVL1_TARGETS_UP	134	11	0.000139028	0.00729373	C1QB:LAPTM5:PALMD:TIMM8B:SLC7A7:NUPR1:LPCAT2:MYOM1:STOM:SAT1:CYBB	http://www.gsea-msigdb.org/gsea/msigdb/cards/KATSANOU_ELAVL1_TARGETS_UP
Chemical_and_Genetic_pertubation	LIAN_LIPA_TARGETS_3M	38	6	0.00013916	0.00729373	C1QB:IGSF6:LILRB4:SLC40A1:HMOX1:CCR1	http://www.gsea-msigdb.org/gsea/msigdb/cards/LIAN_LIPA_TARGETS_3M
Chemical_and_Genetic_pertubation	JISON_SICKLE_CELL_DISEASE_UP	160	12	0.000164997	0.00851281	LEPROT:RAB13:PCK2:ANXA2:IFI30:BLVRB:VAMP8:HMOX1:CDKN1A:TRIP6:TIMP1:VSIG4	http://www.gsea-msigdb.org/gsea/msigdb/cards/JISON_SICKLE_CELL_DISEASE_UP
Chemical_and_Genetic_pertubation	HELLER_SILENCED_BY_METHYLATION_UP	213	14	0.000195493	0.00993105	RAB13:SLAMF7:LCP1:IZUMO4:VAMP8:SPARC:HLA-DRA:HLA-DRB1:HLA-DMB:HLA-DMA:CDKN1A:TRIP6:SAT1:IL13RA1	http://www.gsea-msigdb.org/gsea/msigdb/cards/HELLER_SILENCED_BY_METHYLATION_UP
Chemical_and_Genetic_pertubation	TONKS_TARGETS_OF_RUNX1_RUNX1T1_FUSION_HSC_DN	141	11	0.00021803	0.0109081	LAPTM5:ALOX5AP:TYROBP:CXCR4:TIMP3:STAB1:LST1:TEAD3:LAT2:CYBB:PLP2	http://www.gsea-msigdb.org/gsea/msigdb/cards/TONKS_TARGETS_OF_RUNX1_RUNX1T1_FUSION_HSC_DN
Chemical_and_Genetic_pertubation	COATES_MACROPHAGE_M1_VS_M2_UP	77	8	0.000229222	0.0111655	LYPLAL1:PIK3AP1:SLC7A7:CXCR4:P2RY13:TUBB2B:AIF1:BCKDHB	http://www.gsea-msigdb.org/gsea/msigdb/cards/COATES_MACROPHAGE_M1_VS_M2_UP
Chemical_and_Genetic_pertubation	LUI_THYROID_CANCER_CLUSTER_5	15	4	0.000229937	0.0111655	EPHX1:BLVRB:HLA-DRB1:HLA-DMA	http://www.gsea-msigdb.org/gsea/msigdb/cards/LUI_THYROID_CANCER_CLUSTER_5
Chemical_and_Genetic_pertubation	ALTEMEIER_RESPONSE_TO_LPS_WITH_MECHANICAL_VENTILATION	79	8	0.00027394	0.0129608	ITGAM:CCR1:TLR2:VCAN:LST1:FGL2:CYBB:TIMP1	http://www.gsea-msigdb.org/gsea/msigdb/cards/ALTEMEIER_RESPONSE_TO_LPS_WITH_MECHANICAL_VENTILATION
Chemical_and_Genetic_pertubation	SANA_RESPONSE_TO_IFNG_UP	60	7	0.00027476	0.0129608	CASP1:OAS1:PARP14:HLA-DRB5:HLA-DRB1:HLA-DMA:ATP6V0A4	http://www.gsea-msigdb.org/gsea/msigdb/cards/SANA_RESPONSE_TO_IFNG_UP
Chemical_and_Genetic_pertubation	HADDAD_T_LYMPHOCYTE_AND_NK_PROGENITOR_DN	44	6	0.000319642	0.0148656	SLC2A5:BLNK:RNASE6:TYROBP:VCAN:LY86	http://www.gsea-msigdb.org/gsea/msigdb/cards/HADDAD_T_LYMPHOCYTE_AND_NK_PROGENITOR_DN
Chemical_and_Genetic_pertubation	KLEIN_TARGETS_OF_BCR_ABL1_FUSION	29	5	0.000332995	0.0152715	MNDA:PTPRC:BLNK:CXCR4:SYK	http://www.gsea-msigdb.org/gsea/msigdb/cards/KLEIN_TARGETS_OF_BCR_ABL1_FUSION
Chemical_and_Genetic_pertubation	GERY_CEBP_TARGETS	104	9	0.000378383	0.0169984	MNDA:APBB1IP:BAG3:DCN:C3:HMOX1:VCAN:BCKDHB:SAT1	http://www.gsea-msigdb.org/gsea/msigdb/cards/GERY_CEBP_TARGETS
Chemical_and_Genetic_pertubation	CHARAFE_BREAST_CANCER_LUMINAL_VS_MESENCHYMAL_DN	400	20	0.000380946	0.0169984	SH3GLB1:LIX1L:IFI16:VIM:CASP1:ARHGEF40:ANXA2:CMTM3:ANTXR1:CMTM7:BCHE:B3GNT5:DAB2:SPARC:FAM126A:CD99:MID1:TIMP1:PLP2:MSN	http://www.gsea-msigdb.org/gsea/msigdb/cards/CHARAFE_BREAST_CANCER_LUMINAL_VS_MESENCHYMAL_DN
Chemical_and_Genetic_pertubation	GREGORY_SYNTHETIC_LETHAL_WITH_IMATINIB	127	10	0.000389355	0.0170611	AKR7A2:IFI16:RPL21:ATF5:CXCR4:ATP6V0E1:HLA-DRA:HLA-DRB5:GTF2H5:SAT1	http://www.gsea-msigdb.org/gsea/msigdb/cards/GREGORY_SYNTHETIC_LETHAL_WITH_IMATINIB
Chemical_and_Genetic_pertubation	DACOSTA_ERCC3_ALLELE_XPCS_VS_TTD_DN	30	5	0.000392685	0.0170611	CXCR4:HMOX1:VCAN:IRF5:FABP5	http://www.gsea-msigdb.org/gsea/msigdb/cards/DACOSTA_ERCC3_ALLELE_XPCS_VS_TTD_DN
Chemical_and_Genetic_pertubation	WINTER_HYPOXIA_METAGENE	204	13	0.000442688	0.0186703	VIM:P4HA1:PSMD9:PNP:ANXA2:FTL:HK2:CXCR4:HMOX1:CDKN1A:FABP5:CD99:SAT1	http://www.gsea-msigdb.org/gsea/msigdb/cards/WINTER_HYPOXIA_METAGENE
Chemical_and_Genetic_pertubation	PUJANA_ATM_PCC_NETWORK	1155	42	0.000447212	0.0186703	LAPTM5:HSPB11:IFI16:PTPRC:MYBPH:TRAF3IP3:ALOX5:BLNK:RGS10:OAS1:PSMD9:RPL21:ALOX5AP:LCP1:PSME1:RPS15A:CBFB:PLCG2:ICAM3:PKN1:GMFG:LAIR1:LILRB4:HK2:DARS:CXCR4:NMI:EEF1B2:SNRPB2:RAC2:HCLS1:RPL37:LY86:HLA-DRA:HLA-DOA:IRF5:FABP5:EIF3H:RPS6:FXN:SYK:IL13RA1	http://www.gsea-msigdb.org/gsea/msigdb/cards/PUJANA_ATM_PCC_NETWORK
Chemical_and_Genetic_pertubation	FRIDMAN_SENESCENCE_UP	65	7	0.000452339	0.0186703	S100A11:RAB13:IFI16:VIM:SPARC:CDKN1A:IRF5	http://www.gsea-msigdb.org/gsea/msigdb/cards/FRIDMAN_SENESCENCE_UP
Chemical_and_Genetic_pertubation	PEART_HDAC_PROLIFERATION_CLUSTER_DN	65	7	0.000452339	0.0186703	S100A11:IFI16:SIPA1:ATF5:CETN3:LST1:AIF1	http://www.gsea-msigdb.org/gsea/msigdb/cards/PEART_HDAC_PROLIFERATION_CLUSTER_DN
Chemical_and_Genetic_pertubation	MARTENS_BOUND_BY_PML_RARA_FUSION	377	19	0.00048228	0.0190793	LAPTM5:APBB1IP:PIK3AP1:PSMD9:ALOX5AP:FHOD1:PLCG2:RHBDF2:TMC8:IZUMO4:MYO1F:TYROBP:ITGB2:HMOX1:RAC2:CYTH4:TNFRSF10B:RPS6:SUSD3	http://www.gsea-msigdb.org/gsea/msigdb/cards/MARTENS_BOUND_BY_PML_RARA_FUSION
Chemical_and_Genetic_pertubation	TOMIDA_METASTASIS_DN	18	4	0.000490056	0.0190793	EIF1:DARS:TRIP6:SAT1	http://www.gsea-msigdb.org/gsea/msigdb/cards/TOMIDA_METASTASIS_DN
Chemical_and_Genetic_pertubation	TONKS_TARGETS_OF_RUNX1_RUNX1T1_FUSION_HSC_UP	155	11	0.000492766	0.0190793	RHOC:IFI16:EPS8:LPAR6:ANXA2:HMOX1:DAB2:VCAN:SPARC:TMEM176B:IL13RA1	http://www.gsea-msigdb.org/gsea/msigdb/cards/TONKS_TARGETS_OF_RUNX1_RUNX1T1_FUSION_HSC_UP
Chemical_and_Genetic_pertubation	HOLLEMAN_PREDNISOLONE_RESISTANCE_B_ALL_DN	8	3	0.000496816	0.0190793	LPAR6:BLVRB:STOM	http://www.gsea-msigdb.org/gsea/msigdb/cards/HOLLEMAN_PREDNISOLONE_RESISTANCE_B_ALL_DN
Chemical_and_Genetic_pertubation	GUTIERREZ_WALDENSTROEMS_MACROGLOBULINEMIA_2	8	3	0.000496816	0.0190793	HLA-DRB1:HLA-DMA:SYK	http://www.gsea-msigdb.org/gsea/msigdb/cards/GUTIERREZ_WALDENSTROEMS_MACROGLOBULINEMIA_2
Chemical_and_Genetic_pertubation	ROSS_LEUKEMIA_WITH_MLL_FUSIONS	66	7	0.000496917	0.0190793	AKR7A2:PTPRC:CSPG4:RAC2:HCLS1:DAB2:PCDHGC3	http://www.gsea-msigdb.org/gsea/msigdb/cards/ROSS_LEUKEMIA_WITH_MLL_FUSIONS
Chemical_and_Genetic_pertubation	SWEET_LUNG_CANCER_KRAS_UP	379	19	0.000514493	0.0195271	C1QB:LAPTM5:S100A1:LCP1:PSME1:NPC2:ITGAX:CHRNB1:TYROBP:HK2:VAMP8:ITGB2:HLA-DRA:HLA-DMB:HLA-DMA:CDKN1A:RNASET2:SAT1:PLP2	http://www.gsea-msigdb.org/gsea/msigdb/cards/SWEET_LUNG_CANCER_KRAS_UP
Chemical_and_Genetic_pertubation	KOKKINAKIS_METHIONINE_DEPRIVATION_48HR_UP	109	9	0.000535227	0.0200832	CASP1:DCN:PNP:TIMP3:TLR3:CDKN1A:GTF2H5:TNFRSF10B:TIMP1	http://www.gsea-msigdb.org/gsea/msigdb/cards/KOKKINAKIS_METHIONINE_DEPRIVATION_48HR_UP
Chemical_and_Genetic_pertubation	DEMAGALHAES_AGING_UP	49	6	0.000579174	0.0212492	C1QB:LAPTM5:NPC2:C3:HCST:MSN	http://www.gsea-msigdb.org/gsea/msigdb/cards/DEMAGALHAES_AGING_UP
Chemical_and_Genetic_pertubation	PAPASPYRIDONOS_UNSTABLE_ATEROSCLEROTIC_PLAQUE_UP	49	6	0.000579174	0.0212492	CD84:FCGR3A:IFI30:DAB2:RNASET2:SAT1	http://www.gsea-msigdb.org/gsea/msigdb/cards/PAPASPYRIDONOS_UNSTABLE_ATEROSCLEROTIC_PLAQUE_UP
Chemical_and_Genetic_pertubation	TARTE_PLASMA_CELL_VS_PLASMABLAST_UP	294	16	0.000589107	0.0213762	RAB13:HHEX:KCNQ1:AQP5:ALOX5AP:TPT1:RPS15A:ITGAX:FTL:TIMP3:DAB2:ALDH7A1:PCDHGC3:LTC4S:LST1:RPL39	http://www.gsea-msigdb.org/gsea/msigdb/cards/TARTE_PLASMA_CELL_VS_PLASMABLAST_UP
Chemical_and_Genetic_pertubation	GOLDRATH_ANTIGEN_RESPONSE	266	15	0.000603045	0.0216441	S100A11:BAG3:ROM1:CASP1:ANXA2:ITGAX:PLCG2:C3:MYO1F:TYROBP:DBI:FYN:LAT2:FGL2:PLP2	http://www.gsea-msigdb.org/gsea/msigdb/cards/GOLDRATH_ANTIGEN_RESPONSE
Chemical_and_Genetic_pertubation	GOLUB_ALL_VS_AML_DN	19	4	0.000610381	0.0216718	LEPROT:ITGAX:LTC4S:STOM	http://www.gsea-msigdb.org/gsea/msigdb/cards/GOLUB_ALL_VS_AML_DN
Chemical_and_Genetic_pertubation	HOLLERN_EMT_BREAST_TUMOR_UP	112	9	0.000652532	0.0229219	SH3GLB1:RGS18:VIM:DCN:ARHGEF40:DAB2:LTC4S:GPR34:VSIG4	http://www.gsea-msigdb.org/gsea/msigdb/cards/HOLLERN_EMT_BREAST_TUMOR_UP
Chemical_and_Genetic_pertubation	CHNG_MULTIPLE_MYELOMA_HYPERPLOID_UP	52	6	0.000799328	0.027783	RPL21:EEF1B2:UBA7:RPL29:RPL37:RPS6	http://www.gsea-msigdb.org/gsea/msigdb/cards/CHNG_MULTIPLE_MYELOMA_HYPERPLOID_UP
Chemical_and_Genetic_pertubation	VALK_AML_CLUSTER_11	35	5	0.00081995	0.0282029	LPAR6:DAB2:PCDHGC3:SPARC:FYN	http://www.gsea-msigdb.org/gsea/msigdb/cards/VALK_AML_CLUSTER_11
Chemical_and_Genetic_pertubation	POMEROY_MEDULLOBLASTOMA_DESMOPLASIC_VS_CLASSIC_DN	53	6	0.000885471	0.0301425	RPL21:TPT1:CXCR4:EEF1B2:VCAN:RPL39	http://www.gsea-msigdb.org/gsea/msigdb/cards/POMEROY_MEDULLOBLASTOMA_DESMOPLASIC_VS_CLASSIC_DN
Chemical_and_Genetic_pertubation	LEI_MYB_TARGETS	279	15	0.000981951	0.0330857	VIM:PNP:ANXA2:PPIB:RPS15A:NUPR1:TIMP3:HMOX1:DAB2:SPARC:CDKN1A:TRIP6:ASAH1:SAT1:MSN	http://www.gsea-msigdb.org/gsea/msigdb/cards/LEI_MYB_TARGETS
Chemical_and_Genetic_pertubation	YAO_TEMPORAL_RESPONSE_TO_PROGESTERONE_CLUSTER_12	74	7	0.000993445	0.0331349	C1QB:S100A11:S100A1:PSME1:NTAN1:GNA12:HSD17B10	http://www.gsea-msigdb.org/gsea/msigdb/cards/YAO_TEMPORAL_RESPONSE_TO_PROGESTERONE_CLUSTER_12
Chemical_and_Genetic_pertubation	IIZUKA_LIVER_CANCER_EARLY_RECURRENCE	10	3	0.00103133	0.0340545	LAPTM5:VIM:HLA-DRA	http://www.gsea-msigdb.org/gsea/msigdb/cards/IIZUKA_LIVER_CANCER_EARLY_RECURRENCE
Chemical_and_Genetic_pertubation	LEIN_ASTROCYTE_MARKERS	37	5	0.00106336	0.0347646	BCAN:ITGAM:DBI:STAB1:SPARC	http://www.gsea-msigdb.org/gsea/msigdb/cards/LEIN_ASTROCYTE_MARKERS
Chemical_and_Genetic_pertubation	BRUNO_HEMATOPOIESIS	55	6	0.00107906	0.0349319	MNDA:ANXA2:HK2:SPARC:LAT2:HSD17B10	http://www.gsea-msigdb.org/gsea/msigdb/cards/BRUNO_HEMATOPOIESIS
Chemical_and_Genetic_pertubation	MEISSNER_BRAIN_HCP_WITH_H3K4ME3_AND_H3K27ME3	807	31	0.00109903	0.0352329	TMEM51:RHOC:S100A11:BCAN:VIM:PIK3AP1:RGS10:BAG3:EGLN3:SMOC1:ANXA2:MEGF11:CSPG4:IRX5:LPCAT2:CBFB:PLCG2:CXCL16:ADAP2:ACSF2:CACNG4:HK2:ERICH2:CMTM7:PARP14:B3GNT5:DAB2:TUBB2B:IRF5:DOCK8:STOM	http://www.gsea-msigdb.org/gsea/msigdb/cards/MEISSNER_BRAIN_HCP_WITH_H3K4ME3_AND_H3K27ME3
Chemical_and_Genetic_pertubation	YAGI_AML_FAB_MARKERS	171	11	0.0011138	0.0353632	DEAF1:CASP1:LCP1:ANXA2:ITGAX:IFI30:LAIR1:TIMP3:LY86:AIF1:AOAH	http://www.gsea-msigdb.org/gsea/msigdb/cards/YAGI_AML_FAB_MARKERS
Chemical_and_Genetic_pertubation	TAKAO_RESPONSE_TO_UVB_RADIATION_UP	76	7	0.00116403	0.0366059	RPL21:PPIB:DBI:CD99:SAT1:PLP2:MSN	http://www.gsea-msigdb.org/gsea/msigdb/cards/TAKAO_RESPONSE_TO_UVB_RADIATION_UP
Chemical_and_Genetic_pertubation	HESS_TARGETS_OF_HOXA9_AND_MEIS1_DN	56	6	0.00118726	0.0369841	GPR137B:FPR1:TLR2:DAB2:VCAN:CYBB	http://www.gsea-msigdb.org/gsea/msigdb/cards/HESS_TARGETS_OF_HOXA9_AND_MEIS1_DN
Chemical_and_Genetic_pertubation	YAGI_AML_WITH_T_8_21_TRANSLOCATION	316	16	0.00126561	0.0387868	LAPTM5:SH3GLB1:RGS10:LCP1:NUPR1:DARS:UBA7:LST1:AIF1:HLA-DRA:HLA-DRB1:HLA-DMB:HLA-DMA:TRAF3IP2:CD99:PLP2	http://www.gsea-msigdb.org/gsea/msigdb/cards/YAGI_AML_WITH_T_8_21_TRANSLOCATION
Chemical_and_Genetic_pertubation	RAMALHO_STEMNESS_DN	57	6	0.00130356	0.0387868	PTPRC:RGS10:TYROBP:ITGB2:LY86:LAT2	http://www.gsea-msigdb.org/gsea/msigdb/cards/RAMALHO_STEMNESS_DN
Chemical_and_Genetic_pertubation	SEITZ_NEOPLASTIC_TRANSFORMATION_BY_8P_DELETION_UP	57	6	0.00130356	0.0387868	OAS1:PNP:EVI2B:TIMP3:BCHE:SAMD9	http://www.gsea-msigdb.org/gsea/msigdb/cards/SEITZ_NEOPLASTIC_TRANSFORMATION_BY_8P_DELETION_UP
Chemical_and_Genetic_pertubation	RHEIN_ALL_GLUCOCORTICOID_THERAPY_UP	57	6	0.00130356	0.0387868	MNDA:PTPRC:ITGAM:LY86:ASAH1:IL13RA1	http://www.gsea-msigdb.org/gsea/msigdb/cards/RHEIN_ALL_GLUCOCORTICOID_THERAPY_UP
Chemical_and_Genetic_pertubation	TING_SILENCED_BY_DICER	23	4	0.00130386	0.0387868	VIM:CXCR4:SLC40A1:SPARC	http://www.gsea-msigdb.org/gsea/msigdb/cards/TING_SILENCED_BY_DICER
Chemical_and_Genetic_pertubation	SUNG_METASTASIS_STROMA_UP	100	8	0.0013297	0.0392024	ALOX5:P4HA1:EPS8:PPIB:TIMP3:VCAN:SPARC:FABP5	http://www.gsea-msigdb.org/gsea/msigdb/cards/SUNG_METASTASIS_STROMA_UP
Chemical_and_Genetic_pertubation	VILIMAS_NOTCH1_TARGETS_DN	11	3	0.00139578	0.0406456	ITGAM:ITGB2:STOM	http://www.gsea-msigdb.org/gsea/msigdb/cards/VILIMAS_NOTCH1_TARGETS_DN
Chemical_and_Genetic_pertubation	BOYLAN_MULTIPLE_MYELOMA_C_D_DN	176	11	0.00140604	0.0406456	MNDA:RGS18:ANXA2:IGSF6:C3:MYO1F:FPR1:GRAMD1C:FGL2:TMEM176B:IL13RA1	http://www.gsea-msigdb.org/gsea/msigdb/cards/BOYLAN_MULTIPLE_MYELOMA_C_D_DN
Chemical_and_Genetic_pertubation	SANSOM_APC_TARGETS_DN	260	14	0.00141558	0.0406456	SLC2A5:LAPTM5:RHOC:PTPRC:RGS10:SIPA1:ACY3:CASP1:ITGAX:TYROBP:ITGB2:RAC2:HLA-DMB:LAT2	http://www.gsea-msigdb.org/gsea/msigdb/cards/SANSOM_APC_TARGETS_DN
Chemical_and_Genetic_pertubation	ELVIDGE_HIF1A_TARGETS_DN	79	7	0.00146204	0.0416177	EGLN1:P4HA1:EGLN3:HK2:CXCR4:HLA-DRB1:FYN	http://www.gsea-msigdb.org/gsea/msigdb/cards/ELVIDGE_HIF1A_TARGETS_DN
Chemical_and_Genetic_pertubation	PROVENZANI_METASTASIS_DN	126	9	0.00150991	0.0416435	S100A11:MYL6:TPT1:BLVRB:FTL:ATF5:NMI:TUBB2B:TRIP6	http://www.gsea-msigdb.org/gsea/msigdb/cards/PROVENZANI_METASTASIS_DN
Chemical_and_Genetic_pertubation	KOKKINAKIS_METHIONINE_DEPRIVATION_96HR_UP	102	8	0.00151074	0.0416435	CASP1:DCN:TIMP3:TLR3:CDKN1A:GTF2H5:TNFRSF10B:TIMP1	http://www.gsea-msigdb.org/gsea/msigdb/cards/KOKKINAKIS_METHIONINE_DEPRIVATION_96HR_UP
Chemical_and_Genetic_pertubation	JOHNSTONE_PARVB_TARGETS_3_UP	384	18	0.00153765	0.0416435	LEPROT:S100A16:VIM:NPC2:NTAN1:CMTM3:TMC8:C3:VAMP8:HMOX1:PCDHGC3:HLA-DRA:HLA-DRB1:HLA-DMA:RNASET2:PEG10:ASAH1:TIMP1	http://www.gsea-msigdb.org/gsea/msigdb/cards/JOHNSTONE_PARVB_TARGETS_3_UP
Chemical_and_Genetic_pertubation	HERNANDEZ_MITOTIC_ARREST_BY_DOCETAXEL_1_UP	24	4	0.00153861	0.0416435	LIX1L:VAMP8:TIMP3:BCHE	http://www.gsea-msigdb.org/gsea/msigdb/cards/HERNANDEZ_MITOTIC_ARREST_BY_DOCETAXEL_1_UP
Chemical_and_Genetic_pertubation	DAVIES_MULTIPLE_MYELOMA_VS_MGUS_DN	24	4	0.00153861	0.0416435	RNASE6:SLC7A7:NPC2:SAT1	http://www.gsea-msigdb.org/gsea/msigdb/cards/DAVIES_MULTIPLE_MYELOMA_VS_MGUS_DN
Chemical_and_Genetic_pertubation	GILDEA_METASTASIS	24	4	0.00153861	0.0416435	IFI16:TIMP3:RAC2:SPARC	http://www.gsea-msigdb.org/gsea/msigdb/cards/GILDEA_METASTASIS
Chemical_and_Genetic_pertubation	SAKAI_CHRONIC_HEPATITIS_VS_LIVER_CANCER_UP	80	7	0.00157358	0.0422435	PTPRC:CASP1:CCR1:TLR2:HLA-DRA:HLA-DOA:UBE2A	http://www.gsea-msigdb.org/gsea/msigdb/cards/SAKAI_CHRONIC_HEPATITIS_VS_LIVER_CANCER_UP
Chemical_and_Genetic_pertubation	BASSO_CD40_SIGNALING_UP	81	7	0.00169163	0.0450466	LAPTM5:IFI30:RAC2:HLA-DRB1:HLA-DMA:IRF5:RXRA	http://www.gsea-msigdb.org/gsea/msigdb/cards/BASSO_CD40_SIGNALING_UP
Chemical_and_Genetic_pertubation	TONKS_TARGETS_OF_RUNX1_RUNX1T1_FUSION_ERYTHROCYTE_UP	129	9	0.00177795	0.0465936	SLC2A5:IFI16:ANXA2:NUPR1:LAIR1:TLR2:VCAN:TMEM176B:VSIG4	http://www.gsea-msigdb.org/gsea/msigdb/cards/TONKS_TARGETS_OF_RUNX1_RUNX1T1_FUSION_ERYTHROCYTE_UP
Chemical_and_Genetic_pertubation	SMIRNOV_CIRCULATING_ENDOTHELIOCYTES_IN_CANCER_UP	129	9	0.00177795	0.0465936	RAB13:ALOX5:ADAP2:FPR1:HMOX1:CCR1:TLR2:SPARC:CDKN1A	http://www.gsea-msigdb.org/gsea/msigdb/cards/SMIRNOV_CIRCULATING_ENDOTHELIOCYTES_IN_CANCER_UP
Chemical_and_Genetic_pertubation	BILANGES_SERUM_RESPONSE_TRANSLATION	25	4	0.00180125	0.0468326	RPL21:RPL29:EIF3H:RPS6	http://www.gsea-msigdb.org/gsea/msigdb/cards/BILANGES_SERUM_RESPONSE_TRANSLATION
Chemical_and_Genetic_pertubation	MAHADEVAN_IMATINIB_RESISTANCE_DN	12	3	0.0018318	0.0472546	CXCR4:BCHE:FGL2	http://www.gsea-msigdb.org/gsea/msigdb/cards/MAHADEVAN_IMATINIB_RESISTANCE_DN
Chemical_and_Genetic_pertubation	HOLLMANN_APOPTOSIS_VIA_CD40_DN	239	13	0.00189749	0.0483297	S100A11:VIM:BAG3:CASP1:RNASE6:PSME1:NPC2:ANXA2:HSBP1:GMFG:CXCR4:GTF2H5:TRIP6	http://www.gsea-msigdb.org/gsea/msigdb/cards/HOLLMANN_APOPTOSIS_VIA_CD40_DN
Chemical_and_Genetic_pertubation	ROSS_AML_WITH_CBFB_MYH11_FUSION	42	5	0.00190274	0.0483297	SLC7A7:CBFB:SPARC:CYBB:IL13RA1	http://www.gsea-msigdb.org/gsea/msigdb/cards/ROSS_AML_WITH_CBFB_MYH11_FUSION
GO_cc	GO_VACUOLAR_PART	459	31	1.42316e-08	1.42458e-05	LAPTM5:SH3GLB1:BCAN:MNDA:GPR137B:LAMTOR1:DCN:NPC2:ANXA2:CSPG4:C3:IFI30:FTL:FPR1:VAMP8:TLR3:DAB2:VCAN:HLA-H:HLA-DRA:HLA-DRB5:HLA-DRB1:HLA-DMB:HLA-DMA:HLA-DOA:RNASET2:GPC2:ATP6V0A4:ASAH1:FABP5:STOM	http://www.gsea-msigdb.org/gsea/msigdb/cards/GO_VACUOLAR_PART
GO_cc	GO_VACUOLE	623	36	5.22508e-08	2.48025e-05	LAPTM5:SH3GLB1:BCAN:MNDA:GPR137B:KCNQ1:LAMTOR1:DCN:RNASE6:NPC2:ANXA2:CSPG4:MILR1:C3:IFI30:FTL:FPR1:VAMP8:CXCR4:TLR3:DAB2:VCAN:HLA-H:HLA-DRA:HLA-DRB5:HLA-DRB1:HLA-DMB:HLA-DMA:HLA-DOA:RNASET2:LAT2:GPC2:ATP6V0A4:ASAH1:FABP5:STOM	http://www.gsea-msigdb.org/gsea/msigdb/cards/GO_VACUOLE
GO_cc	GO_MHC_CLASS_II_PROTEIN_COMPLEX	12	6	7.43333e-08	2.48025e-05	HLA-DRA:HLA-DRB5:HLA-DRB1:HLA-DMB:HLA-DMA:HLA-DOA	http://www.gsea-msigdb.org/gsea/msigdb/cards/GO_MHC_CLASS_II_PROTEIN_COMPLEX
GO_cc	GO_MHC_PROTEIN_COMPLEX	21	7	1.68602e-07	4.21927e-05	HLA-H:HLA-DRA:HLA-DRB5:HLA-DRB1:HLA-DMB:HLA-DMA:HLA-DOA	http://www.gsea-msigdb.org/gsea/msigdb/cards/GO_MHC_PROTEIN_COMPLEX
GO_cc	GO_VACUOLAR_LUMEN	131	14	7.79394e-07	0.000156035	BCAN:MNDA:DCN:NPC2:ANXA2:CSPG4:C3:IFI30:FTL:VCAN:RNASET2:GPC2:ASAH1:FABP5	http://www.gsea-msigdb.org/gsea/msigdb/cards/GO_VACUOLAR_LUMEN
GO_cc	GO_ENDOCYTIC_VESICLE_MEMBRANE	143	14	2.24998e-06	0.000375371	FCGR1B:CACNG4:VAMP8:RAC2:WNT7B:STAB1:TLR2:ATP6V0E1:HLA-H:HLA-DRA:HLA-DRB5:HLA-DRB1:ATP6V0A4:CYBB	http://www.gsea-msigdb.org/gsea/msigdb/cards/GO_ENDOCYTIC_VESICLE_MEMBRANE
GO_cc	GO_SECRETORY_GRANULE	609	31	6.65932e-06	0.000952282	SLC2A5:S100A11:RAB13:MNDA:PTPRC:ALOX5:LAMTOR1:PNP:NPC2:ANXA2:ITGAM:ITGAX:C3:TYROBP:GMFG:FTL:FPR1:LAIR1:VAMP8:ITGB2:TIMP3:TLR2:SPARC:HLA-H:RNASET2:FGL2:ASAH1:FABP5:STOM:CYBB:TIMP1	http://www.gsea-msigdb.org/gsea/msigdb/cards/GO_SECRETORY_GRANULE
GO_cc	GO_CYTOPLASMIC_VESICLE_PART	1204	49	7.87976e-06	0.000985955	SLC2A5:LEPROT:FCGR1B:S100A11:RAB13:MNDA:PTPRC:ALOX5:KCNQ1:LAMTOR1:PNP:NPC2:ANXA2:ITGAM:ITGAX:CACNG4:C3:TYROBP:GMFG:FTL:FPR1:LAIR1:ANTXR1:VAMP8:ITGB2:TIMP3:RAC2:WNT7B:STAB1:TLR2:TLR3:DAB2:SPARC:ATP6V0E1:HLA-H:HLA-DRA:HLA-DRB5:HLA-DRB1:HLA-DMB:HLA-DMA:HLA-DOA:RNASET2:FGL2:ATP6V0A4:ASAH1:FABP5:STOM:CYBB:TIMP1	http://www.gsea-msigdb.org/gsea/msigdb/cards/GO_CYTOPLASMIC_VESICLE_PART
GO_cc	GO_ENDOCYTIC_VESICLE	257	18	1.03729e-05	0.00105048	FCGR1B:RAB13:VIM:CACNG4:VAMP8:RAC2:WNT7B:STAB1:TLR2:SPARC:ATP6V0E1:HLA-H:HLA-DRA:HLA-DRB5:HLA-DRB1:ATP6V0A4:SYK:CYBB	http://www.gsea-msigdb.org/gsea/msigdb/cards/GO_ENDOCYTIC_VESICLE
GO_cc	GO_AZUROPHIL_GRANULE	121	12	1.04943e-05	0.00105048	MNDA:LAMTOR1:NPC2:ANXA2:C3:FTL:FPR1:VAMP8:HLA-H:RNASET2:FABP5:STOM	http://www.gsea-msigdb.org/gsea/msigdb/cards/GO_AZUROPHIL_GRANULE
GO_cc	GO_SECRETORY_GRANULE_MEMBRANE	216	16	1.61684e-05	0.00147132	SLC2A5:PTPRC:LAMTOR1:ITGAM:ITGAX:TYROBP:FPR1:LAIR1:VAMP8:ITGB2:TLR2:SPARC:HLA-H:FABP5:STOM:CYBB	http://www.gsea-msigdb.org/gsea/msigdb/cards/GO_SECRETORY_GRANULE_MEMBRANE
GO_cc	GO_LYSOSOMAL_LUMEN	77	9	3.66898e-05	0.00306054	BCAN:DCN:NPC2:CSPG4:IFI30:VCAN:RNASET2:GPC2:ASAH1	http://www.gsea-msigdb.org/gsea/msigdb/cards/GO_LYSOSOMAL_LUMEN
GO_cc	GO_SPECIFIC_GRANULE_MEMBRANE	67	8	8.5411e-05	0.00657665	SLC2A5:LAMTOR1:ITGAM:LAIR1:VAMP8:ITGB2:STOM:CYBB	http://www.gsea-msigdb.org/gsea/msigdb/cards/GO_SPECIFIC_GRANULE_MEMBRANE
GO_cc	GO_VESICLE_MEMBRANE	635	29	9.56745e-05	0.00684073	SLC2A5:FCGR1B:RAB13:PTPRC:KCNQ1:LAMTOR1:ITGAM:ITGAX:CACNG4:TYROBP:FPR1:LAIR1:VAMP8:ITGB2:RAC2:WNT7B:STAB1:TLR2:DAB2:SPARC:ATP6V0E1:HLA-H:HLA-DRA:HLA-DRB5:HLA-DRB1:ATP6V0A4:FABP5:STOM:CYBB	http://www.gsea-msigdb.org/gsea/msigdb/cards/GO_VESICLE_MEMBRANE
GO_cc	GO_SECRETORY_VESICLE	746	32	0.000133262	0.00827356	SLC2A5:S100A11:RAB13:MNDA:PTPRC:ALOX5:LAMTOR1:PNP:NPC2:ANXA2:ITGAM:ITGAX:C3:TYROBP:GMFG:FTL:FPR1:LAIR1:VAMP8:SLC40A1:ITGB2:TIMP3:TLR2:SPARC:HLA-H:RNASET2:FGL2:ASAH1:FABP5:STOM:CYBB:TIMP1	http://www.gsea-msigdb.org/gsea/msigdb/cards/GO_SECRETORY_VESICLE
GO_cc	GO_CELL_SURFACE	552	26	0.000136077	0.00827356	FCGR3A:PTPRC:FOLR2:ANXA2:CSPG4:ITGAM:ITGAX:CACNG4:HCST:TYROBP:SIGLEC11:ANTXR1:CXCR4:ITGB2:CCR1:P2RY12:TLR2:SPARC:HAVCR2:HLA-H:HLA-DRA:HLA-DRB1:HLA-DMA:TNFRSF10B:MSN:IL13RA1	http://www.gsea-msigdb.org/gsea/msigdb/cards/GO_CELL_SURFACE
GO_cc	GO_TERTIARY_GRANULE_MEMBRANE	54	7	0.00014051	0.00827356	ITGAM:ITGAX:LAIR1:VAMP8:ITGB2:STOM:CYBB	http://www.gsea-msigdb.org/gsea/msigdb/cards/GO_TERTIARY_GRANULE_MEMBRANE
GO_cc	GO_TERTIARY_GRANULE	120	10	0.000246279	0.0136869	LAMTOR1:ITGAM:ITGAX:FPR1:LAIR1:VAMP8:ITGB2:ASAH1:STOM:CYBB	http://www.gsea-msigdb.org/gsea/msigdb/cards/GO_TERTIARY_GRANULE
GO_cc	GO_PLASMA_MEMBRANE_PROTEIN_COMPLEX	449	22	0.000259792	0.0136869	APBB1IP:KCNQ1:EPS8:ITGAM:ITGAX:CHRNB1:CACNG4:KCNE4:ITGB2:TLR2:HLA-H:HLA-DRA:HLA-DRB5:HLA-DRB1:HLA-DMB:HLA-DMA:HLA-DOA:GNA12:NCF1C:SYK:CYBB:IL13RA1	http://www.gsea-msigdb.org/gsea/msigdb/cards/GO_PLASMA_MEMBRANE_PROTEIN_COMPLEX
GO_cc	GO_VACUOLAR_MEMBRANE	342	18	0.000405875	0.0203141	LAPTM5:SH3GLB1:GPR137B:LAMTOR1:ANXA2:FPR1:VAMP8:TLR3:DAB2:HLA-H:HLA-DRA:HLA-DRB5:HLA-DRB1:HLA-DMB:HLA-DMA:HLA-DOA:ATP6V0A4:STOM	http://www.gsea-msigdb.org/gsea/msigdb/cards/GO_VACUOLAR_MEMBRANE
GO_cc	GO_AZUROPHIL_GRANULE_LUMEN	67	7	0.000544926	0.0247941	MNDA:NPC2:ANXA2:C3:FTL:RNASET2:FABP5	http://www.gsea-msigdb.org/gsea/msigdb/cards/GO_AZUROPHIL_GRANULE_LUMEN
GO_cc	GO_PHAGOCYTIC_VESICLE_MEMBRANE	67	7	0.000544926	0.0247941	VAMP8:RAC2:TLR2:ATP6V0E1:HLA-H:ATP6V0A4:CYBB	http://www.gsea-msigdb.org/gsea/msigdb/cards/GO_PHAGOCYTIC_VESICLE_MEMBRANE
GO_cc	GO_INTRINSIC_COMPONENT_OF_PLASMA_MEMBRANE	1178	42	0.000667602	0.0290293	SLC2A5:LAPTM5:CD84:PTPRC:GPR137B:PCDH15:KCNQ1:ROM1:FOLR2:EPS8:AQP5:LPAR6:SLC7A7:CSPG4:IGSF6:ITGAM:ITGAX:CHRNB1:EVI2B:MILR1:CACNG4:TMC8:ICAM3:TYROBP:SLC40A1:KCNE4:ITGB2:CCR1:STAB1:TLR2:TLR3:PCDHGC3:HLA-H:HLA-DRA:NCF1C:GPC2:PTPRZ1:STOM:CD99:CYBB:GPR34:IL13RA1	http://www.gsea-msigdb.org/gsea/msigdb/cards/GO_INTRINSIC_COMPONENT_OF_PLASMA_MEMBRANE
GO_cc	GO_PHAGOCYTIC_VESICLE	113	9	0.000696006	0.0290293	VIM:VAMP8:RAC2:TLR2:ATP6V0E1:HLA-H:ATP6V0A4:SYK:CYBB	http://www.gsea-msigdb.org/gsea/msigdb/cards/GO_PHAGOCYTIC_VESICLE
GO_cc	GO_VESICLE_LUMEN	254	14	0.00113402	0.0454062	S100A11:MNDA:ALOX5:PNP:NPC2:ANXA2:C3:GMFG:FTL:TIMP3:SPARC:RNASET2:FABP5:TIMP1	http://www.gsea-msigdb.org/gsea/msigdb/cards/GO_VESICLE_LUMEN
GO_cc	GO_PLASMA_MEMBRANE_RECEPTOR_COMPLEX	148	10	0.00128209	0.0493603	APBB1IP:EPS8:ITGAM:ITGAX:CHRNB1:CACNG4:ITGB2:TLR2:SYK:IL13RA1	http://www.gsea-msigdb.org/gsea/msigdb/cards/GO_PLASMA_MEMBRANE_RECEPTOR_COMPLEX
Hallmark_gene_sets	HALLMARK_ALLOGRAFT_REJECTION	143	16	6.60196e-08	3.30098e-06	PTPRC:IGSF6:DARS:ITGB2:CCR1:STAB1:HCLS1:TLR2:TLR3:LY86:HLA-DRA:HLA-DMB:HLA-DMA:HLA-DOA:TIMP1:RPL39	http://www.gsea-msigdb.org/gsea/msigdb/cards/HALLMARK_ALLOGRAFT_REJECTION
Hallmark_gene_sets	HALLMARK_INTERFERON_GAMMA_RESPONSE	165	14	1.19946e-05	0.000299864	SLAMF7:CASP1:PNP:PSME1:IFI30:FPR1:VAMP8:NMI:PARP14:HLA-DRB1:HLA-DMA:CDKN1A:FGL2:IRF5	http://www.gsea-msigdb.org/gsea/msigdb/cards/HALLMARK_INTERFERON_GAMMA_RESPONSE
Hallmark_gene_sets	HALLMARK_INTERFERON_ALPHA_RESPONSE	89	9	0.000115636	0.00192727	CASP1:OAS1:LPAR6:PSME1:IFI30:NMI:UBA7:PARP14:SAMD9	http://www.gsea-msigdb.org/gsea/msigdb/cards/HALLMARK_INTERFERON_ALPHA_RESPONSE
Hallmark_gene_sets	HALLMARK_P53_PATHWAY	178	11	0.00153931	0.0192413	EPHX1:CASP1:NUPR1:RHBDF2:IFI30:VAMP8:HMOX1:CDKN1A:STOM:RXRA:SAT1	http://www.gsea-msigdb.org/gsea/msigdb/cards/HALLMARK_P53_PATHWAY
Hallmark_gene_sets	HALLMARK_FATTY_ACID_METABOLISM	139	9	0.00295727	0.0295727	ALDH9A1:EPHX1:PSME1:HADHB:HIBCH:LTC4S:BCKDHB:HSDL2:HSD17B10	http://www.gsea-msigdb.org/gsea/msigdb/cards/HALLMARK_FATTY_ACID_METABOLISM
Immunologic_signatures	GSE10325_LUPUS_CD4_TCELL_VS_LUPUS_MYELOID_DN	166	32	8.9588e-22	4.36473e-18	FCGR1B:RNASE6:ARHGEF40:SLC7A7:IGSF6:ITGAX:PLCG2:HSBP1:ADAP2:MILR1:RHBDF2:IFI30:TYROBP:BLVRB:FTL:FPR1:HMOX1:CCR1:STAB1:TLR2:VCAN:LST1:AIF1:HLA-DMA:LAT2:NCF1C:FGL2:ASAH1:SYK:RXRA:CYBB:IL13RA1	http://www.gsea-msigdb.org/gsea/msigdb/cards/GSE10325_LUPUS_CD4_TCELL_VS_LUPUS_MYELOID_DN
Immunologic_signatures	GSE29618_MONOCYTE_VS_PDC_UP	166	29	1.37223e-18	3.34275e-15	S100A11:PTPRC:ALOX5:CASP1:ARHGEF40:SLC7A7:ITGAX:EVI2B:MYO1F:TYROBP:GMFG:BLVRB:FTL:FPR1:HK2:ITGB2:HMOX1:P2RY13:TLR2:LY86:LST1:AIF1:AOAH:LAT2:FGL2:ASAH1:RXRA:TIMP1:MSN	http://www.gsea-msigdb.org/gsea/msigdb/cards/GSE29618_MONOCYTE_VS_PDC_UP
Immunologic_signatures	GSE29618_MONOCYTE_VS_PDC_DAY7_FLU_VACCINE_UP	172	28	3.81926e-17	6.20248e-14	ALOX5:CASP1:ARHGEF40:SLC7A7:IGSF6:ITGAM:ADAP2:MYO1F:ICAM3:IFI30:GMFG:BLVRB:FTL:FPR1:HK2:ITGB2:HMOX1:TLR2:LST1:AIF1:AOAH:LAT2:FGL2:ASAH1:RXRA:SAT1:TIMP1:MSN	http://www.gsea-msigdb.org/gsea/msigdb/cards/GSE29618_MONOCYTE_VS_PDC_DAY7_FLU_VACCINE_UP
Immunologic_signatures	GSE22886_NAIVE_CD8_TCELL_VS_MONOCYTE_DN	169	27	2.33495e-16	1.89598e-13	LAPTM5:LEPROT:S100A11:MNDA:ALOX5:SLC7A7:NPC2:ANXA2:IGSF6:PLCG2:ADAP2:IFI30:TYROBP:FTL:FPR1:HMOX1:CCR1:TLR2:VCAN:LAT2:FGL2:ASAH1:TNFRSF10B:SYK:RXRA:SAT1:CYBB	http://www.gsea-msigdb.org/gsea/msigdb/cards/GSE22886_NAIVE_CD8_TCELL_VS_MONOCYTE_DN
Immunologic_signatures	GSE24634_TEFF_VS_TCONV_DAY3_IN_CULTURE_DN	169	27	2.33495e-16	1.89598e-13	MNDA:CD84:LPAR6:RNASE6:SLC7A7:NTAN1:ITGAX:ADAP2:EVI2B:IFI30:LAIR1:LILRB4:HMOX1:CCR1:P2RY13:TLR2:DAB2:HLA-DMA:CDKN1A:AOAH:NCF1C:FGL2:SYK:STOM:RXRA:CYBB:VSIG4	http://www.gsea-msigdb.org/gsea/msigdb/cards/GSE24634_TEFF_VS_TCONV_DAY3_IN_CULTURE_DN
Immunologic_signatures	GSE10325_CD4_TCELL_VS_MYELOID_DN	169	27	2.33495e-16	1.89598e-13	FCGR1B:ALOX5:HHEX:RNASE6:SLC7A7:ITGAM:ITGAX:PLCG2:HSBP1:RHBDF2:IFI30:CCR1:P2RY13:LY86:HLA-DRB1:HLA-DMB:HLA-DMA:CDKN1A:LAT2:NCF1C:FGL2:IRF5:SYK:RXRA:SAT1:CYBB:IL13RA1	http://www.gsea-msigdb.org/gsea/msigdb/cards/GSE10325_CD4_TCELL_VS_MYELOID_DN
Immunologic_signatures	GSE22886_NAIVE_CD4_TCELL_VS_MONOCYTE_DN	171	27	3.1729e-16	2.20834e-13	S100A11:MNDA:ALOX5:CASP1:TIMM8B:SLC7A7:NPC2:ANXA2:IGSF6:ITGAM:PLCG2:HSBP1:ADAP2:IFI30:FTL:FPR1:CCR1:TLR2:VCAN:LAT2:NCF1C:FGL2:ASAH1:TNFRSF10B:SYK:RXRA:CYBB	http://www.gsea-msigdb.org/gsea/msigdb/cards/GSE22886_NAIVE_CD4_TCELL_VS_MONOCYTE_DN
Immunologic_signatures	GSE29618_PDC_VS_MDC_DN	164	26	1.03868e-15	6.32554e-13	MNDA:PTPRC:ALOX5:RGS10:CASP1:ANXA2:ITGAM:ITGAX:ICAM3:IFI30:GMFG:BLVRB:HK2:ITGB2:P2RY13:LY86:LST1:AIF1:HLA-DRA:AOAH:LAT2:FGL2:STOM:TIMP1:MSN:IL13RA1	http://www.gsea-msigdb.org/gsea/msigdb/cards/GSE29618_PDC_VS_MDC_DN
Immunologic_signatures	GSE29618_PDC_VS_MDC_DAY7_FLU_VACCINE_DN	170	26	2.54854e-15	1.37961e-12	MNDA:RGS10:CASP1:ANXA2:IGSF6:ITGAX:ICAM3:IFI30:GMFG:HK2:ITGB2:P2RY13:TLR2:VCAN:LY86:LST1:AIF1:HLA-DRA:FYN:AOAH:LAT2:FGL2:ASAH1:SAT1:TIMP1:MSN	http://www.gsea-msigdb.org/gsea/msigdb/cards/GSE29618_PDC_VS_MDC_DAY7_FLU_VACCINE_DN
Immunologic_signatures	GSE10325_LUPUS_BCELL_VS_LUPUS_MYELOID_DN	172	26	3.40797e-15	1.66036e-12	FCGR1B:S100A11:LPAR6:ARHGEF40:SLC7A7:IGSF6:ITGAM:FHOD1:HSBP1:ADAP2:MILR1:MYO1F:TYROBP:BLVRB:FTL:HK2:HMOX1:STAB1:TLR2:VCAN:LST1:AIF1:FGL2:RXRA:SAT1:TIMP1	http://www.gsea-msigdb.org/gsea/msigdb/cards/GSE10325_LUPUS_BCELL_VS_LUPUS_MYELOID_DN
Immunologic_signatures	GSE24634_TREG_VS_TCONV_POST_DAY10_IL4_CONVERSION_DN	177	26	6.92272e-15	3.06614e-12	TMEM51:C1QB:RAB13:MNDA:LPAR6:SLC7A7:NPC2:IGSF6:ITGAM:ITGAX:IFI30:TYROBP:BLVRB:FTL:LILRB4:ITGB2:HMOX1:CCR1:SPARC:HLA-DRA:HLA-DMB:CDKN1A:FGL2:TMEM176B:SYK:STOM	http://www.gsea-msigdb.org/gsea/msigdb/cards/GSE24634_TREG_VS_TCONV_POST_DAY10_IL4_CONVERSION_DN
Immunologic_signatures	GSE22886_NAIVE_TCELL_VS_MONOCYTE_DN	173	23	2.26346e-12	9.18964e-10	LAPTM5:S100A11:MNDA:CASP1:ARHGEF40:SLC7A7:NPC2:IGSF6:ADAP2:IFI30:FTL:FPR1:CCR1:TLR2:VCAN:LAT2:NCF1C:FGL2:ASAH1:TNFRSF10B:SYK:RXRA:CYBB	http://www.gsea-msigdb.org/gsea/msigdb/cards/GSE22886_NAIVE_TCELL_VS_MONOCYTE_DN
Immunologic_signatures	GSE22886_NAIVE_CD8_TCELL_VS_DC_DN	185	23	9.32425e-12	3.49444e-09	S100A11:RAB13:MNDA:GPR137B:VIM:HHEX:RNASE6:ANXA2:PLCG2:HSBP1:IFI30:FTL:VAMP8:CCR1:DAB2:ATP6V0E1:LST1:HLA-DRB1:HLA-DMB:HLA-DMA:FABP5:SYK:RXRA	http://www.gsea-msigdb.org/gsea/msigdb/cards/GSE22886_NAIVE_CD8_TCELL_VS_DC_DN
Immunologic_signatures	GSE41176_UNSTIM_VS_ANTI_IGM_STIM_BCELL_1H_DN	174	22	1.90856e-11	6.64179e-09	TMEM51:AKR7A2:FCGR1B:MNDA:IFI16:ALOX5:HHEX:OAS1:RPL21:RNASE6:PSME1:NPC2:NTAN1:CHRNB1:EVI2B:MYO1F:ATF5:HMOX1:RPL29:HLA-DMA:FGL2:IL13RA1	http://www.gsea-msigdb.org/gsea/msigdb/cards/GSE41176_UNSTIM_VS_ANTI_IGM_STIM_BCELL_1H_DN
Immunologic_signatures	GSE11057_PBMC_VS_MEM_CD4_TCELL_UP	142	20	2.19079e-11	7.1157e-09	WDFY4:FGD4:RNASE6:SLC7A7:IGSF6:LPCAT2:IFI30:HMOX1:CCR1:STAB1:P2RY13:P2RY12:B3GNT5:SPARC:HLA-DOA:AOAH:TMEM176B:ASAH1:RXRA:IL13RA1	http://www.gsea-msigdb.org/gsea/msigdb/cards/GSE11057_PBMC_VS_MEM_CD4_TCELL_UP
Immunologic_signatures	GSE24634_TREG_VS_TCONV_POST_DAY7_IL4_CONVERSION_DN	178	22	3.0102e-11	9.16605e-09	SLC2A5:TMEM51:LEPROT:RAB13:MNDA:ALOX5:BLNK:LPAR6:RHBDF2:TYROBP:FTL:LILRB4:CXCR4:P2RY13:CDKN1A:FGL2:TMEM176B:ASAH1:TNFRSF10B:SYK:SAT1:CYBB	http://www.gsea-msigdb.org/gsea/msigdb/cards/GSE24634_TREG_VS_TCONV_POST_DAY7_IL4_CONVERSION_DN
Immunologic_signatures	GSE34156_NOD2_LIGAND_VS_TLR1_TLR2_LIGAND_6H_TREATED_MONOCYTE_DN	150	20	6.07987e-11	1.74242e-08	TMEM51:AQP5:IGSF6:CXCL16:IFI30:TYROBP:BLVRB:FTL:LILRB4:CCR1:TLR2:VCAN:HAVCR2:NCF1C:IRF5:ASAH1:SAT1:CYBB:TIMP1:IL13RA1	http://www.gsea-msigdb.org/gsea/msigdb/cards/GSE34156_NOD2_LIGAND_VS_TLR1_TLR2_LIGAND_6H_TREATED_MONOCYTE_DN
Immunologic_signatures	GSE34156_TLR1_TLR2_LIGAND_VS_NOD2_AND_TLR1_TLR2_LIGAND_24H_TREATED_MONOCYTE_UP	155	20	1.11263e-10	2.85303e-08	TMEM51:IGSF6:CXCL16:IFI30:TYROBP:FTL:LILRB4:HMOX1:CCR1:TLR2:VCAN:LAT2:NCF1C:IRF5:ASAH1:SYK:SAT1:CYBB:TIMP1:IL13RA1	http://www.gsea-msigdb.org/gsea/msigdb/cards/GSE34156_TLR1_TLR2_LIGAND_VS_NOD2_AND_TLR1_TLR2_LIGAND_24H_TREATED_MONOCYTE_UP
Immunologic_signatures	GSE19888_ADENOSINE_A3R_INH_PRETREAT_AND_ACT_BY_A3R_VS_TCELL_MEMBRANES_ACT_MAST_CELL_UP	155	20	1.11263e-10	2.85303e-08	SLAMF7:FCGR3A:PTPRC:P4HA1:PIK3AP1:CASP1:OAS1:PNP:RNASE6:PSME1:NPC2:LAIR1:NMI:UBA7:PARP14:P2RY13:TLR3:AIF1:AOAH:TIMP1	http://www.gsea-msigdb.org/gsea/msigdb/cards/GSE19888_ADENOSINE_A3R_INH_PRETREAT_AND_ACT_BY_A3R_VS_TCELL_MEMBRANES_ACT_MAST_CELL_UP
Immunologic_signatures	GSE29618_MONOCYTE_VS_MDC_UP	166	20	3.87618e-10	9.44238e-08	OAS1:ARHGEF40:SLC7A7:NPC2:ITGAM:EIF1:IFI30:TYROBP:GMFG:FTL:FPR1:HMOX1:CCR1:VCAN:AIF1:AOAH:NCF1C:ASAH1:RXRA:CYBB	http://www.gsea-msigdb.org/gsea/msigdb/cards/GSE29618_MONOCYTE_VS_MDC_UP
Immunologic_signatures	GSE30971_CTRL_VS_LPS_STIM_MACROPHAGE_WBP7_HET_2H_DN	167	20	4.31965e-10	1.00216e-07	MNDA:CD84:APBB1IP:HHEX:TIMM8B:LPAR6:LPCAT2:ADAP2:RNF135:EVI2B:BLVRB:VAMP8:CMTM7:SMIM4:LINC01094:LST1:AIF1:FGL2:HSD17B10:VSIG4	http://www.gsea-msigdb.org/gsea/msigdb/cards/GSE30971_CTRL_VS_LPS_STIM_MACROPHAGE_WBP7_HET_2H_DN
Immunologic_signatures	GSE22935_WT_VS_MYD88_KO_MACROPHAGE_48H_MBOVIS_BCG_STIM_DN	168	20	4.80995e-10	1.06518e-07	RHOC:LIX1L:CD84:GPR137B:VIM:ALOX5AP:PNP:NPC2:ANXA2:HCST:ANTXR1:ITGB2:HMOX1:CCR1:HLA-DRB1:HLA-DMB:LAT2:CYBB:GPR34:PLP2	http://www.gsea-msigdb.org/gsea/msigdb/cards/GSE22935_WT_VS_MYD88_KO_MACROPHAGE_48H_MBOVIS_BCG_STIM_DN
Immunologic_signatures	GSE22886_NAIVE_CD4_TCELL_VS_DC_DN	187	21	5.22441e-10	1.10667e-07	S100A11:RAB13:MNDA:VIM:TIMM8B:RNASE6:ITGAX:PLCG2:HSBP1:IFI30:FTL:VAMP8:CCR1:ATP6V0E1:HLA-DRA:HLA-DRB1:HLA-DMA:FGL2:SYK:RXRA:UBE2A	http://www.gsea-msigdb.org/gsea/msigdb/cards/GSE22886_NAIVE_CD4_TCELL_VS_DC_DN
Immunologic_signatures	GSE30971_CTRL_VS_LPS_STIM_MACROPHAGE_WBP7_KO_2H_DN	169	19	3.48941e-09	6.65166e-07	CD84:APBB1IP:HHEX:TIMM8B:TMEM218:LPCAT2:ADAP2:RNF135:EVI2B:BLVRB:VAMP8:CMTM7:SMIM4:LINC01094:LST1:AIF1:FGL2:HSD17B10:VSIG4	http://www.gsea-msigdb.org/gsea/msigdb/cards/GSE30971_CTRL_VS_LPS_STIM_MACROPHAGE_WBP7_KO_2H_DN
Immunologic_signatures	GSE34156_UNTREATED_VS_6H_TLR1_TLR2_LIGAND_TREATED_MONOCYTE_UP	151	18	3.54974e-09	6.65166e-07	TMEM51:MNDA:NPC2:IGSF6:CXCL16:IFI30:FTL:FPR1:LILRB4:HMOX1:TLR2:S100Z:VCAN:AOAH:IRF5:ASAH1:CYBB:IL13RA1	http://www.gsea-msigdb.org/gsea/msigdb/cards/GSE34156_UNTREATED_VS_6H_TLR1_TLR2_LIGAND_TREATED_MONOCYTE_UP
Immunologic_signatures	GSE5589_LPS_AND_IL10_VS_LPS_AND_IL6_STIM_IL6_KO_MACROPHAGE_45MIN_UP	151	18	3.54974e-09	6.65166e-07	P4HA1:PIK3AP1:CASP1:OAS1:PNP:IFI27L2:CXCL16:EVI2B:LAIR1:NMI:UBA7:PARP14:TLR3:VCAN:AIF1:CDKN1A:RNASET2:FGL2	http://www.gsea-msigdb.org/gsea/msigdb/cards/GSE5589_LPS_AND_IL10_VS_LPS_AND_IL6_STIM_IL6_KO_MACROPHAGE_45MIN_UP
Immunologic_signatures	GSE17301_ACD3_ACD28_VS_ACD3_ACD28_AND_IFNA5_STIM_CD8_TCELL_DN	173	19	5.16792e-09	9.32522e-07	MNDA:HHEX:BLNK:ALOX5AP:RNASE6:NPC2:MILR1:TYROBP:ATF5:LILRB4:HK2:HIBCH:HLA-DRA:HLA-DRB1:HLA-DMB:HLA-DMA:TRAF3IP2:TRIP6:CYBB	http://www.gsea-msigdb.org/gsea/msigdb/cards/GSE17301_ACD3_ACD28_VS_ACD3_ACD28_AND_IFNA5_STIM_CD8_TCELL_DN
Immunologic_signatures	GSE24634_TEFF_VS_TCONV_DAY10_IN_CULTURE_DN	175	19	6.26231e-09	1.08964e-06	RAB13:MNDA:NPC2:NUPR1:ITGAM:ITGAX:MILR1:C3:IFI30:BLVRB:FTL:ITGB2:CCR1:TLR2:DAB2:HLA-DRA:HLA-DMA:FGL2:SYK	http://www.gsea-msigdb.org/gsea/msigdb/cards/GSE24634_TEFF_VS_TCONV_DAY10_IN_CULTURE_DN
Immunologic_signatures	GSE29618_BCELL_VS_MONOCYTE_DN	176	19	6.88639e-09	1.11835e-06	S100A11:VIM:CASP1:MYL6:SLC7A7:HSBP1:MYO1F:IFI30:GMFG:BLVRB:FTL:VAMP8:ITGB2:HMOX1:CCR1:AOAH:STOM:RXRA:TIMP1	http://www.gsea-msigdb.org/gsea/msigdb/cards/GSE29618_BCELL_VS_MONOCYTE_DN
Immunologic_signatures	GSE42088_2H_VS_24H_LEISHMANIA_INF_DC_UP	176	19	6.88639e-09	1.11835e-06	LAPTM5:MNDA:ALOX5:KCNQ1:RPL21:RNASE6:RPS15A:ITGAM:EVI2B:ICAM3:ITGB2:HMOX1:CYTH4:LY86:LST1:HLA-DMB:RNASET2:ASAH1:PLP2	http://www.gsea-msigdb.org/gsea/msigdb/cards/GSE42088_2H_VS_24H_LEISHMANIA_INF_DC_UP
Immunologic_signatures	GSE10325_BCELL_VS_MYELOID_DN	158	18	7.36327e-09	1.15722e-06	FCGR1B:CASP1:SLC7A7:IGSF6:HSBP1:MYO1F:BLVRB:FPR1:HMOX1:CCR1:P2RY13:TLR2:LST1:AIF1:AOAH:FGL2:RXRA:SAT1	http://www.gsea-msigdb.org/gsea/msigdb/cards/GSE10325_BCELL_VS_MYELOID_DN
Immunologic_signatures	GSE24634_TEFF_VS_TCONV_DAY7_IN_CULTURE_DN	180	19	1.0002e-08	1.5228e-06	TMEM51:C1QB:MNDA:CD84:LPAR6:RNASE6:NPC2:ITGAM:IFI30:TYROBP:LILRB4:HMOX1:TLR2:DAB2:AIF1:HLA-DRB1:HLA-DMA:SYK:SAT1	http://www.gsea-msigdb.org/gsea/msigdb/cards/GSE24634_TEFF_VS_TCONV_DAY7_IN_CULTURE_DN
Immunologic_signatures	GSE2405_0H_VS_24H_A_PHAGOCYTOPHILUM_STIM_NEUTROPHIL_UP	181	19	1.09621e-08	1.61841e-06	RPS8:MYL6:TPT1:PSME1:NPC2:ANXA2:NTAN1:RPS15A:CXCL16:C3:EEF1B2:HCLS1:RPL37:LY86:RNASET2:FABP5:EIF3H:RPS6:RPL39	http://www.gsea-msigdb.org/gsea/msigdb/cards/GSE2405_0H_VS_24H_A_PHAGOCYTOPHILUM_STIM_NEUTROPHIL_UP
Immunologic_signatures	GSE10325_CD4_TCELL_VS_BCELL_DN	147	17	1.5462e-08	2.15231e-06	ALOX5:HHEX:BLNK:RNASE6:SLC7A7:PLCG2:RHBDF2:LY86:HLA-DRA:HLA-DRB1:HLA-DMB:HLA-DMA:LAT2:NCF1C:IRF5:SYK:CYBB	http://www.gsea-msigdb.org/gsea/msigdb/cards/GSE10325_CD4_TCELL_VS_BCELL_DN
Immunologic_signatures	GSE10325_LUPUS_CD4_TCELL_VS_LUPUS_BCELL_DN	147	17	1.5462e-08	2.15231e-06	ALOX5:HHEX:BLNK:RNASE6:SLC7A7:PLCG2:RHBDF2:IFI30:LY86:HLA-DRA:HLA-DRB1:HLA-DMB:HLA-DMA:LAT2:NCF1C:SYK:CYBB	http://www.gsea-msigdb.org/gsea/msigdb/cards/GSE10325_LUPUS_CD4_TCELL_VS_LUPUS_BCELL_DN
Immunologic_signatures	GSE22886_NAIVE_BCELL_VS_MONOCYTE_DN	171	18	2.57647e-08	3.48683e-06	S100A11:MNDA:VIM:CASP1:TIMM8B:SLC7A7:ANXA2:ITGAM:MYO1F:IFI30:TYROBP:FTL:HADHB:TLR2:VCAN:ASAH1:TNFRSF10B:RXRA	http://www.gsea-msigdb.org/gsea/msigdb/cards/GSE22886_NAIVE_BCELL_VS_MONOCYTE_DN
Immunologic_signatures	GSE11057_CD4_EFF_MEM_VS_PBMC_DN	156	17	3.78338e-08	4.98179e-06	RGS18:WDFY4:BLNK:RNASE6:SLC7A7:ITGAX:BLVRB:FTL:B3GNT5:TLR2:SPARC:HLA-DMB:HLA-DOA:AOAH:ASAH1:SYK:RXRA	http://www.gsea-msigdb.org/gsea/msigdb/cards/GSE11057_CD4_EFF_MEM_VS_PBMC_DN
Immunologic_signatures	GSE360_L_DONOVANI_VS_B_MALAYI_HIGH_DOSE_MAC_DN	176	18	4.04022e-08	5.17998e-06	C1QB:EPHX1:SIPA1:FOLR2:OAS1:PCK2:PLCG2:MYO1F:FCGBP:NMI:EEF1B2:UBA7:STAB1:SPARC:HLA-DMB:HLA-DMA:AOAH:EIF3H	http://www.gsea-msigdb.org/gsea/msigdb/cards/GSE360_L_DONOVANI_VS_B_MALAYI_HIGH_DOSE_MAC_DN
Immunologic_signatures	GSE24634_TREG_VS_TCONV_POST_DAY3_IL4_CONVERSION_DN	181	18	6.23442e-08	7.78823e-06	C1QB:MNDA:SLAMF7:GPR137B:ANXA2:LAIR1:ITGB2:P2RY13:DAB2:HLA-DMB:HLA-DMA:CDKN1A:RNASET2:TMEM176B:ASAH1:SYK:STOM:TIMP1	http://www.gsea-msigdb.org/gsea/msigdb/cards/GSE24634_TREG_VS_TCONV_POST_DAY3_IL4_CONVERSION_DN
Immunologic_signatures	GSE30971_WBP7_HET_VS_KO_MACROPHAGE_2H_LPS_STIM_UP	165	17	8.69081e-08	1.05854e-05	LAPTM5:CD84:LYPLAL1:HHEX:TIMM8B:RNASE6:ITGAM:LPCAT2:RNF135:PINLYP:EML4:ITGB2:HCLS1:LINC01094:LST1:FGL2:VSIG4	http://www.gsea-msigdb.org/gsea/msigdb/cards/GSE30971_WBP7_HET_VS_KO_MACROPHAGE_2H_LPS_STIM_UP
Immunologic_signatures	GSE23568_CTRL_TRANSDUCED_VS_WT_CD8_TCELL_UP	169	17	1.23481e-07	1.46732e-05	SH3GLB1:S100A11:GPR137B:HHEX:BLNK:EPS8:SLC7A7:ANXA2:IFI30:CMTM7:CCR1:LAT2:FGL2:TMEM176B:SYK:PLP2:MTM1	http://www.gsea-msigdb.org/gsea/msigdb/cards/GSE23568_CTRL_TRANSDUCED_VS_WT_CD8_TCELL_UP
Immunologic_signatures	GSE2405_0H_VS_3H_A_PHAGOCYTOPHILUM_STIM_NEUTROPHIL_UP	170	17	1.3459e-07	1.56125e-05	TMEM51:S100A11:S100A1:PALD1:BLNK:CASP1:ALOX5AP:SLC7A7:IGDCC4:LPCAT2:PLCG2:LAIR1:PTPRZ1:IRF5:TMEM176B:CYBB:TIMP1	http://www.gsea-msigdb.org/gsea/msigdb/cards/GSE2405_0H_VS_3H_A_PHAGOCYTOPHILUM_STIM_NEUTROPHIL_UP
Immunologic_signatures	GSE21774_CD62L_POS_CD56_BRIGHT_VS_CD62L_NEG_CD56_DIM_NK_CELL_UP	153	16	1.70459e-07	1.93134e-05	S100A11:PALD1:PIK3AP1:EGLN3:ANXA2:IGSF6:C3:TYROBP:CXCR4:B3GNT5:DAB2:LY86:ATP6V0A4:CYBB:TIMP1:RIBC1	http://www.gsea-msigdb.org/gsea/msigdb/cards/GSE21774_CD62L_POS_CD56_BRIGHT_VS_CD62L_NEG_CD56_DIM_NK_CELL_UP
Immunologic_signatures	GSE27670_BLIMP1_VS_LMP1_TRANSDUCED_GC_BCELL_UP	161	16	3.44526e-07	3.81484e-05	LAPTM5:BLNK:SLC7A7:PCK2:IFI27L2:PLCG2:MYO1F:TYROBP:ITGB2:STAB1:HCLS1:LY86:GNA12:IRF5:RXRA:CYBB	http://www.gsea-msigdb.org/gsea/msigdb/cards/GSE27670_BLIMP1_VS_LMP1_TRANSDUCED_GC_BCELL_UP
Immunologic_signatures	GSE9509_10MIN_VS_30MIN_LPS_STIM_IL10_KO_MACROPHAGE_UP	164	16	4.43441e-07	4.69662e-05	RPS8:CD84:CASP1:PNP:ARHGEF40:NPC2:IFI27L1:ANXA2:HSBP1:RNF135:SEC11C:TYROBP:OST4:EEF1B2:ASAH1:IL13RA1	http://www.gsea-msigdb.org/gsea/msigdb/cards/GSE9509_10MIN_VS_30MIN_LPS_STIM_IL10_KO_MACROPHAGE_UP
Immunologic_signatures	GSE34156_UNTREATED_VS_24H_NOD2_LIGAND_TREATED_MONOCYTE_DN	164	16	4.43441e-07	4.69662e-05	TMEM51:MNDA:NPC2:IGSF6:CXCL16:IFI30:FTL:LILRB4:VCAN:HLA-DMB:AOAH:IRF5:ASAH1:SAT1:CYBB:IL13RA1	http://www.gsea-msigdb.org/gsea/msigdb/cards/GSE34156_UNTREATED_VS_24H_NOD2_LIGAND_TREATED_MONOCYTE_DN
Immunologic_signatures	GSE19888_ADENOSINE_A3R_ACT_VS_TCELL_MEMBRANES_ACT_IN_MAST_CELL_UP	147	15	5.72415e-07	5.93363e-05	C1QB:CASP1:EPS8:DCN:IFI27L2:ITGAM:MYO1F:HCST:TYROBP:BLVRB:LAIR1:AIF1:HLA-DMA:FXN:TIMP1	http://www.gsea-msigdb.org/gsea/msigdb/cards/GSE19888_ADENOSINE_A3R_ACT_VS_TCELL_MEMBRANES_ACT_IN_MAST_CELL_UP
Immunologic_signatures	GSE36888_UNTREATED_VS_IL2_TREATED_TCELL_17H_UP	168	16	6.15212e-07	6.21316e-05	HHEX:EPS8:OAS1:RNF135:BLVRB:CMTM7:S100Z:HAVCR2:LTC4S:LY86:HLA-DRA:HLA-DMB:HLA-DMA:RNASET2:FABP5:GPR34	http://www.gsea-msigdb.org/gsea/msigdb/cards/GSE36888_UNTREATED_VS_IL2_TREATED_TCELL_17H_UP
Immunologic_signatures	GSE22313_HEALTHY_VS_SLE_MOUSE_CD4_TCELL_DN	148	15	6.24886e-07	6.21316e-05	RGS18:TRAF3IP3:ALOX5:BLNK:RNASE6:MILR1:FPR1:ANTXR1:STAB1:AIF1:AOAH:LAT2:GPR34:VSIG4:IL13RA1	http://www.gsea-msigdb.org/gsea/msigdb/cards/GSE22313_HEALTHY_VS_SLE_MOUSE_CD4_TCELL_DN
Immunologic_signatures	GSE23568_ID3_KO_VS_WT_CD8_TCELL_DN	170	16	7.21912e-07	7.03431e-05	GPR137B:HHEX:BLNK:SIPA1:SLC7A7:PLCG2:IFI30:CXCR4:CMTM7:LY86:HLA-DRB1:HLA-DMB:HLA-DOA:LAT2:IRF5:SYK	http://www.gsea-msigdb.org/gsea/msigdb/cards/GSE23568_ID3_KO_VS_WT_CD8_TCELL_DN
Immunologic_signatures	GSE30971_CTRL_VS_LPS_STIM_MACROPHAGE_WBP7_KO_4H_DN	150	15	7.43021e-07	7.09804e-05	MNDA:CD84:LYPLAL1:EPHX1:HHEX:RNASE6:PINLYP:EML4:ITGB2:HCLS1:LINC01094:LST1:FGL2:VSIG4:IL13RA1	http://www.gsea-msigdb.org/gsea/msigdb/cards/GSE30971_CTRL_VS_LPS_STIM_MACROPHAGE_WBP7_KO_4H_DN
Immunologic_signatures	GSE24634_TREG_VS_TCONV_POST_DAY5_IL4_CONVERSION_DN	173	16	9.13493e-07	8.55873e-05	RAB13:CD84:SLC7A7:LRP10:NPC2:IGSF6:MILR1:IFI30:TYROBP:FTL:CXCR4:CYTH4:CCR1:CDKN1A:NCF1C:CYBB	http://www.gsea-msigdb.org/gsea/msigdb/cards/GSE24634_TREG_VS_TCONV_POST_DAY5_IL4_CONVERSION_DN
Immunologic_signatures	GSE6269_FLU_VS_STAPH_AUREUS_INF_PBMC_DN	137	14	1.34404e-06	0.00012355	LEPROT:VIM:NPC2:EIF1:IFI30:BLVRB:FPR1:STAB1:TLR2:VCAN:CDKN1A:RXRA:TIMP1:PLP2	http://www.gsea-msigdb.org/gsea/msigdb/cards/GSE6269_FLU_VS_STAPH_AUREUS_INF_PBMC_DN
Immunologic_signatures	GSE3337_4H_VS_16H_IFNG_IN_CD8POS_DC_DN	158	15	1.44338e-06	0.000130225	C1QB:S100A1:C3:TYROBP:GMFG:HMOX1:STAB1:LY86:HLA-DRB1:HLA-DMB:HLA-DMA:HLA-DOA:TRAF3IP2:AOAH:SYK	http://www.gsea-msigdb.org/gsea/msigdb/cards/GSE3337_4H_VS_16H_IFNG_IN_CD8POS_DC_DN
Immunologic_signatures	GSE360_DC_VS_MAC_L_DONOVANI_DN	181	16	1.66853e-06	0.000147801	SLC2A5:MNDA:FCGR3A:P4HA1:SLC7A7:ICAM3:ATF5:EEF1B2:CCR1:STAB1:LY86:AIF1:FYN:EIF3H:RPS6:TIMP1	http://www.gsea-msigdb.org/gsea/msigdb/cards/GSE360_DC_VS_MAC_L_DONOVANI_DN
Immunologic_signatures	GSE9650_NAIVE_VS_EFF_CD8_TCELL_DN	163	15	2.13888e-06	0.000186082	S100A11:PALD1:CASP1:LRP10:ANXA2:PPIB:ITGAM:ITGAX:MYO1F:HK2:DBI:RAC2:STAB1:ATP6V0E1:FGL2	http://www.gsea-msigdb.org/gsea/msigdb/cards/GSE9650_NAIVE_VS_EFF_CD8_TCELL_DN
Immunologic_signatures	GSE22935_WT_VS_MYD88_KO_MACROPHAGE_UP	165	15	2.49234e-06	0.000209357	TMEM51:LIX1L:RGS10:PNP:ANXA2:IGSF6:ITGAX:LPCAT2:IFI30:TYROBP:CMTM7:CCR1:HLA-DMB:ASAH1:CYBB	http://www.gsea-msigdb.org/gsea/msigdb/cards/GSE22935_WT_VS_MYD88_KO_MACROPHAGE_UP
Immunologic_signatures	GSE557_CIITA_KO_VS_I_AB_KO_DC_UP	165	15	2.49234e-06	0.000209357	HSPB11:NUDT17:S100A11:CD84:GPR137B:NPC2:IFI27L2:PPIB:EVI2B:IFI30:GMFG:CYTH4:LY86:HLA-DOA:FGL2	http://www.gsea-msigdb.org/gsea/msigdb/cards/GSE557_CIITA_KO_VS_I_AB_KO_DC_UP
Immunologic_signatures	GSE36888_STAT5_AB_KNOCKIN_VS_WT_TCELL_IL2_TREATED_2H_UP	166	15	2.68798e-06	0.000221963	EPHX1:HHEX:EPS8:OAS1:CMTM7:S100Z:SPARC:HAVCR2:LTC4S:LY86:HLA-DRB1:HLA-DMB:HLA-DMA:RNASET2:FABP5	http://www.gsea-msigdb.org/gsea/msigdb/cards/GSE36888_STAT5_AB_KNOCKIN_VS_WT_TCELL_IL2_TREATED_2H_UP
Immunologic_signatures	GSE33425_CD161_HIGH_VS_NEG_CD8_TCELL_DN	173	15	4.48852e-06	0.000364468	S100A11:S100A1:GPR137B:CASP1:EPS8:SLC7A7:ANXA2:IFI30:SNRPB2:TMEM167A:ALDH7A1:FGL2:TMEM176B:MTM1:VBP1	http://www.gsea-msigdb.org/gsea/msigdb/cards/GSE33425_CD161_HIGH_VS_NEG_CD8_TCELL_DN
Immunologic_signatures	GSE15767_MED_VS_SCS_MAC_LN_UP	152	14	4.63513e-06	0.000370202	CAPZB:FCGR3A:RNASE6:SLC7A7:NPC2:TMEM106A:DBI:STAB1:LY86:HLA-DRB1:FAM126A:ASAH1:SUSD3:CYBB	http://www.gsea-msigdb.org/gsea/msigdb/cards/GSE15767_MED_VS_SCS_MAC_LN_UP
Immunologic_signatures	GSE29618_BCELL_VS_MDC_DAY7_FLU_VACCINE_DN	174	15	4.81886e-06	0.000378669	LEPROT:RHOC:VIM:RGS10:CASP1:MYL6:IGSF6:ITGAX:TYROBP:P2RY13:LST1:AIF1:AOAH:TIMP1:IL13RA1	http://www.gsea-msigdb.org/gsea/msigdb/cards/GSE29618_BCELL_VS_MDC_DAY7_FLU_VACCINE_DN
Immunologic_signatures	GSE6259_33D1_POS_DC_VS_CD4_TCELL_DN	154	14	5.40189e-06	0.000417746	CD84:EPHX1:TMEM218:FGD4:NUPR1:LPCAT2:TYROBP:BLVRB:LAIR1:P2RY13:P2RY12:LY86:LST1:AOAH	http://www.gsea-msigdb.org/gsea/msigdb/cards/GSE6259_33D1_POS_DC_VS_CD4_TCELL_DN
Immunologic_signatures	GSE30083_SP3_VS_SP4_THYMOCYTE_DN	155	14	5.82594e-06	0.0004435	RHOC:EPHX1:HHEX:CASP1:OAS1:EVI2B:TYROBP:LAIR1:CYTH4:LY86:TRAF3IP2:FGL2:RXRA:CYBB	http://www.gsea-msigdb.org/gsea/msigdb/cards/GSE30083_SP3_VS_SP4_THYMOCYTE_DN
Immunologic_signatures	GSE21360_NAIVE_VS_SECONDARY_MEMORY_CD8_TCELL_UP	156	14	6.27929e-06	0.000463056	EGLN1:LPCAT2:C3:GMFG:ANTXR1:HK2:HCLS1:VCAN:HLA-DOA:TRAF3IP2:AOAH:PEG10:TNFRSF10B:CYBB	http://www.gsea-msigdb.org/gsea/msigdb/cards/GSE21360_NAIVE_VS_SECONDARY_MEMORY_CD8_TCELL_UP
Immunologic_signatures	GSE22886_NAIVE_BCELL_VS_NEUTROPHIL_DN	156	14	6.27929e-06	0.000463056	SH3GLB1:S100A11:MNDA:TIMM8B:ARHGEF40:IGSF6:MYO1F:TYROBP:FPR1:NMI:P2RY13:LST1:AIF1:FGL2	http://www.gsea-msigdb.org/gsea/msigdb/cards/GSE22886_NAIVE_BCELL_VS_NEUTROPHIL_DN
Immunologic_signatures	GSE29618_BCELL_VS_MDC_DN	178	15	6.36797e-06	0.000463056	VIM:RGS10:CASP1:MYL6:LCP1:ANXA2:ITGAX:IFI30:GMFG:ITGB2:DAB2:HLA-DRA:STOM:TIMP1:IL13RA1	http://www.gsea-msigdb.org/gsea/msigdb/cards/GSE29618_BCELL_VS_MDC_DN
Immunologic_signatures	GSE19888_ADENOSINE_A3R_INH_VS_ACT_WITH_INHIBITOR_PRETREATMENT_IN_MAST_CELL_UP	137	13	7.33066e-06	0.00052522	FCGR3A:PIK3AP1:OAS1:PNP:RNASE6:PSME1:NPC2:FPR1:NMI:UBA7:PARP14:TLR3:FGL2	http://www.gsea-msigdb.org/gsea/msigdb/cards/GSE19888_ADENOSINE_A3R_INH_VS_ACT_WITH_INHIBITOR_PRETREATMENT_IN_MAST_CELL_UP
Immunologic_signatures	GSE2706_R848_VS_R848_AND_LPS_8H_STIM_DC_UP	138	13	7.94043e-06	0.000560663	RGS18:LCTL:CXCL16:MYO1F:TIMP3:HMOX1:CCR1:FYN:FGL2:GIMAP2:SYK:STOM:TMEM255A	http://www.gsea-msigdb.org/gsea/msigdb/cards/GSE2706_R848_VS_R848_AND_LPS_8H_STIM_DC_UP
Immunologic_signatures	GSE2585_CTEC_VS_THYMIC_MACROPHAGE_UP	163	14	1.04304e-05	0.00071573	C1QB:ROM1:TIMM8B:ZCRB1:MYL6:DCN:EGLN3:NTAN1:LPCAT2:C3:HK2:IFT27:STAB1:AIF1	http://www.gsea-msigdb.org/gsea/msigdb/cards/GSE2585_CTEC_VS_THYMIC_MACROPHAGE_UP
Immunologic_signatures	GSE44955_MCSF_VS_MCSF_AND_IL27_STIM_MACROPHAGE_UP	163	14	1.04304e-05	0.00071573	FGGY:NPC2:RHBDF2:C3:MYO1F:DPY19L3:LAIR1:EML4:EEF1B2:HLA-DMB:CDKN1A:SAT1:CYBB:TIMP1	http://www.gsea-msigdb.org/gsea/msigdb/cards/GSE44955_MCSF_VS_MCSF_AND_IL27_STIM_MACROPHAGE_UP
Immunologic_signatures	GSE6259_FLT3L_INDUCED_33D1_POS_DC_VS_CD4_TCELL_UP	143	13	1.17107e-05	0.000792422	CD84:ALOX5:FOLR2:IFI27L2:NUPR1:BLVRB:STAB1:PARP14:P2RY12:LY86:LST1:AOAH:VSIG4	http://www.gsea-msigdb.org/gsea/msigdb/cards/GSE6259_FLT3L_INDUCED_33D1_POS_DC_VS_CD4_TCELL_UP
Immunologic_signatures	GSE27241_CTRL_VS_DIGOXIN_TREATED_CD4_TCELL_IN_TH17_POLARIZING_CONDITIONS_DN	165	14	1.19946e-05	0.000800514	RAB13:RGS18:VIM:HHEX:BLNK:BAG3:KCNQ1:OAS1:MYO1F:FCGBP:VAMP8:FYN:GIMAP2:FXN	http://www.gsea-msigdb.org/gsea/msigdb/cards/GSE27241_CTRL_VS_DIGOXIN_TREATED_CD4_TCELL_IN_TH17_POLARIZING_CONDITIONS_DN
Immunologic_signatures	GSE21670_STAT3_KO_VS_WT_CD4_TCELL_TGFB_IL6_TREATED_DN	167	14	1.37626e-05	0.000906102	MNDA:SLAMF7:EPHX1:APBB1IP:RGS10:RNASE6:LAIR1:ITGB2:STAB1:SPARC:FGL2:ASAH1:MSN:IL13RA1	http://www.gsea-msigdb.org/gsea/msigdb/cards/GSE21670_STAT3_KO_VS_WT_CD4_TCELL_TGFB_IL6_TREATED_DN
Immunologic_signatures	GSE29618_MONOCYTE_VS_MDC_DAY7_FLU_VACCINE_UP	168	14	1.47301e-05	0.000956864	FOLR2:SLC7A7:NPC2:ITGAM:FTL:LAIR1:HMOX1:STAB1:VCAN:AIF1:NCF1C:ASAH1:SAT1:CYBB	http://www.gsea-msigdb.org/gsea/msigdb/cards/GSE29618_MONOCYTE_VS_MDC_DAY7_FLU_VACCINE_UP
Immunologic_signatures	GSE19772_CTRL_VS_HCMV_INF_MONOCYTES_UP	169	14	1.5757e-05	0.00101011	S100A1:CASP1:DCN:IFI27L2:ANXA2:CHRNB1:TYROBP:SPARC:LAT2:FGL2:IRF5:ASAH1:HSDL2:SAT1	http://www.gsea-msigdb.org/gsea/msigdb/cards/GSE19772_CTRL_VS_HCMV_INF_MONOCYTES_UP
Immunologic_signatures	GSE17721_LPS_VS_POLYIC_12H_BMDC_DN	170	14	1.68467e-05	0.00105227	LAPTM5:RHOC:HHEX:ARHGEF40:IFI30:CXCR4:TLR3:HLA-DMA:LAT2:IRF5:TMEM176B:EIF3H:STOM:SAT1	http://www.gsea-msigdb.org/gsea/msigdb/cards/GSE17721_LPS_VS_POLYIC_12H_BMDC_DN
Immunologic_signatures	GSE34515_CD16_NEG_MONOCYTE_VS_DC_UP	170	14	1.68467e-05	0.00105227	RHOC:PTPRC:GPR137B:NPC2:NTAN1:ADAP2:RNF135:EVI2B:RHBDF2:C3:LST1:AIF1:ASAH1:MSN	http://www.gsea-msigdb.org/gsea/msigdb/cards/GSE34515_CD16_NEG_MONOCYTE_VS_DC_UP
Immunologic_signatures	GSE17721_LPS_VS_POLYIC_24H_BMDC_DN	171	14	1.80022e-05	0.00111021	SH3GLB1:S100A1:FCGR3A:HHEX:LAMTOR1:PSME1:IRX5:EVI2B:CXCR4:TIMP4:STAB1:DAB2:HLA-DRB1:LAT2	http://www.gsea-msigdb.org/gsea/msigdb/cards/GSE17721_LPS_VS_POLYIC_24H_BMDC_DN
Immunologic_signatures	GSE24634_IL4_VS_CTRL_TREATED_NAIVE_CD4_TCELL_DAY5_UP	172	14	1.92271e-05	0.00114237	ALOX5:BLNK:NPC2:IGSF6:PLCG2:MILR1:BLVRB:FTL:ATF5:LAIR1:HLA-DMB:TRIP6:TMEM176B:IL13RA1	http://www.gsea-msigdb.org/gsea/msigdb/cards/GSE24634_IL4_VS_CTRL_TREATED_NAIVE_CD4_TCELL_DAY5_UP
Immunologic_signatures	GSE3982_MAC_VS_TH2_UP	172	14	1.92271e-05	0.00114237	CD84:EPHX1:GPR137B:SLC7A7:CSPG4:NTAN1:C3:HADHB:HK2:TIMP3:STAB1:HLA-DRB1:CDKN1A:TRAF3IP2	http://www.gsea-msigdb.org/gsea/msigdb/cards/GSE3982_MAC_VS_TH2_UP
Immunologic_signatures	GSE29618_BCELL_VS_MONOCYTE_DAY7_FLU_VACCINE_DN	172	14	1.92271e-05	0.00114237	LEPROT:VIM:RGS10:ARHGEF40:HSBP1:MYO1F:TYROBP:FTL:FPR1:HMOX1:CCR1:LST1:AOAH:RXRA	http://www.gsea-msigdb.org/gsea/msigdb/cards/GSE29618_BCELL_VS_MONOCYTE_DAY7_FLU_VACCINE_DN
Immunologic_signatures	GSE43863_TH1_VS_TFH_MEMORY_CD4_TCELL_DN	173	14	2.05248e-05	0.00120478	TMEM51:PTPRC:TRAF3IP3:HHEX:RNASE6:EVI2B:IFI30:HLA-DRB1:HLA-DMA:LAT2:SUSD3:GPR34:PLP2:MSN	http://www.gsea-msigdb.org/gsea/msigdb/cards/GSE43863_TH1_VS_TFH_MEMORY_CD4_TCELL_DN
Immunologic_signatures	GSE36826_WT_VS_IL1R_KO_SKIN_UP	174	14	2.18991e-05	0.00127015	EPHX1:TPT1:RNASE6:NUPR1:ITGAX:CXCR4:SPARC:HLA-DRA:HLA-DRB1:HLA-DMB:HLA-DMA:RNASET2:AOAH:SAT1	http://www.gsea-msigdb.org/gsea/msigdb/cards/GSE36826_WT_VS_IL1R_KO_SKIN_UP
Immunologic_signatures	GSE11057_NAIVE_VS_MEMORY_CD4_TCELL_DN	175	14	2.33538e-05	0.00133858	S100A11:IFI16:CD84:MYL6:ANXA2:RNF135:EVI2B:SEC11C:MYO1F:HLA-DRB1:STOM:CD99:TIMP1:PLP2	http://www.gsea-msigdb.org/gsea/msigdb/cards/GSE11057_NAIVE_VS_MEMORY_CD4_TCELL_DN
Immunologic_signatures	GSE22140_HEALTHY_VS_ARTHRITIC_GERMFREE_MOUSE_CD4_TCELL_DN	176	14	2.48928e-05	0.0014102	FOLR2:PNP:FCGBP:BLVRB:LAIR1:HMOX1:CCR1:STAB1:TLR2:CDKN1A:FYN:CD99:TIMP1:VSIG4	http://www.gsea-msigdb.org/gsea/msigdb/cards/GSE22140_HEALTHY_VS_ARTHRITIC_GERMFREE_MOUSE_CD4_TCELL_DN
Immunologic_signatures	GSE13522_WT_VS_IFNAR_KO_SKIN_DN	154	13	2.59445e-05	0.00145289	S100A11:GPR137B:VIM:CASP1:LPAR6:MYO1F:GMFG:CXCR4:CCR1:TRAF3IP2:FGL2:IRF5:SUSD3	http://www.gsea-msigdb.org/gsea/msigdb/cards/GSE13522_WT_VS_IFNAR_KO_SKIN_DN
Immunologic_signatures	GSE45365_NK_CELL_VS_CD8_TCELL_MCMV_INFECTION_UP	177	14	2.65203e-05	0.00146826	IFI16:BLNK:CASP1:RNASE6:ARHGEF40:NPC2:GMFG:BLVRB:IFT27:CYTH4:TLR2:FGL2:SYK:RXRA	http://www.gsea-msigdb.org/gsea/msigdb/cards/GSE45365_NK_CELL_VS_CD8_TCELL_MCMV_INFECTION_UP
Immunologic_signatures	GSE6259_FLT3L_INDUCED_VS_WT_SPLENIC_DC_33D1_POS_UP	155	13	2.77864e-05	0.00152107	ALOX5:FOLR2:CASP1:OAS1:PNP:RNASE6:IFI27L2:NUPR1:FPR1:RAC2:HLA-DMA:TMEM176B:STOM	http://www.gsea-msigdb.org/gsea/msigdb/cards/GSE6259_FLT3L_INDUCED_VS_WT_SPLENIC_DC_33D1_POS_UP
Immunologic_signatures	GSE23568_ID3_KO_VS_WT_CD8_TCELL_UP	156	13	2.97415e-05	0.00159178	S100A11:S100A1:HHEX:ROM1:TIMM8B:ANXA2:MYO1F:PDCD5:SNRPB2:FGL2:FABP5:PLP2:MTM1	http://www.gsea-msigdb.org/gsea/msigdb/cards/GSE23568_ID3_KO_VS_WT_CD8_TCELL_UP
Immunologic_signatures	GSE14000_TRANSLATED_RNA_VS_MRNA_DC_DN	156	13	2.97415e-05	0.00159178	DEAF1:LAMTOR1:RPL21:RPS15A:BCL7C:ADAP2:PDCD5:OST4:EEF1B2:LST1:TP53TG1:RPS6:CD99	http://www.gsea-msigdb.org/gsea/msigdb/cards/GSE14000_TRANSLATED_RNA_VS_MRNA_DC_DN
Immunologic_signatures	GSE42021_CD24INT_TREG_VS_CD24INT_TCONV_THYMUS_UP	179	14	3.00582e-05	0.00159178	LEPROT:HHEX:BLNK:TIMM8B:PPIB:PLCG2:RASAL3:HADHB:VAMP8:CXCR4:ATP6V0E1:GNA12:LAT2:CD99	http://www.gsea-msigdb.org/gsea/msigdb/cards/GSE42021_CD24INT_TREG_VS_CD24INT_TCONV_THYMUS_UP
Immunologic_signatures	GSE22886_CD8_TCELL_VS_BCELL_NAIVE_DN	159	13	3.6347e-05	0.00190411	SLC2A5:HHEX:BLNK:SLC7A7:PLCG2:LY86:HLA-DRA:HLA-DRB1:HLA-DMB:HLA-DMA:PEG10:SYK:MID1	http://www.gsea-msigdb.org/gsea/msigdb/cards/GSE22886_CD8_TCELL_VS_BCELL_NAIVE_DN
Immunologic_signatures	GSE18281_SUBCAPSULAR_VS_CENTRAL_CORTICAL_REGION_OF_THYMUS_DN	160	13	3.88165e-05	0.00201185	OAS1:PNP:CXCL16:TMEM106A:FPR1:NMI:KCNE4:UBA7:PARP14:CDKN1A:AOAH:CYBB:TIMP1	http://www.gsea-msigdb.org/gsea/msigdb/cards/GSE18281_SUBCAPSULAR_VS_CENTRAL_CORTICAL_REGION_OF_THYMUS_DN
Immunologic_signatures	KAECH_DAY15_EFF_VS_MEMORY_CD8_TCELL_UP	161	13	4.14312e-05	0.00212477	LAPTM5:HHEX:BLNK:ANXA2:GMFG:HK2:LY86:HLA-DRB1:CDKN1A:LAT2:IRF5:SYK:MTM1	http://www.gsea-msigdb.org/gsea/msigdb/cards/KAECH_DAY15_EFF_VS_MEMORY_CD8_TCELL_UP
Immunologic_signatures	GSE36826_NORMAL_VS_STAPH_AUREUS_INF_SKIN_DN	185	14	4.32806e-05	0.00217385	C1QB:ALDH9A1:EPHX1:BLNK:FOLR2:NTAN1:IGSF6:FCGBP:BLVRB:HIBCH:UBA7:P2RY13:SYK:CD99	http://www.gsea-msigdb.org/gsea/msigdb/cards/GSE36826_NORMAL_VS_STAPH_AUREUS_INF_SKIN_DN
Immunologic_signatures	GSE22886_NAIVE_TCELL_VS_DC_DN	185	14	4.32806e-05	0.00217385	RAB13:GPR137B:VIM:RNASE6:IGSF6:HSBP1:ADAP2:BLVRB:FTL:STAB1:DAB2:HLA-DMB:HLA-DMA:SYK	http://www.gsea-msigdb.org/gsea/msigdb/cards/GSE22886_NAIVE_TCELL_VS_DC_DN
Immunologic_signatures	GSE30971_WBP7_HET_VS_KO_MACROPHAGE_4H_LPS_STIM_DN	162	13	4.41981e-05	0.00219728	MNDA:APBB1IP:HHEX:LPAR6:NUPR1:RNF135:BLVRB:HADHB:S100Z:LTC4S:LY86:RNASET2:ASAH1	http://www.gsea-msigdb.org/gsea/msigdb/cards/GSE30971_WBP7_HET_VS_KO_MACROPHAGE_4H_LPS_STIM_DN
Immunologic_signatures	GSE16266_LPS_VS_HEATSHOCK_AND_LPS_STIM_MEF_UP	142	12	5.24086e-05	0.00257914	TMEM51:BLNK:DCN:PLCG2:EVI2B:IFI30:LY86:HLA-DRB1:HLA-DMA:HLA-DOA:IRF5:SYK	http://www.gsea-msigdb.org/gsea/msigdb/cards/GSE16266_LPS_VS_HEATSHOCK_AND_LPS_STIM_MEF_UP
Immunologic_signatures	GSE3982_MEMORY_CD4_TCELL_VS_BCELL_DN	166	13	5.69404e-05	0.00271974	ALOX5:HHEX:BLNK:OAS1:PLCG2:LY86:HLA-DMB:HLA-DMA:GNA12:LAT2:SYK:CYBB:IL13RA1	http://www.gsea-msigdb.org/gsea/msigdb/cards/GSE3982_MEMORY_CD4_TCELL_VS_BCELL_DN
Immunologic_signatures	GSE12845_IGD_NEG_BLOOD_VS_DARKZONE_GC_TONSIL_BCELL_UP	166	13	5.69404e-05	0.00271974	S100A11:TRAF3IP3:VIM:SLC7A7:PCK2:NPC2:PPIB:NTAN1:LILRB4:HMOX1:UBA7:TIMP1:PLP2	http://www.gsea-msigdb.org/gsea/msigdb/cards/GSE12845_IGD_NEG_BLOOD_VS_DARKZONE_GC_TONSIL_BCELL_UP
Immunologic_signatures	GSE22886_DAY0_VS_DAY1_MONOCYTE_IN_CULTURE_UP	166	13	5.69404e-05	0.00271974	RPS8:FCGR1B:MNDA:APBB1IP:RPL21:ICAM3:UBA7:RPL29:P2RY13:LY86:AIF1:RNASET2:FGL2	http://www.gsea-msigdb.org/gsea/msigdb/cards/GSE22886_DAY0_VS_DAY1_MONOCYTE_IN_CULTURE_UP
Immunologic_signatures	GSE24634_IL4_VS_CTRL_TREATED_NAIVE_CD4_TCELL_DAY3_DN	168	13	6.44312e-05	0.00301835	FCGR1B:SLAMF7:CASP1:ALOX5AP:CHRNB1:C3:ICAM3:HK2:UBA7:LAT2:STOM:CYBB:VSIG4	http://www.gsea-msigdb.org/gsea/msigdb/cards/GSE24634_IL4_VS_CTRL_TREATED_NAIVE_CD4_TCELL_DAY3_DN
Immunologic_signatures	GSE36826_WT_VS_IL1R_KO_SKIN_DN	168	13	6.44312e-05	0.00301835	VIM:LCP1:PNP:FHOD1:HSBP1:FPR1:HCLS1:VCAN:LST1:CDKN1A:MSN:RPA4:UBE2A	http://www.gsea-msigdb.org/gsea/msigdb/cards/GSE36826_WT_VS_IL1R_KO_SKIN_DN
Immunologic_signatures	GSE37416_0H_VS_6H_F_TULARENSIS_LVS_NEUTROPHIL_UP	169	13	6.84874e-05	0.00315896	APBB1IP:LRP10:LPCAT2:RNF135:ICAM3:DPY19L3:DBI:PSMF1:CMTM7:GRAMD1C:AIF1:RNASET2:MTM1	http://www.gsea-msigdb.org/gsea/msigdb/cards/GSE37416_0H_VS_6H_F_TULARENSIS_LVS_NEUTROPHIL_UP
Immunologic_signatures	GSE26030_TH1_VS_TH17_RESTIMULATED_DAY15_POST_POLARIZATION_UP	146	12	6.87294e-05	0.00315896	LAPTM5:HSPB11:LYPLAL1:ALOX5:RGS10:FPR1:ANTXR1:GIMAP2:AGAP3:SYK:FAM9B:IL13RA1	http://www.gsea-msigdb.org/gsea/msigdb/cards/GSE26030_TH1_VS_TH17_RESTIMULATED_DAY15_POST_POLARIZATION_UP
Immunologic_signatures	GSE25088_ROSIGLITAZONE_VS_IL4_AND_ROSIGLITAZONE_STIM_STAT6_KO_MACROPHAGE_DAY10_DN	171	13	7.7269e-05	0.00348569	C1QB:FCGR1B:RAB13:P4HA1:PIK3AP1:CXCL16:C3:VAMP8:DARS:PARP14:B3GNT5:GIMAP2:STOM	http://www.gsea-msigdb.org/gsea/msigdb/cards/GSE25088_ROSIGLITAZONE_VS_IL4_AND_ROSIGLITAZONE_STIM_STAT6_KO_MACROPHAGE_DAY10_DN
Immunologic_signatures	GSE360_L_DONOVANI_VS_B_MALAYI_LOW_DOSE_DC_DN	171	13	7.7269e-05	0.00348569	MNDA:SLC7A7:ITGAM:PLCG2:ICAM3:VAMP8:CCR1:STAB1:DAB2:HLA-DMB:HLA-DOA:FGL2:VSIG4	http://www.gsea-msigdb.org/gsea/msigdb/cards/GSE360_L_DONOVANI_VS_B_MALAYI_LOW_DOSE_DC_DN
Immunologic_signatures	GSE3039_ALPHAALPHA_VS_ALPHABETA_CD8_TCELL_UP	173	13	8.70106e-05	0.00381906	S100A1:PALD1:EPS8:DCN:EGLN3:NUPR1:CCR1:TLR2:DAB2:LTC4S:CDKN1A:GTF2H5:FABP5	http://www.gsea-msigdb.org/gsea/msigdb/cards/GSE3039_ALPHAALPHA_VS_ALPHABETA_CD8_TCELL_UP
Immunologic_signatures	GSE43863_NAIVE_VS_MEMORY_TFH_CD4_TCELL_D150_LCMV_UP	173	13	8.70106e-05	0.00381906	LAPTM5:LEPROT:PTPRC:TPT1:RNASE6:LPCAT2:IZUMO4:HCST:TYROBP:UBA7:CYBB:MSN:RPL39	http://www.gsea-msigdb.org/gsea/msigdb/cards/GSE43863_NAIVE_VS_MEMORY_TFH_CD4_TCELL_D150_LCMV_UP
Immunologic_signatures	GSE3039_ALPHAALPHA_CD8_TCELL_VS_B2_BCELL_DN	173	13	8.70106e-05	0.00381906	C1QB:RAB13:GPR137B:PIK3AP1:PSME1:CXCL16:CHRNB1:TLR2:LTC4S:TRIP6:GPR34:TIMP1:VSIG4	http://www.gsea-msigdb.org/gsea/msigdb/cards/GSE3039_ALPHAALPHA_CD8_TCELL_VS_B2_BCELL_DN
Immunologic_signatures	GSE15330_HSC_VS_LYMPHOID_PRIMED_MULTIPOTENT_PROGENITOR_DN	151	12	9.51504e-05	0.00413904	S100A11:SLAMF7:VIM:PIK3AP1:CASP1:ITGAM:ITGAX:MYO1F:LAIR1:HK2:AIF1:FGL2	http://www.gsea-msigdb.org/gsea/msigdb/cards/GSE15330_HSC_VS_LYMPHOID_PRIMED_MULTIPOTENT_PROGENITOR_DN
Immunologic_signatures	GSE3982_DC_VS_EFF_MEMORY_CD4_TCELL_UP	175	13	9.77982e-05	0.00421657	KCNQ1:OAS1:LRP10:PCK2:IGSF6:ADAP2:TYROBP:HLA-DMB:CDKN1A:TRIP6:RXRA:CYBB:IL13RA1	http://www.gsea-msigdb.org/gsea/msigdb/cards/GSE3982_DC_VS_EFF_MEMORY_CD4_TCELL_UP
Immunologic_signatures	GSE22886_DC_VS_MONOCYTE_DN	152	12	0.000101371	0.00433227	CASP1:SLC7A7:RHBDF2:MYO1F:FPR1:TLR2:VCAN:FYN:LAT2:NCF1C:RPS6:PLP2	http://www.gsea-msigdb.org/gsea/msigdb/cards/GSE22886_DC_VS_MONOCYTE_DN
Immunologic_signatures	GSE360_CTRL_VS_T_GONDII_MAC_UP	177	13	0.000109724	0.00464847	SIPA1:AQP5:OAS1:PSMD9:RPL21:MYO1F:RAC2:HCLS1:ATP6V0E1:LY86:CDKN1A:RXRA:VSIG4	http://www.gsea-msigdb.org/gsea/msigdb/cards/GSE360_CTRL_VS_T_GONDII_MAC_UP
Immunologic_signatures	GSE19941_LPS_VS_LPS_AND_IL10_STIM_IL10_KO_NFKBP50_KO_MACROPHAGE_DN	154	12	0.000114867	0.00478316	RHOC:GPR137B:ROM1:TPT1:RPS15A:CCR1:HLA-DMA:CDKN1A:FGL2:RXRA:CD99:PLP2	http://www.gsea-msigdb.org/gsea/msigdb/cards/GSE19941_LPS_VS_LPS_AND_IL10_STIM_IL10_KO_NFKBP50_KO_MACROPHAGE_DN
Immunologic_signatures	GSE28783_ANTI_MIR33_VS_UNTREATED_ATHEROSCLEROSIS_MACROPHAGE_DN	154	12	0.000114867	0.00478316	S100A11:BLNK:EVI2B:ATF5:DARS:CCR1:TLR3:VCAN:ALDH7A1:FGL2:PTPRZ1:RPS6	http://www.gsea-msigdb.org/gsea/msigdb/cards/GSE28783_ANTI_MIR33_VS_UNTREATED_ATHEROSCLEROSIS_MACROPHAGE_DN
Immunologic_signatures	GSE9988_LOW_LPS_VS_VEHICLE_TREATED_MONOCYTE_DN	179	13	0.000122885	0.0050737	LAPTM5:S100A11:APBB1IP:HHEX:CMTM3:CXCL16:MYO1F:IFI30:TYROBP:ATF5:CXCR4:CCR1:IRF5	http://www.gsea-msigdb.org/gsea/msigdb/cards/GSE9988_LOW_LPS_VS_VEHICLE_TREATED_MONOCYTE_DN
Immunologic_signatures	GSE2405_0H_VS_9H_A_PHAGOCYTOPHILUM_STIM_NEUTROPHIL_DN	180	13	0.000129962	0.00532079	CAPZB:LAPTM5:RPS8:TPT1:PSME1:ANXA2:RPS15A:EEF1B2:RPL37:FABP5:EIF3H:RPS6:RPL39	http://www.gsea-msigdb.org/gsea/msigdb/cards/GSE2405_0H_VS_9H_A_PHAGOCYTOPHILUM_STIM_NEUTROPHIL_DN
Immunologic_signatures	GSE360_LOW_DOSE_B_MALAYI_VS_M_TUBERCULOSIS_DC_UP	181	13	0.000137387	0.00551064	CAPZB:ALOX5:RGS10:RPL21:RNASE6:ITGAM:ICAM3:STAB1:SPARC:LY86:ASAH1:TNFRSF10B:SYK	http://www.gsea-msigdb.org/gsea/msigdb/cards/GSE360_LOW_DOSE_B_MALAYI_VS_M_TUBERCULOSIS_DC_UP
Immunologic_signatures	GSE3982_EFF_MEMORY_CD4_TCELL_VS_NKCELL_DN	157	12	0.000137992	0.00551064	EPHX1:PLCG2:RHBDF2:IFI30:TYROBP:HMOX1:CCR1:AOAH:LAT2:FGL2:PMP2:SYK	http://www.gsea-msigdb.org/gsea/msigdb/cards/GSE3982_EFF_MEMORY_CD4_TCELL_VS_NKCELL_DN
Immunologic_signatures	GSE18804_SPLEEN_MACROPHAGE_VS_COLON_TUMORAL_MACROPHAGE_UP	157	12	0.000137992	0.00551064	NUDT17:ALOX5:RGS10:PSME1:LPCAT2:IFI30:CYTH4:CMTM7:SPARC:LY86:AOAH:DOCK8	http://www.gsea-msigdb.org/gsea/msigdb/cards/GSE18804_SPLEEN_MACROPHAGE_VS_COLON_TUMORAL_MACROPHAGE_UP
Immunologic_signatures	GSE15330_LYMPHOID_MULTIPOTENT_VS_MEGAKARYOCYTE_ERYTHROID_PROGENITOR_IKAROS_KO_DN	158	12	0.000146538	0.00575753	LEPROT:S100A11:SLAMF7:PIK3AP1:CASP1:MYL6:ITGAX:MYO1F:LAIR1:LILRB4:AIF1:FGL2	http://www.gsea-msigdb.org/gsea/msigdb/cards/GSE15330_LYMPHOID_MULTIPOTENT_VS_MEGAKARYOCYTE_ERYTHROID_PROGENITOR_IKAROS_KO_DN
Immunologic_signatures	GSE13547_WT_VS_ZFX_KO_BCELL_DN	158	12	0.000146538	0.00575753	MNDA:SLAMF7:VIM:ROM1:CASP1:ITGAX:LAIR1:LILRB4:DBI:SNRPB2:HAVCR2:AIF1	http://www.gsea-msigdb.org/gsea/msigdb/cards/GSE13547_WT_VS_ZFX_KO_BCELL_DN
Immunologic_signatures	GSE10325_CD4_TCELL_VS_LUPUS_CD4_TCELL_DN	159	12	0.000155533	0.00606207	IFI16:CASP1:OAS1:PSME1:TMEM100:IFI30:NMI:CCR1:TLR3:SAMD9:FABP5:SAT1	http://www.gsea-msigdb.org/gsea/msigdb/cards/GSE10325_CD4_TCELL_VS_LUPUS_CD4_TCELL_DN
Immunologic_signatures	GSE43955_1H_VS_10H_ACT_CD4_TCELL_WITH_TGFB_IL6_UP	162	12	0.000185409	0.00711268	S100A1:EPHX1:PALD1:RGS10:BCL7C:SEC11C:RASAL3:TYROBP:OST4:CCR1:SMIM4:HLA-DRA	http://www.gsea-msigdb.org/gsea/msigdb/cards/GSE43955_1H_VS_10H_ACT_CD4_TCELL_WITH_TGFB_IL6_UP
Immunologic_signatures	GSE2585_CTEC_VS_MTEC_THYMUS_UP	162	12	0.000185409	0.00711268	RHOC:FOLR2:TIMM8B:MYL6:NUPR1:FPR1:ANTXR1:HK2:SMIM4:GTF2H5:AOAH:HSD17B10	http://www.gsea-msigdb.org/gsea/msigdb/cards/GSE2585_CTEC_VS_MTEC_THYMUS_UP
Immunologic_signatures	GSE7831_CPG_VS_INFLUENZA_STIM_PDC_1H_DN	163	12	0.000196398	0.0074754	FGGY:GPR137B:LCP1:HMOX1:CCR1:UBA7:LTC4S:HLA-DOA:PEG10:IRF5:CYBB:IL13RA1	http://www.gsea-msigdb.org/gsea/msigdb/cards/GSE7831_CPG_VS_INFLUENZA_STIM_PDC_1H_DN
Immunologic_signatures	GOLDRATH_NAIVE_VS_MEMORY_CD8_TCELL_DN	164	12	0.000207938	0.00779289	PALD1:BAG3:CASP1:ANXA2:ITGAX:MYO1F:AIF1:TRAF3IP2:FGL2:ASAH1:CYBB:PLP2	http://www.gsea-msigdb.org/gsea/msigdb/cards/GOLDRATH_NAIVE_VS_MEMORY_CD8_TCELL_DN
Immunologic_signatures	GSE34515_CD16_POS_MONOCYTE_VS_DC_DN	164	12	0.000207938	0.00779289	GPR137B:WDFY4:PIK3AP1:FGD4:ALOX5AP:PCK2:PLCG2:CXCR4:SLC40A1:PARP14:TLR2:CYBB	http://www.gsea-msigdb.org/gsea/msigdb/cards/GSE34515_CD16_POS_MONOCYTE_VS_DC_DN
Immunologic_signatures	GSE24026_PD1_LIGATION_VS_CTRL_IN_ACT_TCELL_LINE_UP	165	12	0.000220052	0.00806086	PTPRC:VIM:ALOX5AP:PSME1:ANXA2:GMFG:ANTXR1:NMI:CCR1:ATP6V0E1:GTF2H5:TIMP1	http://www.gsea-msigdb.org/gsea/msigdb/cards/GSE24026_PD1_LIGATION_VS_CTRL_IN_ACT_TCELL_LINE_UP
Immunologic_signatures	GSE13522_WT_VS_IFNAR_KO_SKIN_UP	165	12	0.000220052	0.00806086	HSPB11:WDFY4:P4HA1:ALOX5AP:NPC2:ITGAX:IFI30:TYROBP:GMFG:SNRPD3:HLA-DRB1:CYBB	http://www.gsea-msigdb.org/gsea/msigdb/cards/GSE13522_WT_VS_IFNAR_KO_SKIN_UP
Immunologic_signatures	GSE3982_BCELL_VS_CENT_MEMORY_CD4_TCELL_UP	165	12	0.000220052	0.00806086	ALOX5:HHEX:OAS1:HK2:HLA-DRA:HLA-DRB1:HLA-DMB:HLA-DMA:CDKN1A:GNA12:LAT2:CYBB	http://www.gsea-msigdb.org/gsea/msigdb/cards/GSE3982_BCELL_VS_CENT_MEMORY_CD4_TCELL_UP
Immunologic_signatures	GSE32901_NAIVE_VS_TH1_CD4_TCELL_DN	142	11	0.000231937	0.00833837	S100A1:SLAMF7:WDFY4:BLNK:RNASE6:SEC11C:IFI30:TMEM167A:LY86:HLA-DRB1:CYBB	http://www.gsea-msigdb.org/gsea/msigdb/cards/GSE32901_NAIVE_VS_TH1_CD4_TCELL_DN
Immunologic_signatures	GSE22611_NOD2_VS_CTRL_TRANSDUCED_HEK293T_CELL_DN	166	12	0.000232762	0.00833837	HSPB11:MNDA:ALOX5:HHEX:SIPA1:ICAM3:PIGF:GRAMD1C:P2RY13:AOAH:TNFRSF10B:RXRA	http://www.gsea-msigdb.org/gsea/msigdb/cards/GSE22611_NOD2_VS_CTRL_TRANSDUCED_HEK293T_CELL_DN
Immunologic_signatures	GSE37416_0H_VS_24H_F_TULARENSIS_LVS_NEUTROPHIL_UP	166	12	0.000232762	0.00833837	S100A11:ALDH9A1:APBB1IP:HHEX:PSMD9:LPCAT2:TYROBP:LST1:AIF1:RNASET2:GIMAP2:MTM1	http://www.gsea-msigdb.org/gsea/msigdb/cards/GSE37416_0H_VS_24H_F_TULARENSIS_LVS_NEUTROPHIL_UP
Immunologic_signatures	GSE21670_UNTREATED_VS_IL6_TREATED_STAT3_KO_CD4_TCELL_UP	167	12	0.000246092	0.00868812	APBB1IP:RNASE6:EVI2B:LAIR1:ITGB2:STAB1:SPARC:HLA-DMB:FYN:FGL2:CYBB:IL13RA1	http://www.gsea-msigdb.org/gsea/msigdb/cards/GSE21670_UNTREATED_VS_IL6_TREATED_STAT3_KO_CD4_TCELL_UP
Immunologic_signatures	GSE40666_UNTREATED_VS_IFNA_STIM_STAT4_KO_EFFECTOR_CD8_TCELL_90MIN_UP	167	12	0.000246092	0.00868812	CAPZB:S100A11:SLAMF7:OAS1:ITGAM:ITGAX:PLCG2:MYO1F:LILRB4:HMOX1:CMTM7:IRF5	http://www.gsea-msigdb.org/gsea/msigdb/cards/GSE40666_UNTREATED_VS_IFNA_STIM_STAT4_KO_EFFECTOR_CD8_TCELL_90MIN_UP
Immunologic_signatures	GSE33292_DN3_THYMOCYTE_VS_TCF1_KO_TCELL_LYMPHOMA_UP	168	12	0.000260066	0.0090503	TRAF3IP3:HHEX:ALOX5AP:RNASE6:SLC7A7:IFI30:ITGB2:SPARC:LY86:TRAF3IP2:GTF2H5:CYBB	http://www.gsea-msigdb.org/gsea/msigdb/cards/GSE33292_DN3_THYMOCYTE_VS_TCF1_KO_TCELL_LYMPHOMA_UP
Immunologic_signatures	GSE3920_UNTREATED_VS_IFNA_TREATED_ENDOTHELIAL_CELL_UP	168	12	0.000260066	0.0090503	CAPZB:LEPROT:NPC2:ITGAM:ITGB2:HMOX1:STAB1:TLR3:DAB2:HLA-DMA:FGL2:STOM	http://www.gsea-msigdb.org/gsea/msigdb/cards/GSE3920_UNTREATED_VS_IFNA_TREATED_ENDOTHELIAL_CELL_UP
Immunologic_signatures	GSE7852_LN_VS_FAT_TCONV_DN	169	12	0.000274709	0.00942523	S100A11:BAG3:CASP1:DCN:PNP:ANXA2:MYO1F:HCST:CXCR4:CDKN1A:RXRA:PLP2	http://www.gsea-msigdb.org/gsea/msigdb/cards/GSE7852_LN_VS_FAT_TCONV_DN
Immunologic_signatures	GSE13485_CTRL_VS_DAY7_YF17D_VACCINE_PBMC_DN	169	12	0.000274709	0.00942523	FCGR1B:IFI16:PIK3AP1:OAS1:ADAP2:LAIR1:NMI:CCR1:PARP14:SAMD9:TRIP6:TMEM255A	http://www.gsea-msigdb.org/gsea/msigdb/cards/GSE13485_CTRL_VS_DAY7_YF17D_VACCINE_PBMC_DN
Immunologic_signatures	GSE21380_NON_TFH_VS_TFH_CD4_TCELL_UP	170	12	0.000290047	0.00981324	RGS18:OAS1:LPAR6:RNASE6:EGLN3:ANXA2:TMEM106A:MYOM1:PARP14:LY86:HLA-DOA:DOCK8	http://www.gsea-msigdb.org/gsea/msigdb/cards/GSE21380_NON_TFH_VS_TFH_CD4_TCELL_UP
Immunologic_signatures	GSE13485_PRE_VS_POST_YF17D_VACCINATION_PBMC_DN	170	12	0.000290047	0.00981324	FCGR1B:IFI16:SLAMF7:PIK3AP1:OAS1:ANXA2:ADAP2:LAIR1:PARP14:FGL2:SAMD9:HSDL2	http://www.gsea-msigdb.org/gsea/msigdb/cards/GSE13485_PRE_VS_POST_YF17D_VACCINATION_PBMC_DN
Immunologic_signatures	GSE4590_SMALL_VS_LARGE_PRE_BCELL_UP	146	11	0.000295314	0.00992254	BLNK:PIK3AP1:RGS10:LUZP2:SIPA1:IFI30:TYROBP:LAIR1:TLR3:ATP6V0E1:CYBB	http://www.gsea-msigdb.org/gsea/msigdb/cards/GSE4590_SMALL_VS_LARGE_PRE_BCELL_UP
Immunologic_signatures	GSE360_DC_VS_MAC_M_TUBERCULOSIS_DN	171	12	0.000306105	0.0102147	AKR7A2:HSPB11:ALDH9A1:ALOX5:RPL21:NUPR1:VCAN:SPARC:LY86:AIF1:FYN:VSIG4	http://www.gsea-msigdb.org/gsea/msigdb/cards/GSE360_DC_VS_MAC_M_TUBERCULOSIS_DN
Immunologic_signatures	GSE14415_ACT_TCONV_VS_ACT_NATURAL_TREG_DN	147	11	0.00031326	0.0103823	S100A11:ITGAM:ITGAX:MYO1F:LAIR1:CCR1:LY86:AIF1:CDKN1A:CYBB:PLP2	http://www.gsea-msigdb.org/gsea/msigdb/cards/GSE14415_ACT_TCONV_VS_ACT_NATURAL_TREG_DN
Immunologic_signatures	GSE29618_BCELL_VS_PDC_DN	172	12	0.000322912	0.0105586	MYL6:ALOX5AP:EGLN3:NPC2:PPIB:MILR1:LILRB4:VAMP8:CYTH4:DAB2:FABP5:PLP2	http://www.gsea-msigdb.org/gsea/msigdb/cards/GSE29618_BCELL_VS_PDC_DN
Immunologic_signatures	GSE13411_PLASMA_CELL_VS_MEMORY_BCELL_DN	172	12	0.000322912	0.0105586	LAPTM5:ALOX5:ALOX5AP:LCP1:MYO1F:NMI:LY86:HLA-DRB1:FYN:RNASET2:LAT2:CYBB	http://www.gsea-msigdb.org/gsea/msigdb/cards/GSE13411_PLASMA_CELL_VS_MEMORY_BCELL_DN
Immunologic_signatures	GSE21360_NAIVE_VS_PRIMARY_MEMORY_CD8_TCELL_DN	173	12	0.000340495	0.0110593	LAPTM5:FGD4:PCK2:NPC2:IFI27L2:TYROBP:STAB1:HAVCR2:LY86:GNA12:STOM:SAT1	http://www.gsea-msigdb.org/gsea/msigdb/cards/GSE21360_NAIVE_VS_PRIMARY_MEMORY_CD8_TCELL_DN
Immunologic_signatures	GSE7509_DC_VS_MONOCYTE_DN	174	12	0.000358882	0.0115793	GPR137B:PNP:SLC7A7:ANXA2:NUPR1:C3:GMFG:FPR1:STAB1:HLA-DRB1:RNASET2:CYBB	http://www.gsea-msigdb.org/gsea/msigdb/cards/GSE7509_DC_VS_MONOCYTE_DN
Immunologic_signatures	GSE22886_CD4_TCELL_VS_BCELL_NAIVE_DN	150	11	0.000372704	0.0118084	SLC2A5:HHEX:BLNK:PLCG2:LY86:HLA-DRA:HLA-DRB1:HLA-DMB:HLA-DMA:PEG10:SYK	http://www.gsea-msigdb.org/gsea/msigdb/cards/GSE22886_CD4_TCELL_VS_BCELL_NAIVE_DN
Immunologic_signatures	GSE16266_CTRL_VS_LPS_STIM_MEF_UP	175	12	0.000378103	0.0118084	TMEM51:APBB1IP:ARHGEF40:SLC7A7:CBFB:FHOD1:MYO1F:CXCR4:HMOX1:HAVCR2:LAT2:AGAP3	http://www.gsea-msigdb.org/gsea/msigdb/cards/GSE16266_CTRL_VS_LPS_STIM_MEF_UP
Immunologic_signatures	GSE360_HIGH_DOSE_B_MALAYI_VS_M_TUBERCULOSIS_MAC_UP	175	12	0.000378103	0.0118084	BLNK:PCK2:ITGAX:PLCG2:BLVRB:EEF1B2:UBA7:LST1:HLA-DMB:HLA-DMA:AOAH:IRF5	http://www.gsea-msigdb.org/gsea/msigdb/cards/GSE360_HIGH_DOSE_B_MALAYI_VS_M_TUBERCULOSIS_MAC_UP
Immunologic_signatures	GSE22886_NAIVE_VS_IGM_MEMORY_BCELL_DN	175	12	0.000378103	0.0118084	MNDA:EGLN1:VIM:RGS10:SLC7A7:ANXA2:ITGAM:IFI30:PDCD5:FABP5:PLP2:HSD17B10	http://www.gsea-msigdb.org/gsea/msigdb/cards/GSE22886_NAIVE_VS_IGM_MEMORY_BCELL_DN
Immunologic_signatures	GSE5099_DAY3_VS_DAY7_MCSF_TREATED_MACROPHAGE_UP	175	12	0.000378103	0.0118084	CAPZB:LEPROT:BAG3:SIPA1:CASP1:PNP:RPS15A:ICAM3:TLR2:GIMAP2:SUSD3:TIMP1	http://www.gsea-msigdb.org/gsea/msigdb/cards/GSE5099_DAY3_VS_DAY7_MCSF_TREATED_MACROPHAGE_UP
Immunologic_signatures	GSE36078_WT_VS_IL1R_KO_LUNG_DC_AFTER_AD5_INF_UP	151	11	0.000394511	0.0121649	SLAMF7:VIM:PIK3AP1:FGD4:ITGAX:MYO1F:TYROBP:LAIR1:CDKN1A:RXRA:PLP2	http://www.gsea-msigdb.org/gsea/msigdb/cards/GSE36078_WT_VS_IL1R_KO_LUNG_DC_AFTER_AD5_INF_UP
Immunologic_signatures	GSE19888_CTRL_VS_TCELL_MEMBRANES_ACT_MAST_CELL_PRETREAT_A3R_INH_DN	151	11	0.000394511	0.0121649	SLAMF7:PIK3AP1:OAS1:NPC2:IFI27L2:EVI2B:NMI:UBA7:PARP14:TLR2:TLR3	http://www.gsea-msigdb.org/gsea/msigdb/cards/GSE19888_CTRL_VS_TCELL_MEMBRANES_ACT_MAST_CELL_PRETREAT_A3R_INH_DN
Immunologic_signatures	GSE21927_SPLEEN_C57BL6_VS_4T1_TUMOR_BALBC_MONOCYTES_UP	176	12	0.000398187	0.0122011	LAPTM5:RPS8:PABPC3:RPL21:TPT1:RPS15A:ICAM3:EEF1B2:CYTH4:RPL29:RPL37:EIF3H	http://www.gsea-msigdb.org/gsea/msigdb/cards/GSE21927_SPLEEN_C57BL6_VS_4T1_TUMOR_BALBC_MONOCYTES_UP
Immunologic_signatures	GSE3565_CTRL_VS_LPS_INJECTED_DUSP1_KO_SPLENOCYTES_UP	152	11	0.000417381	0.012606	SLAMF7:VIM:PIK3AP1:ANXA2:ITGAX:RHBDF2:MYO1F:HCST:LAIR1:ITGB2:HAVCR2	http://www.gsea-msigdb.org/gsea/msigdb/cards/GSE3565_CTRL_VS_LPS_INJECTED_DUSP1_KO_SPLENOCYTES_UP
Immunologic_signatures	GSE22886_NAIVE_VS_IGG_IGA_MEMORY_BCELL_DN	177	12	0.000419167	0.012606	MNDA:VIM:RGS10:ANXA2:ITGAM:PLCG2:MYO1F:IFI30:BLVRB:GRAMD1C:CD99:PLP2	http://www.gsea-msigdb.org/gsea/msigdb/cards/GSE22886_NAIVE_VS_IGG_IGA_MEMORY_BCELL_DN
Immunologic_signatures	GSE33424_CD161_HIGH_VS_INT_CD8_TCELL_UP	177	12	0.000419167	0.012606	GPR137B:HHEX:CASP1:EPS8:MYL6:SLC7A7:ANXA2:HK2:CCR1:SYK:HSDL2:MTM1	http://www.gsea-msigdb.org/gsea/msigdb/cards/GSE33424_CD161_HIGH_VS_INT_CD8_TCELL_UP
Immunologic_signatures	GSE22886_NAIVE_BCELL_VS_BM_PLASMA_CELL_UP	178	12	0.000441072	0.0130319	LAPTM5:HHEX:NUP37:EML4:CXCR4:LY86:HLA-DRA:HLA-DRB1:HLA-DMB:HLA-DMA:PEG10:RPS6	http://www.gsea-msigdb.org/gsea/msigdb/cards/GSE22886_NAIVE_BCELL_VS_BM_PLASMA_CELL_UP
Immunologic_signatures	GSE22140_GERMFREE_VS_SPF_MOUSE_CD4_TCELL_DN	178	12	0.000441072	0.0130319	ALOX5AP:PNP:ANXA2:BLVRB:LAIR1:STAB1:DAB2:FABP5:CD99:TIMP1:PLP2:VSIG4	http://www.gsea-msigdb.org/gsea/msigdb/cards/GSE22140_GERMFREE_VS_SPF_MOUSE_CD4_TCELL_DN
Immunologic_signatures	GSE14699_DELETIONAL_TOLERANCE_VS_ACTIVATED_CD8_TCELL_UP	153	11	0.000441352	0.0130319	S100A11:VIM:PIK3AP1:NUPR1:ITGAM:ITGAX:MYO1F:LAIR1:HK2:HCLS1:FGL2	http://www.gsea-msigdb.org/gsea/msigdb/cards/GSE14699_DELETIONAL_TOLERANCE_VS_ACTIVATED_CD8_TCELL_UP
Immunologic_signatures	GSE22886_CTRL_VS_LPS_24H_DC_UP	179	12	0.000463936	0.0135275	RPS8:EGLN1:APBB1IP:HHEX:CBFB:VAMP8:EEF1B2:HLA-DMA:LAT2:SYK:HSD17B10:RPL39	http://www.gsea-msigdb.org/gsea/msigdb/cards/GSE22886_CTRL_VS_LPS_24H_DC_UP
Immunologic_signatures	GSE30971_CTRL_VS_LPS_STIM_MACROPHAGE_WBP7_HET_4H_DN	179	12	0.000463936	0.0135275	HSPB11:MNDA:CD84:LPCAT2:ADAP2:RNF135:BLVRB:VAMP8:CMTM7:AIF1:HSD17B10:VSIG4	http://www.gsea-msigdb.org/gsea/msigdb/cards/GSE30971_CTRL_VS_LPS_STIM_MACROPHAGE_WBP7_HET_4H_DN
Immunologic_signatures	GSE46606_IRF4HIGH_VS_WT_CD40L_IL2_IL5_DAY3_STIMULATED_BCELL_DN	154	11	0.000466466	0.0135275	OAS1:PNP:PSME1:ITGAM:TMC8:C3:RAC2:HLA-DRA:RNASET2:AOAH:CYBB	http://www.gsea-msigdb.org/gsea/msigdb/cards/GSE46606_IRF4HIGH_VS_WT_CD40L_IL2_IL5_DAY3_STIMULATED_BCELL_DN
Immunologic_signatures	GSE9988_LPS_VS_VEHICLE_TREATED_MONOCYTE_DN	180	12	0.000487791	0.0140622	LAPTM5:S100A11:APBB1IP:HHEX:CMTM3:CXCL16:MYO1F:IFI30:TYROBP:ATF5:CXCR4:ATP6V0E1	http://www.gsea-msigdb.org/gsea/msigdb/cards/GSE9988_LPS_VS_VEHICLE_TREATED_MONOCYTE_DN
Immunologic_signatures	GSE21063_WT_VS_NFATC1_KO_3H_ANTI_IGM_STIM_BCELL_DN	155	11	0.000492766	0.0141221	CASP1:PNP:PSME1:ITGAX:C3:IFI30:LY86:HLA-DRA:RNASET2:FGL2:HSDL2	http://www.gsea-msigdb.org/gsea/msigdb/cards/GSE21063_WT_VS_NFATC1_KO_3H_ANTI_IGM_STIM_BCELL_DN
Immunologic_signatures	GSE24292_WT_VS_PPARG_KO_MACROPHAGE_DN	181	12	0.000512672	0.0146066	SLAMF7:HHEX:IFI27L2:EVI2B:TMEM106A:LAIR1:PARP14:LY86:GNA12:IRF5:RMDN1:GPR34	http://www.gsea-msigdb.org/gsea/msigdb/cards/GSE24292_WT_VS_PPARG_KO_MACROPHAGE_DN
Immunologic_signatures	GSE40274_CTRL_VS_IRF4_TRANSDUCED_ACTIVATED_CD4_TCELL_UP	156	11	0.000520295	0.0146525	C1QB:EGLN1:VIM:WDFY4:HHEX:FGD4:ALOX5AP:ADAP2:TMEM106A:FPR1:NMI	http://www.gsea-msigdb.org/gsea/msigdb/cards/GSE40274_CTRL_VS_IRF4_TRANSDUCED_ACTIVATED_CD4_TCELL_UP
Immunologic_signatures	GSE24142_EARLY_THYMIC_PROGENITOR_VS_DN2_THYMOCYTE_UP	156	11	0.000520295	0.0146525	TMEM51:RGS18:HHEX:RGS10:ITGAX:TYROBP:ITGB2:LY86:FYN:FGL2:IRF5	http://www.gsea-msigdb.org/gsea/msigdb/cards/GSE24142_EARLY_THYMIC_PROGENITOR_VS_DN2_THYMOCYTE_UP
Immunologic_signatures	GSE37301_HEMATOPOIETIC_STEM_CELL_VS_CD4_TCELL_UP	132	10	0.000529258	0.0148192	ALOX5:PIK3AP1:ANXA2:PLCG2:C3:DPY19L3:BLVRB:FPR1:LILRB4:FGL2	http://www.gsea-msigdb.org/gsea/msigdb/cards/GSE37301_HEMATOPOIETIC_STEM_CELL_VS_CD4_TCELL_UP
Immunologic_signatures	GSE43260_BTLA_POS_VS_NEG_INTRATUMORAL_CD8_TCELL_UP	182	12	0.000538613	0.014995	CAPZB:ALOX5AP:RNASE6:ANXA2:PPIB:GMFG:BLVRB:LILRB4:ITGB2:HMOX1:HLA-DMB:AOAH	http://www.gsea-msigdb.org/gsea/msigdb/cards/GSE43260_BTLA_POS_VS_NEG_INTRATUMORAL_CD8_TCELL_UP
Immunologic_signatures	GSE26488_WT_VS_VP16_TRANSGENIC_HDAC7_KO_DOUBLE_POSITIVE_THYMOCYTE_DN	157	11	0.000549099	0.0150293	BLNK:HCST:TYROBP:LAIR1:LILRB4:ERICH2:EEF1B2:TLR3:RPL37:CYBB:RPL39	http://www.gsea-msigdb.org/gsea/msigdb/cards/GSE26488_WT_VS_VP16_TRANSGENIC_HDAC7_KO_DOUBLE_POSITIVE_THYMOCYTE_DN
Immunologic_signatures	GSE43863_DAY6_EFF_VS_DAY150_MEM_LY6C_INT_CXCR5POS_CD4_TCELL_DN	157	11	0.000549099	0.0150293	LAPTM5:LEPROT:LPAR6:RNASE6:LPCAT2:HCST:TYROBP:GMFG:UBA7:SYK:CYBB	http://www.gsea-msigdb.org/gsea/msigdb/cards/GSE43863_DAY6_EFF_VS_DAY150_MEM_LY6C_INT_CXCR5POS_CD4_TCELL_DN
Immunologic_signatures	GSE6259_DEC205_POS_DC_VS_BCELL_DN	157	11	0.000549099	0.0150293	MNDA:PIK3AP1:OAS1:PSME1:IFI30:DPY19L3:LILRB4:NMI:PARP14:AIF1:AOAH	http://www.gsea-msigdb.org/gsea/msigdb/cards/GSE6259_DEC205_POS_DC_VS_BCELL_DN
Immunologic_signatures	GSE37533_UNTREATED_VS_PIOGLIZATONE_TREATED_CD4_TCELL_FOXP3_TRASDUCED_CD4_TCELL_UP	133	10	0.000561715	0.0152887	RPS8:FGGY:TMEM136:PSME1:NUPR1:SEC11C:PINLYP:HMOX1:CCR1:FAM126A	http://www.gsea-msigdb.org/gsea/msigdb/cards/GSE37533_UNTREATED_VS_PIOGLIZATONE_TREATED_CD4_TCELL_FOXP3_TRASDUCED_CD4_TCELL_UP
Immunologic_signatures	GSE2405_0H_VS_1.5H_A_PHAGOCYTOPHILUM_STIM_NEUTROPHIL_UP	158	11	0.000579223	0.0154206	S100A11:RAB13:IFI27L2:NUPR1:CMTM3:RHBDF2:AIF1:TMEM176B:FABP5:RXRA:SAT1	http://www.gsea-msigdb.org/gsea/msigdb/cards/GSE2405_0H_VS_1.5H_A_PHAGOCYTOPHILUM_STIM_NEUTROPHIL_UP
Immunologic_signatures	GSE14000_4H_VS_16H_LPS_DC_TRANSLATED_RNA_UP	158	11	0.000579223	0.0154206	RGS10:RNASE6:ITGAM:CMTM3:ICAM3:GMFG:BLVRB:ATF5:HADHB:RXRA:HSD17B10	http://www.gsea-msigdb.org/gsea/msigdb/cards/GSE14000_4H_VS_16H_LPS_DC_TRANSLATED_RNA_UP
Immunologic_signatures	GSE12845_PRE_GC_VS_DARKZONE_GC_TONSIL_BCELL_UP	158	11	0.000579223	0.0154206	RHOC:CASP1:RNASE6:PCK2:NPC2:ICAM3:TYROBP:SPARC:LST1:RNASET2:TMEM176B	http://www.gsea-msigdb.org/gsea/msigdb/cards/GSE12845_PRE_GC_VS_DARKZONE_GC_TONSIL_BCELL_UP
Immunologic_signatures	GSE360_L_DONOVANI_VS_M_TUBERCULOSIS_DC_DN	158	11	0.000579223	0.0154206	MNDA:FCGR3A:CASP1:PNP:SLC7A7:ANXA2:HSBP1:ATF5:TIMP3:UBA7:VCAN	http://www.gsea-msigdb.org/gsea/msigdb/cards/GSE360_L_DONOVANI_VS_M_TUBERCULOSIS_DC_DN
Immunologic_signatures	GSE21927_SPLEEN_VS_BONE_MARROW_MONOCYTE_BALBC_DN	159	11	0.000610713	0.0160832	APBB1IP:PIK3AP1:SLC7A7:ITGAM:ITGAX:PDCD5:RAC2:TNFRSF10B:FXN:CD99:HSD17B10	http://www.gsea-msigdb.org/gsea/msigdb/cards/GSE21927_SPLEEN_VS_BONE_MARROW_MONOCYTE_BALBC_DN
Immunologic_signatures	GSE9650_EFFECTOR_VS_MEMORY_CD8_TCELL_UP	159	11	0.000610713	0.0160832	S100A11:LRP10:ANXA2:PPIB:ITGAM:ITGAX:HK2:DBI:STAB1:ATP6V0E1:LAT2	http://www.gsea-msigdb.org/gsea/msigdb/cards/GSE9650_EFFECTOR_VS_MEMORY_CD8_TCELL_UP
Immunologic_signatures	GSE23502_BM_VS_COLON_TUMOR_MYELOID_DERIVED_SUPPRESSOR_CELL_DN	160	11	0.000643618	0.0166793	LAPTM5:SLAMF7:HHEX:LPAR6:RNASE6:EVI2B:ACSF2:EML4:B3GNT5:TLR3:FYN	http://www.gsea-msigdb.org/gsea/msigdb/cards/GSE23502_BM_VS_COLON_TUMOR_MYELOID_DERIVED_SUPPRESSOR_CELL_DN
Immunologic_signatures	GSE15330_MEGAKARYOCYTE_ERYTHROID_VS_GRANULOCYTE_MONOCYTE_PROGENITOR_UP	160	11	0.000643618	0.0166793	LEPROT:S100A11:SLAMF7:PIK3AP1:CASP1:ITGAX:MYO1F:GMFG:LAIR1:TMEM167A:AIF1	http://www.gsea-msigdb.org/gsea/msigdb/cards/GSE15330_MEGAKARYOCYTE_ERYTHROID_VS_GRANULOCYTE_MONOCYTE_PROGENITOR_UP
Immunologic_signatures	GSE26495_NAIVE_VS_PD1HIGH_CD8_TCELL_DN	160	11	0.000643618	0.0166793	HSPB11:SLAMF7:GPR137B:CASP1:ANXA2:PLCG2:RHBDF2:TLR3:FYN:STOM:CD99	http://www.gsea-msigdb.org/gsea/msigdb/cards/GSE26495_NAIVE_VS_PD1HIGH_CD8_TCELL_DN
Immunologic_signatures	GSE17721_0.5H_VS_24H_CPG_BMDC_DN	161	11	0.000677987	0.0172039	SLAMF7:FCGR3A:BLNK:NUPR1:RNF135:FPR1:ANTXR1:HCLS1:PARP14:BCKDHB:AOAH	http://www.gsea-msigdb.org/gsea/msigdb/cards/GSE17721_0.5H_VS_24H_CPG_BMDC_DN
Immunologic_signatures	KAECH_NAIVE_VS_DAY8_EFF_CD8_TCELL_DN	161	11	0.000677987	0.0172039	CAPZB:S100A11:ROM1:CASP1:ANXA2:ITGAX:MYO1F:HK2:DBI:ATP6V0E1:PLP2	http://www.gsea-msigdb.org/gsea/msigdb/cards/KAECH_NAIVE_VS_DAY8_EFF_CD8_TCELL_DN
Immunologic_signatures	GSE11057_CD4_CENT_MEM_VS_PBMC_DN	161	11	0.000677987	0.0172039	WDFY4:RNASE6:SLC7A7:IGSF6:RHBDF2:B3GNT5:SPARC:HLA-DOA:AOAH:ASAH1:RXRA	http://www.gsea-msigdb.org/gsea/msigdb/cards/GSE11057_CD4_CENT_MEM_VS_PBMC_DN
Immunologic_signatures	GSE20366_TREG_VS_NAIVE_CD4_TCELL_DEC205_CONVERSION_UP	161	11	0.000677987	0.0172039	EPHX1:P4HA1:PIK3AP1:RGS10:SLC7A7:NPC2:HLA-DRB1:HLA-DMA:FGL2:CYBB:GPR34	http://www.gsea-msigdb.org/gsea/msigdb/cards/GSE20366_TREG_VS_NAIVE_CD4_TCELL_DEC205_CONVERSION_UP
Immunologic_signatures	GSE12366_GC_VS_NAIVE_BCELL_DN	162	11	0.000713871	0.0178358	IFI16:HHEX:CASP1:MYO1F:LAIR1:HK2:CYTH4:RXRA:PLP2:MSN:IL13RA1	http://www.gsea-msigdb.org/gsea/msigdb/cards/GSE12366_GC_VS_NAIVE_BCELL_DN
Immunologic_signatures	GSE37416_0H_VS_12H_F_TULARENSIS_LVS_NEUTROPHIL_UP	162	11	0.000713871	0.0178358	MNDA:APBB1IP:WDFY4:HHEX:LRP10:LPCAT2:RNF135:ICAM3:DPY19L3:HSDL2:MTM1	http://www.gsea-msigdb.org/gsea/msigdb/cards/GSE37416_0H_VS_12H_F_TULARENSIS_LVS_NEUTROPHIL_UP
Immunologic_signatures	GSE34156_UNTREATED_VS_6H_NOD2_LIGAND_TREATED_MONOCYTE_DN	162	11	0.000713871	0.0178358	LEPROT:MNDA:CASP1:OAS1:CBFB:ADAP2:RNF135:TMEM106A:NMI:TLR3:FYN	http://www.gsea-msigdb.org/gsea/msigdb/cards/GSE34156_UNTREATED_VS_6H_NOD2_LIGAND_TREATED_MONOCYTE_DN
Immunologic_signatures	GSE23502_BM_VS_COLON_TUMOR_MYELOID_DERIVED_SUPPRESSOR_CELL_UP	163	11	0.000751319	0.0186756	GPR137B:VIM:EPS8:SLC7A7:NPC2:EIF1:TMEM106A:HK2:CCR1:FGL2:TMEM176B	http://www.gsea-msigdb.org/gsea/msigdb/cards/GSE23502_BM_VS_COLON_TUMOR_MYELOID_DERIVED_SUPPRESSOR_CELL_UP
Immunologic_signatures	GSE24574_BCL6_HIGH_TFH_VS_TFH_CD4_TCELL_DN	190	12	0.000788742	0.0193506	LAPTM5:RPS8:LEPROT:RGS10:TPT1:RPS15A:EIF1:ICAM3:CXCR4:RPL29:RPL37:TIMP1	http://www.gsea-msigdb.org/gsea/msigdb/cards/GSE24574_BCL6_HIGH_TFH_VS_TFH_CD4_TCELL_DN
Immunologic_signatures	GSE17721_CTRL_VS_GARDIQUIMOD_12H_BMDC_UP	164	11	0.000790386	0.0193506	TMEM51:AKR7A2:S100A1:PALD1:RGS10:SIPA1:IFI30:HADHB:SLC40A1:EEF1B2:LTC4S	http://www.gsea-msigdb.org/gsea/msigdb/cards/GSE17721_CTRL_VS_GARDIQUIMOD_12H_BMDC_UP
Immunologic_signatures	GSE21360_TERTIARY_VS_QUATERNARY_MEMORY_CD8_TCELL_UP	164	11	0.000790386	0.0193506	RGS10:EPS8:LPAR6:DBI:CCR1:STAB1:P2RY13:DAB2:LTC4S:GNA12:LAT2	http://www.gsea-msigdb.org/gsea/msigdb/cards/GSE21360_TERTIARY_VS_QUATERNARY_MEMORY_CD8_TCELL_UP
Immunologic_signatures	GSE411_100MIN_VS_400MIN_IL6_STIM_MACROPHAGE_UP	165	11	0.000831124	0.0201455	SH3GLB1:S100A11:CASP1:ANXA2:NTAN1:VAMP8:SLC40A1:TLR3:HLA-DRA:TMEM176B:CYBB	http://www.gsea-msigdb.org/gsea/msigdb/cards/GSE411_100MIN_VS_400MIN_IL6_STIM_MACROPHAGE_UP
Immunologic_signatures	GSE360_T_GONDII_VS_B_MALAYI_LOW_DOSE_DC_DN	165	11	0.000831124	0.0201455	MNDA:ALOX5:HHEX:FOLR2:RNASE6:PLCG2:PKN1:VAMP8:STAB1:LY86:FGL2	http://www.gsea-msigdb.org/gsea/msigdb/cards/GSE360_T_GONDII_VS_B_MALAYI_LOW_DOSE_DC_DN
Immunologic_signatures	GSE3565_DUSP1_VS_WT_SPLENOCYTES_UP	140	10	0.000838184	0.0201797	VIM:ITGAM:ITGAX:RHBDF2:MYO1F:LAIR1:ITGB2:CYTH4:HAVCR2:FGL2	http://www.gsea-msigdb.org/gsea/msigdb/cards/GSE3565_DUSP1_VS_WT_SPLENOCYTES_UP
Immunologic_signatures	GSE7218_UNSTIM_VS_ANTIGEN_STIM_THROUGH_IGG_BCELL_DN	116	9	0.000840821	0.0201797	SH3GLB1:SLAMF7:NUPR1:BLVRB:LILRB4:ITGB2:RAC2:HAVCR2:HLA-DMA	http://www.gsea-msigdb.org/gsea/msigdb/cards/GSE7218_UNSTIM_VS_ANTIGEN_STIM_THROUGH_IGG_BCELL_DN
Immunologic_signatures	GSE15624_CTRL_VS_6H_HALOFUGINONE_TREATED_CD4_TCELL_UP	117	9	0.000894208	0.0213558	MNDA:APBB1IP:IGSF6:IFI30:TYROBP:LAIR1:TRIM15:TMEM176B:IL13RA1	http://www.gsea-msigdb.org/gsea/msigdb/cards/GSE15624_CTRL_VS_6H_HALOFUGINONE_TREATED_CD4_TCELL_UP
Immunologic_signatures	GSE2128_CTRL_VS_MIMETOPE_NEGATIVE_SELECTION_DP_THYMOCYTE_NOD_UP	167	11	0.000917835	0.0214985	C1QB:FCGR3A:BLNK:OAS1:PCK2:TYROBP:RAC2:LY86:TMEM176B:SYK:UBE2A	http://www.gsea-msigdb.org/gsea/msigdb/cards/GSE2128_CTRL_VS_MIMETOPE_NEGATIVE_SELECTION_DP_THYMOCYTE_NOD_UP
Immunologic_signatures	GSE7831_UNSTIM_VS_INFLUENZA_STIM_PDC_4H_UP	167	11	0.000917835	0.0214985	OAS1:LCP1:SLC7A7:ITGAX:CBFB:HK2:HLA-DRA:HLA-DRB1:HLA-DMB:HLA-DOA:TMEM176B	http://www.gsea-msigdb.org/gsea/msigdb/cards/GSE7831_UNSTIM_VS_INFLUENZA_STIM_PDC_4H_UP
Immunologic_signatures	GSE6259_DEC205_POS_DC_VS_CD8_TCELL_UP	167	11	0.000917835	0.0214985	CAPZB:RGS18:RGS10:MYL6:PNP:ANXA2:NMI:HLA-DMA:HLA-DOA:EIF3H:HSDL2	http://www.gsea-msigdb.org/gsea/msigdb/cards/GSE6259_DEC205_POS_DC_VS_CD8_TCELL_UP
Immunologic_signatures	GSE32164_ALTERNATIVELY_ACT_M2_VS_CMYC_INHIBITED_MACROPHAGE_DN	167	11	0.000917835	0.0214985	HSPB11:S100A1:RGS10:ROM1:ANXA2:ATF5:DBI:SNRPC:ASAH1:PLP2:MTM1	http://www.gsea-msigdb.org/gsea/msigdb/cards/GSE32164_ALTERNATIVELY_ACT_M2_VS_CMYC_INHIBITED_MACROPHAGE_DN
Immunologic_signatures	GSE22886_TCELL_VS_BCELL_NAIVE_DN	142	10	0.000935038	0.0217418	HHEX:BLNK:PLCG2:LY86:HLA-DMB:HLA-DMA:HLA-DOA:PEG10:MID1:IL13RA1	http://www.gsea-msigdb.org/gsea/msigdb/cards/GSE22886_TCELL_VS_BCELL_NAIVE_DN
Immunologic_signatures	GSE3982_BCELL_VS_EFF_MEMORY_CD4_TCELL_UP	168	11	0.00096392	0.0217418	SLC2A5:EPHX1:ALOX5:KCNQ1:OAS1:SLC7A7:LY86:HLA-DMB:HLA-DMA:LAT2:CYBB	http://www.gsea-msigdb.org/gsea/msigdb/cards/GSE3982_BCELL_VS_EFF_MEMORY_CD4_TCELL_UP
Immunologic_signatures	KAECH_NAIVE_VS_DAY15_EFF_CD8_TCELL_DN	168	11	0.00096392	0.0217418	LAPTM5:S100A11:CASP1:LRP10:ANXA2:ITGAX:MYO1F:GMFG:HK2:FGL2:MTM1	http://www.gsea-msigdb.org/gsea/msigdb/cards/KAECH_NAIVE_VS_DAY15_EFF_CD8_TCELL_DN
Immunologic_signatures	GSE17721_POLYIC_VS_CPG_12H_BMDC_UP	168	11	0.00096392	0.0217418	TMEM51:LAPTM5:RHOC:S100A11:VIM:TLR3:LTC4S:LAT2:TMEM176B:FABP5:SAT1	http://www.gsea-msigdb.org/gsea/msigdb/cards/GSE17721_POLYIC_VS_CPG_12H_BMDC_UP
Immunologic_signatures	GSE3982_NEUTROPHIL_VS_CENT_MEMORY_CD4_TCELL_UP	168	11	0.00096392	0.0217418	SH3GLB1:S100A11:RHBDF2:FTL:NMI:ITGB2:CYTH4:LAT2:FGL2:SAMD9:CYBB	http://www.gsea-msigdb.org/gsea/msigdb/cards/GSE3982_NEUTROPHIL_VS_CENT_MEMORY_CD4_TCELL_UP
Immunologic_signatures	GSE3337_CTRL_VS_16H_IFNG_IN_CD8POS_DC_DN	168	11	0.00096392	0.0217418	PSME1:BCL7C:C3:IFT27:UBA7:HCLS1:SPARC:HLA-DRB1:HLA-DMA:HLA-DOA:TRAF3IP2	http://www.gsea-msigdb.org/gsea/msigdb/cards/GSE3337_CTRL_VS_16H_IFNG_IN_CD8POS_DC_DN
Immunologic_signatures	GSE40666_UNTREATED_VS_IFNA_STIM_EFFECTOR_CD8_TCELL_90MIN_UP	168	11	0.00096392	0.0217418	S100A11:VIM:ANXA2:ITGAM:ITGAX:PLCG2:ACSF2:MYO1F:PDCD5:HMOX1:CD99	http://www.gsea-msigdb.org/gsea/msigdb/cards/GSE40666_UNTREATED_VS_IFNA_STIM_EFFECTOR_CD8_TCELL_90MIN_UP
Immunologic_signatures	GSE37416_0H_VS_48H_F_TULARENSIS_LVS_NEUTROPHIL_UP	168	11	0.00096392	0.0217418	ALDH9A1:APBB1IP:LCP1:LRP10:CMTM3:TYROBP:ITGB2:GRAMD1C:SAMD9:GIMAP2:MTM1	http://www.gsea-msigdb.org/gsea/msigdb/cards/GSE37416_0H_VS_48H_F_TULARENSIS_LVS_NEUTROPHIL_UP
Immunologic_signatures	GSE17721_0.5H_VS_24H_LPS_BMDC_UP	169	11	0.0010119	0.0224091	AKR7A2:S100A1:HHEX:RGS10:MYL6:SLC7A7:IRX5:PIGF:EEF1B2:HLA-DRA:HLA-DMA	http://www.gsea-msigdb.org/gsea/msigdb/cards/GSE17721_0.5H_VS_24H_LPS_BMDC_UP
Immunologic_signatures	GSE22229_RENAL_TRANSPLANT_IMMUNOSUPP_THERAPY_VS_HEALTHY_PBMC_UP	169	11	0.0010119	0.0224091	BLNK:EGLN3:TMC8:C3:TYROBP:GMFG:CXCR4:BCKDHB:AOAH:FABP5:DOCK8	http://www.gsea-msigdb.org/gsea/msigdb/cards/GSE22229_RENAL_TRANSPLANT_IMMUNOSUPP_THERAPY_VS_HEALTHY_PBMC_UP
Immunologic_signatures	GSE35435_RESTING_VS_IL4_TREATED_MACROPHAGE_UP	169	11	0.0010119	0.0224091	TRAF3IP3:OAS1:RNASE6:PLCG2:EIF1:MYO1F:LAIR1:CDKN1A:LAT2:STOM:UBE2A	http://www.gsea-msigdb.org/gsea/msigdb/cards/GSE35435_RESTING_VS_IL4_TREATED_MACROPHAGE_UP
Immunologic_signatures	GSE2770_UNTREATED_VS_TGFB_AND_IL4_TREATED_ACT_CD4_TCELL_48H_DN	169	11	0.0010119	0.0224091	ALOX5:ALOX5AP:TPT1:PPIB:ITGAX:PLCG2:TUBB2B:HLA-DRA:HLA-DMB:CDKN1A:SYK	http://www.gsea-msigdb.org/gsea/msigdb/cards/GSE2770_UNTREATED_VS_TGFB_AND_IL4_TREATED_ACT_CD4_TCELL_48H_DN
Immunologic_signatures	GSE360_T_GONDII_VS_B_MALAYI_HIGH_DOSE_MAC_DN	170	11	0.00106184	0.0231987	SIPA1:PSMD9:MYO1F:FCGBP:UBA7:STAB1:LY86:AIF1:HLA-DMB:AOAH:VSIG4	http://www.gsea-msigdb.org/gsea/msigdb/cards/GSE360_T_GONDII_VS_B_MALAYI_HIGH_DOSE_MAC_DN
Immunologic_signatures	GSE11057_NAIVE_VS_EFF_MEMORY_CD4_TCELL_DN	170	11	0.00106184	0.0231987	S100A11:IFI16:CD84:MYL6:ALOX5AP:ANXA2:EVI2B:SEC11C:MYO1F:TLR3:STOM	http://www.gsea-msigdb.org/gsea/msigdb/cards/GSE11057_NAIVE_VS_EFF_MEMORY_CD4_TCELL_DN
Immunologic_signatures	GSE43955_TH0_VS_TGFB_IL6_TH17_ACT_CD4_TCELL_4H_DN	170	11	0.00106184	0.0231987	C1QB:VIM:BLNK:LCP1:NPC2:ITGAX:EIF1:SEC11C:HCLS1:RNASET2:IRF5	http://www.gsea-msigdb.org/gsea/msigdb/cards/GSE43955_TH0_VS_TGFB_IL6_TH17_ACT_CD4_TCELL_4H_DN
Immunologic_signatures	GSE13485_DAY1_VS_DAY7_YF17D_VACCINE_PBMC_DN	171	11	0.0011138	0.0241175	PIK3AP1:CASP1:OAS1:NMI:HMOX1:CCR1:PARP14:HAVCR2:ATP6V0E1:SAMD9:TMEM255A	http://www.gsea-msigdb.org/gsea/msigdb/cards/GSE13485_DAY1_VS_DAY7_YF17D_VACCINE_PBMC_DN
Immunologic_signatures	GSE360_DC_VS_MAC_T_GONDII_DN	171	11	0.0011138	0.0241175	SLC2A5:ALOX5:FOLR2:STAB1:VCAN:SPARC:LY86:FYN:PEG10:RXRA:VSIG4	http://www.gsea-msigdb.org/gsea/msigdb/cards/GSE360_DC_VS_MAC_T_GONDII_DN
Immunologic_signatures	GSE3982_MAC_VS_NKCELL_UP	172	11	0.00116784	0.0249548	SLC2A5:FGGY:GPR137B:ARHGEF40:C3:EML4:TIMP3:HMOX1:CDKN1A:FABP5:RXRA	http://www.gsea-msigdb.org/gsea/msigdb/cards/GSE3982_MAC_VS_NKCELL_UP
Immunologic_signatures	GSE35685_CD34POS_CD38NEG_VS_CD34POS_CD10POS_BONE_MARROW_DN	172	11	0.00116784	0.0249548	CASP1:ZCRB1:PNP:HK2:CCR1:DAB2:TMEM167A:VCAN:FGL2:TIMP1:IL13RA1	http://www.gsea-msigdb.org/gsea/msigdb/cards/GSE35685_CD34POS_CD38NEG_VS_CD34POS_CD10POS_BONE_MARROW_DN
Immunologic_signatures	GSE26030_TH1_VS_TH17_DAY15_POST_POLARIZATION_DN	172	11	0.00116784	0.0249548	CD84:VIM:RGS10:ALOX5AP:PPIB:EVI2B:CMTM7:LY86:HLA-DMA:FGL2:STOM	http://www.gsea-msigdb.org/gsea/msigdb/cards/GSE26030_TH1_VS_TH17_DAY15_POST_POLARIZATION_DN
Immunologic_signatures	GSE10239_NAIVE_VS_MEMORY_CD8_TCELL_DN	147	10	0.0012179	0.0252686	RHOC:S100A11:CD84:SLAMF7:CASP1:RHBDF2:GMFG:CYTH4:P2RY12:RPL37	http://www.gsea-msigdb.org/gsea/msigdb/cards/GSE10239_NAIVE_VS_MEMORY_CD8_TCELL_DN
Immunologic_signatures	GSE21360_SECONDARY_VS_TERTIARY_MEMORY_CD8_TCELL_DN	147	10	0.0012179	0.0252686	PALD1:FGD4:ALOX5AP:LPAR6:RNASE6:CMTM3:LAIR1:HLA-DMA:DOCK8:GPR34	http://www.gsea-msigdb.org/gsea/msigdb/cards/GSE21360_SECONDARY_VS_TERTIARY_MEMORY_CD8_TCELL_DN
Immunologic_signatures	GSE42088_UNINF_VS_LEISHMANIA_INF_DC_4H_DN	173	11	0.00122401	0.0252686	RPS8:KCNQ1:AQP5:RPL21:RPS15A:ICAM3:CXCR4:RPL37:HLA-DRA:EIF3H:RPL39	http://www.gsea-msigdb.org/gsea/msigdb/cards/GSE42088_UNINF_VS_LEISHMANIA_INF_DC_4H_DN
Immunologic_signatures	GSE39152_BRAIN_VS_SPLEEN_CD103_NEG_MEMORY_CD8_TCELL_DN	173	11	0.00122401	0.0252686	S100A11:BAG3:CASP1:OAS1:CBFB:PDCD5:TMEM167A:FYN:FXN:HSD17B10:IL13RA1	http://www.gsea-msigdb.org/gsea/msigdb/cards/GSE39152_BRAIN_VS_SPLEEN_CD103_NEG_MEMORY_CD8_TCELL_DN
Immunologic_signatures	GSE35685_CD34POS_CD10NEG_CD62LPOS_VS_CD34POS_CD10POS_BONE_MARROW_DN	173	11	0.00122401	0.0252686	CASP1:PNP:HMOX1:CCR1:DAB2:VCAN:FGL2:FABP5:TIMP1:HSD17B10:IL13RA1	http://www.gsea-msigdb.org/gsea/msigdb/cards/GSE35685_CD34POS_CD10NEG_CD62LPOS_VS_CD34POS_CD10POS_BONE_MARROW_DN
Immunologic_signatures	GSE19401_UNSTIM_VS_RETINOIC_ACID_STIM_FOLLICULAR_DC_UP	173	11	0.00122401	0.0252686	FCGR3A:SLC7A7:LRP10:PCK2:CXCR4:ITGB2:RAC2:SPARC:FGL2:TRIP6:RXRA	http://www.gsea-msigdb.org/gsea/msigdb/cards/GSE19401_UNSTIM_VS_RETINOIC_ACID_STIM_FOLLICULAR_DC_UP
Immunologic_signatures	GSE24102_GRANULOCYSTIC_MDSC_VS_NEUTROPHIL_DN	173	11	0.00122401	0.0252686	RPS8:RHOC:NUDT17:PIK3AP1:BAG3:SLC7A7:EGLN3:DBI:TUBB2B:CD99:TIMP1	http://www.gsea-msigdb.org/gsea/msigdb/cards/GSE24102_GRANULOCYSTIC_MDSC_VS_NEUTROPHIL_DN
Immunologic_signatures	GSE22886_NAIVE_CD8_TCELL_VS_NKCELL_DN	173	11	0.00122401	0.0252686	IFI16:PTPRC:ALOX5AP:PLCG2:RHBDF2:TYROBP:DAB2:AOAH:LAT2:SYK:STOM	http://www.gsea-msigdb.org/gsea/msigdb/cards/GSE22886_NAIVE_CD8_TCELL_VS_NKCELL_DN
Immunologic_signatures	GSE42088_UNINF_VS_LEISHMANIA_INF_DC_2H_DN	174	11	0.0012824	0.0263622	RPS8:ALOX5:RPL21:RPS15A:EVI2B:ICAM3:CXCR4:RPL29:RPL37:EIF3H:PLP2	http://www.gsea-msigdb.org/gsea/msigdb/cards/GSE42088_UNINF_VS_LEISHMANIA_INF_DC_2H_DN
Immunologic_signatures	GSE37532_WT_VS_PPARG_KO_VISCERAL_ADIPOSE_TISSUE_TREG_DN	175	11	0.00134305	0.027378	RHOC:RAB13:GPR137B:RGS10:MYL6:NPC2:MYOM1:ATF5:B3GNT5:FABP5:HSDL2	http://www.gsea-msigdb.org/gsea/msigdb/cards/GSE37532_WT_VS_PPARG_KO_VISCERAL_ADIPOSE_TISSUE_TREG_DN
Immunologic_signatures	GSE3982_MAC_VS_EFF_MEMORY_CD4_TCELL_UP	175	11	0.00134305	0.027378	SLC2A5:TIMM8B:NTAN1:ITGAX:ADAP2:ACSF2:C3:DBI:P2RY13:SAT1:IL13RA1	http://www.gsea-msigdb.org/gsea/msigdb/cards/GSE3982_MAC_VS_EFF_MEMORY_CD4_TCELL_UP
Immunologic_signatures	GSE18893_TCONV_VS_TREG_2H_CULTURE_DN	176	11	0.00140604	0.028098	SH3GLB1:VIM:OAS1:PSME1:ITGB2:UBA7:TLR2:HLA-DMA:CDKN1A:TMEM176B:PLP2	http://www.gsea-msigdb.org/gsea/msigdb/cards/GSE18893_TCONV_VS_TREG_2H_CULTURE_DN
Immunologic_signatures	GSE3982_MAC_VS_CENT_MEMORY_CD4_TCELL_UP	176	11	0.00140604	0.028098	EPHX1:TIMM8B:PNP:ARHGEF40:NTAN1:ITGAX:ADAP2:RHBDF2:LAIR1:GNA12:RMDN1	http://www.gsea-msigdb.org/gsea/msigdb/cards/GSE3982_MAC_VS_CENT_MEMORY_CD4_TCELL_UP
Immunologic_signatures	KAECH_NAIVE_VS_DAY15_EFF_CD8_TCELL_UP	176	11	0.00140604	0.028098	RPS8:EPHX1:P4HA1:RGS10:PSME1:NPC2:CHRNB1:SEC11C:RNASET2:RPS6:HSD17B10	http://www.gsea-msigdb.org/gsea/msigdb/cards/KAECH_NAIVE_VS_DAY15_EFF_CD8_TCELL_UP
Immunologic_signatures	GSE33425_CD8_ALPHAALPHA_VS_ALPHABETA_CD161_HIGH_TCELL_UP	176	11	0.00140604	0.028098	BLNK:SIPA1:PCK2:PLCG2:IFI30:LY86:HLA-DMB:HLA-DMA:HLA-DOA:IRF5:SYK	http://www.gsea-msigdb.org/gsea/msigdb/cards/GSE33425_CD8_ALPHAALPHA_VS_ALPHABETA_CD161_HIGH_TCELL_UP
Immunologic_signatures	GSE14415_INDUCED_TREG_VS_FAILED_INDUCED_TREG_DN	150	10	0.00141874	0.028098	SH3GLB1:S100A11:OAS1:PNP:IFI27L2:ITGAM:MYO1F:VAMP8:LY86:AIF1	http://www.gsea-msigdb.org/gsea/msigdb/cards/GSE14415_INDUCED_TREG_VS_FAILED_INDUCED_TREG_DN
Immunologic_signatures	GSE2405_HEAT_KILLED_LYSATE_VS_LIVE_A_PHAGOCYTOPHILUM_STIM_NEUTROPHIL_9H_UP	150	10	0.00141874	0.028098	TMEM51:ANXA2:LPCAT2:C3:CXCR4:ALDH7A1:HLA-DRB1:FABP5:SYK:STOM	http://www.gsea-msigdb.org/gsea/msigdb/cards/GSE2405_HEAT_KILLED_LYSATE_VS_LIVE_A_PHAGOCYTOPHILUM_STIM_NEUTROPHIL_9H_UP
Immunologic_signatures	GSE3720_UNSTIM_VS_LPS_STIM_VD2_GAMMADELTA_TCELL_UP	150	10	0.00141874	0.028098	RPS8:RGS10:ITGAX:GMFG:EEF1B2:RPL29:RPL37:TNFRSF10B:HSD17B10:RPL39	http://www.gsea-msigdb.org/gsea/msigdb/cards/GSE3720_UNSTIM_VS_LPS_STIM_VD2_GAMMADELTA_TCELL_UP
Immunologic_signatures	GSE28737_WT_VS_BCL6_HET_FOLLICULAR_BCELL_DN	151	10	0.00149138	0.029417	NUPR1:ITGAM:NMI:RAC2:UBA7:P2RY13:FGL2:SYK:SAT1:MSN	http://www.gsea-msigdb.org/gsea/msigdb/cards/GSE28737_WT_VS_BCL6_HET_FOLLICULAR_BCELL_DN
Immunologic_signatures	GSE360_CTRL_VS_L_DONOVANI_MAC_UP	178	11	0.00153931	0.0301185	KCNQ1:MYL6:SLC7A7:ITGAM:PLCG2:MYO1F:UBA7:HCLS1:SPARC:HLA-DRA:RXRA	http://www.gsea-msigdb.org/gsea/msigdb/cards/GSE360_CTRL_VS_L_DONOVANI_MAC_UP
Immunologic_signatures	GSE24634_IL4_VS_CTRL_TREATED_NAIVE_CD4_TCELL_DAY10_DN	178	11	0.00153931	0.0301185	LEPROT:SH3GLB1:MNDA:CASP1:C3:TYROBP:BLVRB:IFT27:CCR1:CDKN1A:CYBB	http://www.gsea-msigdb.org/gsea/msigdb/cards/GSE24634_IL4_VS_CTRL_TREATED_NAIVE_CD4_TCELL_DAY10_DN
Immunologic_signatures	GSE22611_UNSTIM_VS_6H_MDP_STIM_MUTANT_NOD2_TRANSDUCED_HEK293T_CELL_DN	152	10	0.00156701	0.0301758	CAPZB:MNDA:ALDH9A1:LUZP2:SIPA1:RNASE6:PIGF:AOAH:TNFRSF10B:RXRA	http://www.gsea-msigdb.org/gsea/msigdb/cards/GSE22611_UNSTIM_VS_6H_MDP_STIM_MUTANT_NOD2_TRANSDUCED_HEK293T_CELL_DN
Immunologic_signatures	GSE32533_MIR17_KO_VS_MIR17_OVEREXPRESS_ACT_CD4_TCELL_DN	152	10	0.00156701	0.0301758	PTPRC:GPR137B:LCP1:IGSF6:CMTM3:CXCL16:EVI2B:GMFG:TMEM167A:MTM1	http://www.gsea-msigdb.org/gsea/msigdb/cards/GSE32533_MIR17_KO_VS_MIR17_OVEREXPRESS_ACT_CD4_TCELL_DN
Immunologic_signatures	GSE2770_IL12_ACT_VS_ACT_CD4_TCELL_2H_UP	152	10	0.00156701	0.0301758	LEPROT:SH3GLB1:ALOX5AP:PNP:IFI27L1:RASAL3:DAB2:FYN:LAT2:ASAH1	http://www.gsea-msigdb.org/gsea/msigdb/cards/GSE2770_IL12_ACT_VS_ACT_CD4_TCELL_2H_UP
Immunologic_signatures	GOLDRATH_NAIVE_VS_EFF_CD8_TCELL_DN	152	10	0.00156701	0.0301758	ROM1:ANXA2:ITGAX:C3:MYO1F:IFI30:FGL2:CD99:PLP2:MTM1	http://www.gsea-msigdb.org/gsea/msigdb/cards/GOLDRATH_NAIVE_VS_EFF_CD8_TCELL_DN
Immunologic_signatures	GSE39556_UNTREATED_VS_3H_POLYIC_INJ_MOUSE_CD8A_DC_UP	153	10	0.00164573	0.0315669	RGS10:RNASE6:SLC7A7:IZUMO4:ICAM3:IFI30:ITGB2:LY86:PEG10:IRF5	http://www.gsea-msigdb.org/gsea/msigdb/cards/GSE39556_UNTREATED_VS_3H_POLYIC_INJ_MOUSE_CD8A_DC_UP
Immunologic_signatures	GSE28726_NAIVE_VS_ACTIVATED_CD4_TCELL_UP	180	11	0.00168274	0.031813	LAPTM5:RPS8:LEPROT:TRAF3IP3:HHEX:SIPA1:RPS15A:ICAM3:UBA7:AIF1:TRAF3IP2	http://www.gsea-msigdb.org/gsea/msigdb/cards/GSE28726_NAIVE_VS_ACTIVATED_CD4_TCELL_UP
Immunologic_signatures	GSE5542_UNTREATED_VS_IFNG_TREATED_EPITHELIAL_CELLS_6H_DN	180	11	0.00168274	0.031813	PIK3AP1:ALOX5AP:LCP1:CMTM3:MYO1F:RASAL3:GRAMD1C:HLA-DRB5:FYN:AOAH:CD99	http://www.gsea-msigdb.org/gsea/msigdb/cards/GSE5542_UNTREATED_VS_IFNG_TREATED_EPITHELIAL_CELLS_6H_DN
Immunologic_signatures	GSE14415_NATURAL_TREG_VS_TCONV_DN	128	9	0.00168468	0.031813	LIX1L:VIM:ROM1:IFI27L2:ITGAM:ITGAX:HCLS1:TEAD3:MSN	http://www.gsea-msigdb.org/gsea/msigdb/cards/GSE14415_NATURAL_TREG_VS_TCONV_DN
Immunologic_signatures	GSE26495_PD1HIGH_VS_PD1LOW_CD8_TCELL_DN	128	9	0.00168468	0.031813	PIK3AP1:ITGAM:ITGAX:PLCG2:CHRNB1:TYROBP:HMOX1:LAT2:RXRA	http://www.gsea-msigdb.org/gsea/msigdb/cards/GSE26495_PD1HIGH_VS_PD1LOW_CD8_TCELL_DN
Immunologic_signatures	GSE21360_TERTIARY_VS_QUATERNARY_MEMORY_CD8_TCELL_DN	154	10	0.00172762	0.032498	SLAMF7:CMTM3:C3:ANTXR1:TLR2:VCAN:LST1:TRAF3IP2:FGL2:CYBB	http://www.gsea-msigdb.org/gsea/msigdb/cards/GSE21360_TERTIARY_VS_QUATERNARY_MEMORY_CD8_TCELL_DN
Immunologic_signatures	GOLDRATH_EFF_VS_MEMORY_CD8_TCELL_UP	155	10	0.00181279	0.0339688	ROM1:IFI27L2:ANXA2:ITGAX:C3:TYROBP:DBI:FGL2:CD99:MTM1	http://www.gsea-msigdb.org/gsea/msigdb/cards/GOLDRATH_EFF_VS_MEMORY_CD8_TCELL_UP
Immunologic_signatures	GSE32901_NAIVE_VS_TH17_NEG_CD4_TCELL_UP	130	9	0.00187531	0.0346936	WDFY4:BLNK:IFI30:LY86:HLA-DRB1:FAM126A:LAT2:TMEM176B:CYBB	http://www.gsea-msigdb.org/gsea/msigdb/cards/GSE32901_NAIVE_VS_TH17_NEG_CD4_TCELL_UP
Immunologic_signatures	GSE6269_HEALTHY_VS_STAPH_PNEUMO_INF_PBMC_DN	130	9	0.00187531	0.0346936	EPHX1:EIF1:BLVRB:FPR1:STAB1:VCAN:CYBB:PLP2:IL13RA1	http://www.gsea-msigdb.org/gsea/msigdb/cards/GSE6269_HEALTHY_VS_STAPH_PNEUMO_INF_PBMC_DN
Immunologic_signatures	GSE9509_LPS_VS_LPS_AND_IL10_STIM_IL10_KO_MACROPHAGE_20MIN_DN	156	10	0.00190131	0.0346936	ALOX5AP:RNASE6:ANXA2:PPIB:NTAN1:SEC11C:ITGB2:TLR2:LY86:HLA-DRA	http://www.gsea-msigdb.org/gsea/msigdb/cards/GSE9509_LPS_VS_LPS_AND_IL10_STIM_IL10_KO_MACROPHAGE_20MIN_DN
Immunologic_signatures	GSE40274_FOXP3_VS_FOXP3_AND_IRF4_TRANSDUCED_ACTIVATED_CD4_TCELL_DN	156	10	0.00190131	0.0346936	TMEM51:S100A11:LCP1:EVI2B:SEC11C:GMFG:CYTH4:HLA-DRB1:TRAF3IP2:CYBB	http://www.gsea-msigdb.org/gsea/msigdb/cards/GSE40274_FOXP3_VS_FOXP3_AND_IRF4_TRANSDUCED_ACTIVATED_CD4_TCELL_DN
Immunologic_signatures	GSE36078_UNTREATED_VS_AD5_T425A_HEXON_INF_MOUSE_LUNG_DC_DN	156	10	0.00190131	0.0346936	VIM:PIK3AP1:GPR179:TYROBP:LAIR1:HK2:CYTH4:TIMP4:CDKN1A:SYK	http://www.gsea-msigdb.org/gsea/msigdb/cards/GSE36078_UNTREATED_VS_AD5_T425A_HEXON_INF_MOUSE_LUNG_DC_DN
Immunologic_signatures	GSE41176_UNSTIM_VS_ANTI_IGM_STIM_TAK1_KO_BCELL_24H_DN	156	10	0.00190131	0.0346936	LAPTM5:P4HA1:SLC7A7:FPR1:LAIR1:VCAN:GNA12:LAT2:NCF1C:PLP2	http://www.gsea-msigdb.org/gsea/msigdb/cards/GSE41176_UNSTIM_VS_ANTI_IGM_STIM_TAK1_KO_BCELL_24H_DN
Immunologic_signatures	GSE360_T_GONDII_VS_M_TUBERCULOSIS_DC_DN	156	10	0.00190131	0.0346936	C1QB:MNDA:FCGR3A:GPR137B:ALOX5:CASP1:ALOX5AP:ATF5:TIMP3:UBA7	http://www.gsea-msigdb.org/gsea/msigdb/cards/GSE360_T_GONDII_VS_M_TUBERCULOSIS_DC_DN
Immunologic_signatures	GSE24726_WT_VS_E2_2_KO_PDC_DAY4_POST_DELETION_UP	183	11	0.00191822	0.0347419	S100A11:FCGR3A:TIMM8B:EGLN3:ITGB2:HLA-DRB1:HLA-DOA:FABP5:CYBB:IL13RA1:MTM1	http://www.gsea-msigdb.org/gsea/msigdb/cards/GSE24726_WT_VS_E2_2_KO_PDC_DAY4_POST_DELETION_UP
Immunologic_signatures	GSE42088_UNINF_VS_LEISHMANIA_INF_DC_24H_UP	183	11	0.00191822	0.0347419	KCNQ1:SIPA1:ITGAM:EVI2B:ITGB2:CYTH4:VCAN:HLA-DMB:HLA-DMA:RNASET2:ASAH1	http://www.gsea-msigdb.org/gsea/msigdb/cards/GSE42088_UNINF_VS_LEISHMANIA_INF_DC_24H_UP
Immunologic_signatures	GSE24142_EARLY_THYMIC_PROGENITOR_VS_DN2_THYMOCYTE_FETAL_UP	157	10	0.0019933	0.0355728	TMEM51:VIM:CASP1:EPS8:IGDCC4:CMTM3:ITGB2:B3GNT5:FGL2:TMEM176B	http://www.gsea-msigdb.org/gsea/msigdb/cards/GSE24142_EARLY_THYMIC_PROGENITOR_VS_DN2_THYMOCYTE_FETAL_UP
Immunologic_signatures	GSE5679_CTRL_VS_PPARG_LIGAND_ROSIGLITAZONE_AND_RARA_AGONIST_AM580_TREATED_DC_UP	157	10	0.0019933	0.0355728	CAPZB:NUPR1:C3:FPR1:HLA-DRA:HLA-DRB1:HLA-DMB:AOAH:HSDL2:CYBB	http://www.gsea-msigdb.org/gsea/msigdb/cards/GSE5679_CTRL_VS_PPARG_LIGAND_ROSIGLITAZONE_AND_RARA_AGONIST_AM580_TREATED_DC_UP
Immunologic_signatures	GSE42021_TREG_PLN_VS_CD24LO_TREG_THYMUS_DN	157	10	0.0019933	0.0355728	IFI16:APBB1IP:P4HA1:OAS1:PSME1:C3:IFI30:TYROBP:NMI:SAMD9	http://www.gsea-msigdb.org/gsea/msigdb/cards/GSE42021_TREG_PLN_VS_CD24LO_TREG_THYMUS_DN
Immunologic_signatures	GSE14000_TRANSLATED_RNA_VS_MRNA_4H_LPS_DC_DN	157	10	0.0019933	0.0355728	RGS10:TPT1:SEC11C:OST4:EEF1B2:TMEM167A:LST1:TP53TG1:CD99:RIBC1	http://www.gsea-msigdb.org/gsea/msigdb/cards/GSE14000_TRANSLATED_RNA_VS_MRNA_4H_LPS_DC_DN
Immunologic_signatures	GSE25123_WT_VS_PPARG_KO_MACROPHAGE_ROSIGLITAZONE_STIM_UP	184	11	0.00200243	0.0356053	C1QB:EPHX1:KCNQ1:FOLR2:LPAR6:ADAP2:UBA7:DAB2:LTC4S:GPR34:VSIG4	http://www.gsea-msigdb.org/gsea/msigdb/cards/GSE25123_WT_VS_PPARG_KO_MACROPHAGE_ROSIGLITAZONE_STIM_UP
Immunologic_signatures	GSE13887_RESTING_VS_ACT_CD4_TCELL_DN	107	8	0.00204958	0.0363111	CAPZB:FGGY:LYPLAL1:IFI27L2:RPL29:FAM126A:IRF5:VSIG4	http://www.gsea-msigdb.org/gsea/msigdb/cards/GSE13887_RESTING_VS_ACT_CD4_TCELL_DN
Immunologic_signatures	GSE21546_WT_VS_SAP1A_KO_ANTI_CD3_STIM_DP_THYMOCYTES_UP	160	10	0.00229101	0.0401504	BAG3:IGSF6:TYROBP:ANTXR1:WNT7B:TMEM167A:AOAH:FGL2:STOM:UBE2A	http://www.gsea-msigdb.org/gsea/msigdb/cards/GSE21546_WT_VS_SAP1A_KO_ANTI_CD3_STIM_DP_THYMOCYTES_UP
Immunologic_signatures	GSE11961_MARGINAL_ZONE_BCELL_VS_MEMORY_BCELL_DAY40_UP	160	10	0.00229101	0.0401504	TMEM51:NUDT17:FCGR3A:WDFY4:C10orf131:CC2D2B:LPAR6:NPC2:ADAP2:PIGF:TRIP6	http://www.gsea-msigdb.org/gsea/msigdb/cards/GSE11961_MARGINAL_ZONE_BCELL_VS_MEMORY_BCELL_DAY40_UP
Immunologic_signatures	GSE17721_0.5H_VS_24H_CPG_BMDC_UP	160	10	0.00229101	0.0401504	S100A11:ALDH9A1:PALD1:EPS8:CMTM3:TYROBP:P2RY12:B3GNT5:HLA-DMA:CDKN1A	http://www.gsea-msigdb.org/gsea/msigdb/cards/GSE17721_0.5H_VS_24H_CPG_BMDC_UP
Immunologic_signatures	GSE19401_NAIVE_VS_IMMUNIZED_MOUSE_PLN_FOLLICULAR_DC_DN	188	11	0.00236991	0.0413842	C1QB:P4HA1:HHEX:DEAF1:SLC7A7:MYO1F:HK2:HLA-DMB:HLA-DMA:FGL2:STOM	http://www.gsea-msigdb.org/gsea/msigdb/cards/GSE19401_NAIVE_VS_IMMUNIZED_MOUSE_PLN_FOLLICULAR_DC_DN
Immunologic_signatures	GSE3982_EOSINOPHIL_VS_NKCELL_UP	161	10	0.00239784	0.0415739	EGLN1:GPR137B:ALOX5:MYL6:DARS:LST1:TEAD3:ASAH1:RXRA:MTM1	http://www.gsea-msigdb.org/gsea/msigdb/cards/GSE3982_EOSINOPHIL_VS_NKCELL_UP
Immunologic_signatures	GSE19198_CTRL_VS_IL21_TREATED_TCELL_1H_DN	161	10	0.00239784	0.0415739	TMEM51:S100A11:APBB1IP:ARHGEF40:SLC7A7:NUPR1:LAIR1:ATP6V0E1:SAT1:MTM1	http://www.gsea-msigdb.org/gsea/msigdb/cards/GSE19198_CTRL_VS_IL21_TREATED_TCELL_1H_DN
Immunologic_signatures	GSE24142_DN2_VS_DN3_THYMOCYTE_FETAL_UP	162	10	0.00250862	0.0431873	RGS18:VIM:HHEX:ALOX5AP:PNP:EGLN3:IGDCC4:PLCG2:CDKN1A:ASAH1	http://www.gsea-msigdb.org/gsea/msigdb/cards/GSE24142_DN2_VS_DN3_THYMOCYTE_FETAL_UP
Immunologic_signatures	GSE30083_SP1_VS_SP2_THYMOCYTE_UP	162	10	0.00250862	0.0431873	ACY3:EGLN3:IGSF6:HK2:CCR1:B3GNT5:ALDH7A1:AIF1:LHFPL3:STOM	http://www.gsea-msigdb.org/gsea/msigdb/cards/GSE30083_SP1_VS_SP2_THYMOCYTE_UP
Immunologic_signatures	GSE40274_FOXP3_VS_FOXP3_AND_IRF4_TRANSDUCED_ACTIVATED_CD4_TCELL_UP	163	10	0.00262348	0.0446909	PPCS:S100A11:NPC2:BCL7C:VAMP8:CMTM7:HLA-DMA:TRAF3IP2:SUSD3:GPR34	http://www.gsea-msigdb.org/gsea/msigdb/cards/GSE40274_FOXP3_VS_FOXP3_AND_IRF4_TRANSDUCED_ACTIVATED_CD4_TCELL_UP
Immunologic_signatures	GSE34515_CD16_NEG_VS_POS_MONOCYTE_DN	163	10	0.00262348	0.0446909	RAB13:PALD1:LAMTOR1:PPIB:BCL7C:CMTM3:DARS:DAB2:LTC4S:FABP5	http://www.gsea-msigdb.org/gsea/msigdb/cards/GSE34515_CD16_NEG_VS_POS_MONOCYTE_DN
Immunologic_signatures	GSE40068_CXCR5NEG_BCL6NEG_CD4_TCELL_VS_CXCR5POS_BCL6NEG_TFH_DN	163	10	0.00262348	0.0446909	RHOC:S100A11:SLAMF7:VIM:BAG3:ROM1:ANXA2:LAIR1:ITGB2:B3GNT5	http://www.gsea-msigdb.org/gsea/msigdb/cards/GSE40068_CXCR5NEG_BCL6NEG_CD4_TCELL_VS_CXCR5POS_BCL6NEG_TFH_DN
Immunologic_signatures	GSE9509_LPS_VS_LPS_AND_IL10_STIM_IL10_KO_MACROPHAGE_30MIN_UP	164	10	0.00274251	0.0462336	PTPRC:PNP:ARHGEF40:MYO1F:ICAM3:IFI30:BLVRB:FTL:EEF1B2:STOM	http://www.gsea-msigdb.org/gsea/msigdb/cards/GSE9509_LPS_VS_LPS_AND_IL10_STIM_IL10_KO_MACROPHAGE_30MIN_UP
Immunologic_signatures	GSE40666_NAIVE_VS_EFFECTOR_CD8_TCELL_WITH_IFNA_STIM_90MIN_UP	164	10	0.00274251	0.0462336	RHOC:PSME1:LPCAT2:EVI2B:GMFG:TRIM15:HLA-DRA:IRF5:SUSD3:GPR34	http://www.gsea-msigdb.org/gsea/msigdb/cards/GSE40666_NAIVE_VS_EFFECTOR_CD8_TCELL_WITH_IFNA_STIM_90MIN_UP
Immunologic_signatures	GSE18203_CTRL_VS_INTRATUMORAL_CPG_INJ_MC38_TUMOR_DN	164	10	0.00274251	0.0462336	S100A11:S100A1:CD84:CASP1:EGLN3:ANXA2:PTRHD1:DBI:CETN3:ALDH7A1	http://www.gsea-msigdb.org/gsea/msigdb/cards/GSE18203_CTRL_VS_INTRATUMORAL_CPG_INJ_MC38_TUMOR_DN
Immunologic_signatures	GSE29617_DAY3_VS_DAY7_TIV_FLU_VACCINE_PBMC_2008_UP	138	9	0.00281713	0.0468534	LEPROT:RGS18:PIK3AP1:EPS8:NPC2:LST1:AIF1:ASAH1:STOM	http://www.gsea-msigdb.org/gsea/msigdb/cards/GSE29617_DAY3_VS_DAY7_TIV_FLU_VACCINE_PBMC_2008_UP
Immunologic_signatures	GSE24671_CTRL_VS_SENDAI_VIRUS_INFECTED_MOUSE_SPLENOCYTES_UP	138	9	0.00281713	0.0468534	HHEX:PLCG2:MYO1F:PARP14:AIF1:AOAH:TMEM176B:DOCK8:STOM	http://www.gsea-msigdb.org/gsea/msigdb/cards/GSE24671_CTRL_VS_SENDAI_VIRUS_INFECTED_MOUSE_SPLENOCYTES_UP
Immunologic_signatures	GSE3982_DC_VS_CENT_MEMORY_CD4_TCELL_UP	165	10	0.00286583	0.0468534	P4HA1:IGSF6:FHOD1:PLCG2:HSBP1:SPARC:HLA-DRA:CDKN1A:FABP5:CYBB	http://www.gsea-msigdb.org/gsea/msigdb/cards/GSE3982_DC_VS_CENT_MEMORY_CD4_TCELL_UP
Immunologic_signatures	GSE19198_CTRL_VS_IL21_TREATED_TCELL_6H_DN	165	10	0.00286583	0.0468534	C1QB:EPS8:SLC7A7:NUPR1:ADAP2:RNF135:P2RY12:TLR2:SAT1:VSIG4	http://www.gsea-msigdb.org/gsea/msigdb/cards/GSE19198_CTRL_VS_IL21_TREATED_TCELL_6H_DN
Immunologic_signatures	GSE34205_RSV_VS_FLU_INF_INFANT_PBMC_DN	165	10	0.00286583	0.0468534	C1QB:CD84:IFI30:HCST:CCDC8:FTL:ITGB2:UBA7:STAB1:TMEM255A	http://www.gsea-msigdb.org/gsea/msigdb/cards/GSE34205_RSV_VS_FLU_INF_INFANT_PBMC_DN
Immunologic_signatures	GSE21380_NON_TFH_VS_TFH_CD4_TCELL_DN	165	10	0.00286583	0.0468534	CD84:RGS18:TPT1:RNASE6:LRP10:CHRNB1:EVI2B:LAIR1:ITGB2:DOCK8	http://www.gsea-msigdb.org/gsea/msigdb/cards/GSE21380_NON_TFH_VS_TFH_CD4_TCELL_DN
Immunologic_signatures	GSE33162_HDAC3_KO_VS_HDAC3_KO_MACROPHAGE_DN	165	10	0.00286583	0.0468534	SH3GLB1:S100A11:PTPRC:VIM:LAMTOR1:CASP1:ANXA2:ITGAX:BCKDHB:PLP2	http://www.gsea-msigdb.org/gsea/msigdb/cards/GSE33162_HDAC3_KO_VS_HDAC3_KO_MACROPHAGE_DN
Immunologic_signatures	GSE12366_NAIVE_VS_MEMORY_BCELL_DN	165	10	0.00286583	0.0468534	LYPLAL1:VIM:ALOX5AP:ANXA2:ITGAM:CCR1:GRAMD1C:P2RY12:GPR34:PLP2	http://www.gsea-msigdb.org/gsea/msigdb/cards/GSE12366_NAIVE_VS_MEMORY_BCELL_DN
Immunologic_signatures	GSE10239_NAIVE_VS_KLRG1INT_EFF_CD8_TCELL_DN	165	10	0.00286583	0.0468534	SLAMF7:PIK3AP1:PSMD9:ANXA2:NUPR1:RHBDF2:PDCD5:ALDH7A1:CDKN1A:PLP2	http://www.gsea-msigdb.org/gsea/msigdb/cards/GSE10239_NAIVE_VS_KLRG1INT_EFF_CD8_TCELL_DN
Immunologic_signatures	GSE6269_HEALTHY_VS_FLU_INF_PBMC_DN	139	9	0.00295727	0.0479753	S100A11:IFI16:OAS1:IGSF6:FTL:NMI:STAB1:TLR2:MSN	http://www.gsea-msigdb.org/gsea/msigdb/cards/GSE6269_HEALTHY_VS_FLU_INF_PBMC_DN
Immunologic_signatures	GSE25123_ROSIGLITAZONE_VS_IL4_AND_ROSIGLITAZONE_STIM_PPARG_KO_MACROPHAGE_DAY10_DN	166	10	0.00299353	0.0479753	PPCS:PTPRC:LRP10:BCL7C:ITGB2:RAC2:P2RY13:P2RY12:DOCK8:SYK	http://www.gsea-msigdb.org/gsea/msigdb/cards/GSE25123_ROSIGLITAZONE_VS_IL4_AND_ROSIGLITAZONE_STIM_PPARG_KO_MACROPHAGE_DAY10_DN
Immunologic_signatures	GSE35825_UNTREATED_VS_IFNG_STIM_MACROPHAGE_UP	166	10	0.00299353	0.0479753	SLAMF7:P4HA1:IGSF6:RHBDF2:C3:HK2:TIMP3:CDKN1A:SYK:CYBB	http://www.gsea-msigdb.org/gsea/msigdb/cards/GSE35825_UNTREATED_VS_IFNG_STIM_MACROPHAGE_UP
Immunologic_signatures	GSE360_L_DONOVANI_VS_M_TUBERCULOSIS_DC_UP	166	10	0.00299353	0.0479753	KCNQ1:MYO1F:ICAM3:CXCR4:EEF1B2:IFT27:FYN:IRF5:ASAH1:SYK	http://www.gsea-msigdb.org/gsea/msigdb/cards/GSE360_L_DONOVANI_VS_M_TUBERCULOSIS_DC_UP
Immunologic_signatures	GSE360_HIGH_DOSE_B_MALAYI_VS_M_TUBERCULOSIS_DC_DN	166	10	0.00299353	0.0479753	S100A11:FCGR3A:LCP1:HSBP1:ATF5:DBI:VCAN:SAT1:CYBB:TIMP1	http://www.gsea-msigdb.org/gsea/msigdb/cards/GSE360_HIGH_DOSE_B_MALAYI_VS_M_TUBERCULOSIS_DC_DN
Immunologic_signatures	GSE6674_ANTI_IGM_VS_ANTI_IGM_AND_CPG_STIM_BCELL_UP	166	10	0.00299353	0.0479753	LAPTM5:LEPROT:CD84:TRAF3IP3:EPHX1:TMEM218:LPAR6:TUBB2B:HLA-DOA:HSDL2	http://www.gsea-msigdb.org/gsea/msigdb/cards/GSE6674_ANTI_IGM_VS_ANTI_IGM_AND_CPG_STIM_BCELL_UP
Immunologic_signatures	GSE13485_CTRL_VS_DAY7_YF17D_VACCINE_PBMC_UP	140	9	0.00310285	0.0489667	RPS8:MYBPH:CSPG4:ICAM3:EEF1B2:PTPRZ1:PMP2:EIF3H:RPS6	http://www.gsea-msigdb.org/gsea/msigdb/cards/GSE13485_CTRL_VS_DAY7_YF17D_VACCINE_PBMC_UP
Immunologic_signatures	GSE20366_EX_VIVO_VS_DEC205_CONVERSION_NAIVE_CD4_TCELL_UP	140	9	0.00310285	0.0489667	SLAMF7:NUP37:RNF135:CCR1:ALDH7A1:FGL2:TMEM176B:ASAH1:GPR34	http://www.gsea-msigdb.org/gsea/msigdb/cards/GSE20366_EX_VIVO_VS_DEC205_CONVERSION_NAIVE_CD4_TCELL_UP
Immunologic_signatures	GSE360_L_DONOVANI_VS_B_MALAYI_HIGH_DOSE_MAC_UP	167	10	0.00312575	0.0489667	FCGR3A:P4HA1:WSCD1:ICAM3:HK2:HMOX1:CCR1:VCAN:TIMP1:PLP2	http://www.gsea-msigdb.org/gsea/msigdb/cards/GSE360_L_DONOVANI_VS_B_MALAYI_HIGH_DOSE_MAC_UP
Immunologic_signatures	GSE17580_UNINFECTED_VS_S_MANSONI_INF_TREG_DN	167	10	0.00312575	0.0489667	S100A11:TIMM8B:PCK2:EGLN3:BCL7C:SEC11C:DBI:FAM126A:FGL2:FABP5	http://www.gsea-msigdb.org/gsea/msigdb/cards/GSE17580_UNINFECTED_VS_S_MANSONI_INF_TREG_DN
Immunologic_signatures	GSE17974_1H_VS_72H_UNTREATED_IN_VITRO_CD4_TCELL_DN	167	10	0.00312575	0.0489667	IFI16:P4HA1:NUP37:LCP1:EGLN3:HADHB:VAMP8:RPL23AP7:CETN3:VBP1	http://www.gsea-msigdb.org/gsea/msigdb/cards/GSE17974_1H_VS_72H_UNTREATED_IN_VITRO_CD4_TCELL_DN
Immunologic_signatures	GSE12845_NAIVE_VS_DARKZONE_GC_TONSIL_BCELL_UP	167	10	0.00312575	0.0489667	TRAF3IP3:PCK2:NPC2:CYTH4:GNA12:RXRA:TIMP1:MSN:IL13RA1:RPL39	http://www.gsea-msigdb.org/gsea/msigdb/cards/GSE12845_NAIVE_VS_DARKZONE_GC_TONSIL_BCELL_UP
Immunologic_signatures	GSE28726_NAIVE_CD4_TCELL_VS_NAIVE_NKTCELL_DN	167	10	0.00312575	0.0489667	HHEX:SIPA1:AQP5:PLCG2:IZUMO4:ICAM3:CXCR4:ITGB2:AIF1:TRAF3IP2	http://www.gsea-msigdb.org/gsea/msigdb/cards/GSE28726_NAIVE_CD4_TCELL_VS_NAIVE_NKTCELL_DN
Cancer_modules	MODULE_84	416	51	1.15093e-24	4.96049e-22	C1QB:LAPTM5:S100A11:MNDA:IFI16:FCGR3A:PTPRC:ALOX5:RGS10:FOLR2:CASP1:ALOX5AP:LCP1:RNASE6:SLC7A7:IGSF6:NUPR1:ITGAM:CXCL16:EVI2B:ICAM3:IFI30:TYROBP:GMFG:FPR1:LAIR1:CXCR4:SLC40A1:ITGB2:RAC2:CYTH4:CCR1:HCLS1:PARP14:TLR2:DAB2:VCAN:LTC4S:LST1:AIF1:HLA-DRA:HLA-DRB5:HLA-DRB1:HLA-DMA:CDKN1A:AOAH:NCF1C:FGL2:STOM:CYBB:VSIG4	http://www.gsea-msigdb.org/gsea/msigdb/cards/MODULE_84
Cancer_modules	MODULE_45	458	46	1.01336e-18	2.18379e-16	LAPTM5:S100A11:MNDA:IFI16:FCGR3A:PTPRC:ALOX5:RGS10:KCNQ1:SIPA1:CASP1:ALOX5AP:LCP1:RNASE6:SLC7A7:CSPG4:IGSF6:ITGAM:PLCG2:EVI2B:ICAM3:PKN1:GMFG:LAIR1:CXCR4:NMI:ITGB2:RAC2:CCR1:STAB1:HCLS1:TLR2:VCAN:LY86:LST1:AIF1:HLA-DMA:AOAH:NCF1C:FGL2:ASAH1:TNFRSF10B:SYK:CYBB:VSIG4:IL13RA1	http://www.gsea-msigdb.org/gsea/msigdb/cards/MODULE_45
Cancer_modules	MODULE_5	361	36	1.01814e-14	1.46272e-12	C1QB:LAPTM5:S100A11:MNDA:IFI16:FCGR3A:PTPRC:ALOX5:ALOX5AP:LCP1:PNP:SLC7A7:ANXA2:NUPR1:ITGAM:GMFG:BLVRB:LAIR1:ITGB2:TIMP3:HMOX1:RAC2:CCR1:STAB1:HCLS1:TLR2:DAB2:VCAN:LST1:AIF1:HLA-DMA:CDKN1A:ASAH1:CYBB:VSIG4:IL13RA1	http://www.gsea-msigdb.org/gsea/msigdb/cards/MODULE_5
Cancer_modules	MODULE_75	255	28	1.05797e-12	1.13996e-10	MNDA:FCGR3A:EPHX1:EPS8:OAS1:RNASE6:IGSF6:C3:TYROBP:GMFG:LILRB4:CXCR4:ITGB2:CCR1:TLR2:DAB2:LY86:LST1:AIF1:HLA-DRA:HLA-DRB5:HLA-DMB:HLA-DOA:CDKN1A:FYN:NCF1C:CYBB:TIMP1	http://www.gsea-msigdb.org/gsea/msigdb/cards/MODULE_75
Cancer_modules	MODULE_76	52	13	4.41237e-11	3.80346e-09	ALOX5:ALOX5AP:C3:FPR1:CXCR4:NMI:CCR1:TLR2:TLR3:LY86:AIF1:AOAH:CYBB	http://www.gsea-msigdb.org/gsea/msigdb/cards/MODULE_76
Cancer_modules	MODULE_170	83	15	2.01185e-10	1.44518e-08	VIM:LPAR6:IFI30:TYROBP:FTL:FPR1:ITGB2:TIMP3:CCR1:DAB2:SPARC:AIF1:HLA-DOA:CYBB:TIMP1	http://www.gsea-msigdb.org/gsea/msigdb/cards/MODULE_170
Cancer_modules	MODULE_16	415	32	3.09902e-10	1.90811e-08	LAPTM5:HSPB11:S100A11:MNDA:PTPRC:P4HA1:RGS10:AQP5:ALOX5AP:LCP1:PNP:PLCG2:ICAM3:PKN1:ATF5:LAIR1:DARS:CXCR4:NMI:SNRPB2:ITGB2:RAC2:HCLS1:LST1:AIF1:SNRPC:IRF5:TNFRSF10B:CYBB:HSD17B10:VSIG4:VBP1	http://www.gsea-msigdb.org/gsea/msigdb/cards/MODULE_16
Cancer_modules	MODULE_46	249	24	7.04731e-10	3.79674e-08	MNDA:FCGR3A:EPS8:OAS1:RNASE6:IGSF6:C3:TYROBP:LILRB4:CXCR4:ITGB2:CCR1:TLR2:DAB2:LY86:LST1:HLA-DRA:HLA-DRB5:HLA-DMB:HLA-DOA:FYN:NCF1C:CYBB:TIMP1	http://www.gsea-msigdb.org/gsea/msigdb/cards/MODULE_46
Cancer_modules	MODULE_128	80	14	1.27457e-09	6.1038e-08	VIM:IFI30:TYROBP:FTL:FPR1:ITGB2:TIMP3:CCR1:DAB2:SPARC:AIF1:HLA-DOA:CYBB:TIMP1	http://www.gsea-msigdb.org/gsea/msigdb/cards/MODULE_128
Cancer_modules	MODULE_79	81	14	1.51166e-09	6.51526e-08	VIM:IFI30:TYROBP:FTL:FPR1:ITGB2:TIMP3:CCR1:DAB2:SPARC:AIF1:HLA-DOA:CYBB:TIMP1	http://www.gsea-msigdb.org/gsea/msigdb/cards/MODULE_79
Cancer_modules	MODULE_44	262	24	1.97449e-09	7.73641e-08	C1QB:LAPTM5:S100A11:IFI16:PTPRC:RGS10:ALOX5AP:LCP1:RNASE6:NUPR1:EVI2B:ICAM3:GMFG:LAIR1:CXCR4:ITGB2:RAC2:STAB1:HCLS1:DAB2:HLA-DMA:FGL2:ASAH1:VSIG4	http://www.gsea-msigdb.org/gsea/msigdb/cards/MODULE_44
Cancer_modules	MODULE_15	308	26	2.35913e-09	8.47322e-08	LAPTM5:IFI16:PTPRC:HHEX:RGS10:LCP1:PNP:PLCG2:EVI2B:ICAM3:PKN1:GMFG:LAIR1:DARS:CXCR4:NMI:SNRPB2:RAC2:HCLS1:LST1:AIF1:HLA-DMA:IRF5:TNFRSF10B:HSD17B10:VBP1	http://www.gsea-msigdb.org/gsea/msigdb/cards/MODULE_15
Cancer_modules	MODULE_27	251	22	2.1313e-08	7.06607e-07	FCGR3A:PTPRC:FOLR2:LPAR6:IGSF6:ITGAM:ITGAX:CHRNB1:FPR1:LILRB4:CXCR4:ITGB2:CCR1:TLR2:TLR3:HLA-DRA:HLA-DRB5:HLA-DMB:HLA-DOA:CDKN1A:RXRA:IL13RA1	http://www.gsea-msigdb.org/gsea/msigdb/cards/MODULE_27
Cancer_modules	MODULE_64	350	26	3.34156e-08	1.02872e-06	LAPTM5:FCGR3A:PTPRC:FOLR2:AQP5:LPAR6:IGSF6:ITGAM:ITGAX:CHRNB1:C3:ICAM3:TYROBP:FPR1:CXCR4:ITGB2:CCR1:TLR2:TLR3:HLA-DRA:HLA-DRB5:HLA-DMB:HLA-DOA:CDKN1A:STOM:RXRA	http://www.gsea-msigdb.org/gsea/msigdb/cards/MODULE_64
Cancer_modules	MODULE_114	310	21	3.2034e-06	8.69348e-05	MNDA:ALDH9A1:MYL6:RPL21:TPT1:PNP:PPIB:RPS15A:HSBP1:EIF1:EEF1B2:SNRPB2:RPL29:ATP6V0E1:AIF1:SNRPC:FABP5:EIF3H:PLP2:RPL39:VBP1	http://www.gsea-msigdb.org/gsea/msigdb/cards/MODULE_114
Cancer_modules	MODULE_177	90	11	3.22728e-06	8.69348e-05	IFI16:PTPRC:ALOX5:OAS1:LCP1:PLCG2:NMI:HCLS1:AIF1:HLA-DMB:FABP5	http://www.gsea-msigdb.org/gsea/msigdb/cards/MODULE_177
Cancer_modules	MODULE_119	114	12	5.65587e-06	0.000143393	PTPRC:ALOX5:CASP1:LPAR6:SLC7A7:CACNG4:EML4:CXCR4:SPARC:HLA-DMB:HLA-DMA:FYN	http://www.gsea-msigdb.org/gsea/msigdb/cards/MODULE_119
Cancer_modules	MODULE_24	325	21	6.6892e-06	0.000156119	C1QB:LAPTM5:EPHX1:P4HA1:RGS10:KCNQ1:AQP5:PNP:PCK2:NUPR1:CHRNB1:BLVRB:ATF5:LAIR1:TIMP3:HMOX1:RAC2:STAB1:PEG10:TNFRSF10B:VSIG4	http://www.gsea-msigdb.org/gsea/msigdb/cards/MODULE_24
Cancer_modules	MODULE_88	610	31	6.88228e-06	0.000156119	C1QB:LAPTM5:S100A11:EPHX1:P4HA1:RGS10:KCNQ1:AQP5:SLC7A7:PCK2:NUPR1:CHRNB1:FCGBP:BLVRB:ATF5:LAIR1:TIMP3:HMOX1:RAC2:CCR1:STAB1:ALDH7A1:LTC4S:TRIM15:LST1:HLA-DMA:CDKN1A:NCF1C:PEG10:TNFRSF10B:VSIG4	http://www.gsea-msigdb.org/gsea/msigdb/cards/MODULE_88
Cancer_modules	MODULE_213	66	9	1.03342e-05	0.000222703	LAPTM5:PTPRC:EPHX1:ICAM3:IFI30:CXCR4:RAC2:AIF1:HLA-DMA	http://www.gsea-msigdb.org/gsea/msigdb/cards/MODULE_213
Cancer_modules	MODULE_151	293	19	1.75802e-05	0.000360812	MNDA:ALDH9A1:MYL6:RPL21:PNP:PPIB:RPS15A:HSBP1:EEF1B2:SNRPB2:RPL29:ATP6V0E1:AIF1:SNRPC:FABP5:EIF3H:PLP2:RPL39:VBP1	http://www.gsea-msigdb.org/gsea/msigdb/cards/MODULE_151
Cancer_modules	MODULE_164	40	7	1.90909e-05	0.000370413	ANXA2:C3:GMFG:PSMF1:TIMP3:CDKN1A:TIMP1	http://www.gsea-msigdb.org/gsea/msigdb/cards/MODULE_164
Cancer_modules	MODULE_118	322	20	1.97668e-05	0.000370413	LAPTM5:S100A11:MNDA:PTPRC:RGS10:ALOX5AP:LCP1:PNP:ATF5:LAIR1:CXCR4:ITGB2:TIMP3:RAC2:ALDH7A1:AIF1:CDKN1A:PEG10:TNFRSF10B:VSIG4	http://www.gsea-msigdb.org/gsea/msigdb/cards/MODULE_118
Cancer_modules	MODULE_38	383	22	2.55455e-05	0.000458755	C1QB:LAPTM5:S100A11:RGS10:FOLR2:AQP5:PNP:CSPG4:CHRNB1:FCGBP:BLVRB:LAIR1:TIMP3:HMOX1:STAB1:HCLS1:DAB2:TEAD3:CDKN1A:PEG10:TRIP6:VSIG4	http://www.gsea-msigdb.org/gsea/msigdb/cards/MODULE_38
Cancer_modules	MODULE_32	226	16	2.82606e-05	0.000487213	RPS8:RAB13:OAS1:RPL21:RPS15A:EIF1:EEF1B2:SNRPB2:SNRPD3:RPL29:RPL37:SNRPC:RNASET2:GNA12:EIF3H:RPS6	http://www.gsea-msigdb.org/gsea/msigdb/cards/MODULE_32
Cancer_modules	MODULE_53	312	19	4.17839e-05	0.000692648	LAPTM5:S100A11:MNDA:PTPRC:RGS10:ALOX5AP:LCP1:PNP:ATF5:LAIR1:CXCR4:ITGB2:RAC2:HCLS1:LST1:AIF1:HLA-DMA:PEG10:VSIG4	http://www.gsea-msigdb.org/gsea/msigdb/cards/MODULE_53
Cancer_modules	MODULE_293	11	4	5.94744e-05	0.000949388	HLA-DRA:HLA-DRB5:HLA-DMB:HLA-DOA	http://www.gsea-msigdb.org/gsea/msigdb/cards/MODULE_293
Cancer_modules	MODULE_223	102	10	6.32973e-05	0.000974327	EPS8:RNASE6:LILRB4:DAB2:LY86:HLA-DRA:HLA-DRB5:HLA-DMB:HLA-DOA:TIMP1	http://www.gsea-msigdb.org/gsea/msigdb/cards/MODULE_223
Cancer_modules	MODULE_19	273	17	8.05645e-05	0.00119735	C1QB:RAB13:EPHX1:NUPR1:PLCG2:CHRNB1:CXCR4:TIMP3:STAB1:HCLS1:DAB2:VCAN:ALDH7A1:HLA-DMA:PEG10:TNFRSF10B:VSIG4	http://www.gsea-msigdb.org/gsea/msigdb/cards/MODULE_19
Cancer_modules	MODULE_143	12	4	8.7716e-05	0.00126019	HLA-DRA:HLA-DRB5:HLA-DMB:HLA-DOA	http://www.gsea-msigdb.org/gsea/msigdb/cards/MODULE_143
Cancer_modules	MODULE_60	361	20	9.8198e-05	0.00136527	C1QB:S100A11:EPHX1:SIPA1:CHRNB1:MYOM1:ICAM3:PKN1:BLVRB:LAIR1:TIMP3:HMOX1:RAC2:CCR1:STAB1:HCLS1:LST1:HLA-DMA:CDKN1A:VSIG4	http://www.gsea-msigdb.org/gsea/msigdb/cards/MODULE_60
Cancer_modules	MODULE_484	37	6	0.000119303	0.00160687	SIPA1:PKN1:RAC2:RPL37:NCF1C:SYK	http://www.gsea-msigdb.org/gsea/msigdb/cards/MODULE_484
Cancer_modules	MODULE_345	90	9	0.000126119	0.00164719	BLNK:OAS1:LPAR6:CACNG4:FPR1:PARP14:HLA-DRA:HLA-DMB:HLA-DMA	http://www.gsea-msigdb.org/gsea/msigdb/cards/MODULE_345
Cancer_modules	MODULE_292	93	9	0.00016245	0.00205929	BLNK:OAS1:LPAR6:CACNG4:ICAM3:FPR1:HLA-DRA:HLA-DMB:HLA-DMA	http://www.gsea-msigdb.org/gsea/msigdb/cards/MODULE_292
Cancer_modules	MODULE_543	14	4	0.000171489	0.00211177	ANXA2:HLA-DRA:HLA-DMB:HLA-DOA	http://www.gsea-msigdb.org/gsea/msigdb/cards/MODULE_543
Cancer_modules	MODULE_324	95	9	0.000191217	0.00227781	S100A11:ALOX5:ANXA2:ITGAM:ITGAX:PLCG2:SPARC:AIF1:MID1	http://www.gsea-msigdb.org/gsea/msigdb/cards/MODULE_324
Cancer_modules	MODULE_17	322	18	0.000195543	0.00227781	LAPTM5:HSPB11:S100A11:PTPRC:P4HA1:HHEX:RGS10:PNP:BLVRB:DARS:NMI:SNRPB2:RAC2:SNRPC:TNFRSF10B:HSD17B10:VSIG4:VBP1	http://www.gsea-msigdb.org/gsea/msigdb/cards/MODULE_17
Cancer_modules	MODULE_52	355	19	0.000227922	0.00258511	LAPTM5:S100A11:IFI16:EPS8:PNP:ANXA2:LAIR1:CXCR4:SNRPB2:TIMP3:RAC2:STAB1:DAB2:ALDH7A1:SNRPC:CDKN1A:PEG10:TNFRSF10B:VSIG4	http://www.gsea-msigdb.org/gsea/msigdb/cards/MODULE_52
Cancer_modules	MODULE_55	605	27	0.000242827	0.00268355	C1QB:LAPTM5:S100A11:EPHX1:P4HA1:RGS10:KCNQ1:AQP5:SLC7A7:PCK2:NUPR1:CHRNB1:BLVRB:ATF5:LAIR1:TIMP3:HMOX1:RAC2:STAB1:ALDH7A1:LTC4S:TRIM15:HLA-DMA:NCF1C:PEG10:TNFRSF10B:VSIG4	http://www.gsea-msigdb.org/gsea/msigdb/cards/MODULE_55
Cancer_modules	MODULE_6	329	18	0.00025448	0.00274202	LAPTM5:S100A11:PTPRC:EPHX1:KCNQ1:AQP5:NUPR1:CHRNB1:FCGBP:CXCR4:TIMP3:RAC2:STAB1:HLA-DMA:CDKN1A:ASAH1:TNFRSF10B:VSIG4	http://www.gsea-msigdb.org/gsea/msigdb/cards/MODULE_6
Cancer_modules	MODULE_436	99	9	0.000261554	0.00274951	BLNK:OAS1:LPAR6:CACNG4:FPR1:PARP14:HLA-DRA:HLA-DMB:HLA-DMA	http://www.gsea-msigdb.org/gsea/msigdb/cards/MODULE_436
Cancer_modules	MODULE_23	407	20	0.000475177	0.00487622	C1QB:EPHX1:RGS10:AQP5:PCK2:NUPR1:PLCG2:CHRNB1:ICAM3:BLVRB:ATF5:LAIR1:TIMP3:STAB1:ALDH7A1:LTC4S:HLA-DMA:TNFRSF10B:RXRA:VSIG4	http://www.gsea-msigdb.org/gsea/msigdb/cards/MODULE_23
Cancer_modules	MODULE_40	67	7	0.000544926	0.00542997	AKR7A2:ALDH9A1:ALOX5:ALOX5AP:PLCG2:HADHB:ALDH7A1	http://www.gsea-msigdb.org/gsea/msigdb/cards/MODULE_40
Cancer_modules	MODULE_117	412	20	0.000554335	0.00542997	C1QB:MNDA:MYBPH:BLNK:ALOX5AP:IGSF6:ITGAM:EVI2B:TYROBP:LILRB4:RAC2:TIMP4:VCAN:LST1:HLA-DOA:BCKDHB:AOAH:NCF1C:PMP2:CYBB	http://www.gsea-msigdb.org/gsea/msigdb/cards/MODULE_117
Cancer_modules	MODULE_208	90	8	0.000665147	0.00637063	OAS1:LPAR6:CACNG4:FPR1:SLC40A1:HLA-DRA:HLA-DMB:HLA-DMA	http://www.gsea-msigdb.org/gsea/msigdb/cards/MODULE_208
Cancer_modules	MODULE_83	299	16	0.000706376	0.00661844	RPS8:ALDH9A1:RPL21:TPT1:PNP:PPIB:RPS15A:HSBP1:EIF1:EEF1B2:SNRPB2:RPL29:RPL37:ATP6V0E1:EIF3H:RPL39	http://www.gsea-msigdb.org/gsea/msigdb/cards/MODULE_83
Cancer_modules	MODULE_412	11	3	0.00139578	0.0127996	ITGAM:ITGAX:ITGB2	http://www.gsea-msigdb.org/gsea/msigdb/cards/MODULE_412
Cancer_modules	MODULE_12	325	16	0.00168945	0.0151699	C1QB:LAPTM5:S100A11:CSPG4:NUPR1:CHRNB1:TIMP3:STAB1:DAB2:VCAN:ALDH7A1:CDKN1A:PEG10:PTPRZ1:ASAH1:VSIG4	http://www.gsea-msigdb.org/gsea/msigdb/cards/MODULE_12
Cancer_modules	MODULE_63	157	10	0.0019933	0.0175329	FCGR3A:FOLR2:ITGAM:ITGAX:CHRNB1:FPR1:LILRB4:ITGB2:CYBB:IL13RA1	http://www.gsea-msigdb.org/gsea/msigdb/cards/MODULE_63
Cancer_modules	MODULE_547	13	3	0.00234396	0.0198088	APOPT1:EVI2B:CACNG4	http://www.gsea-msigdb.org/gsea/msigdb/cards/MODULE_547
Cancer_modules	MODULE_519	13	3	0.00234396	0.0198088	AKR7A2:ALDH9A1:ALDH7A1	http://www.gsea-msigdb.org/gsea/msigdb/cards/MODULE_519
Cancer_modules	MODULE_47	190	11	0.00257314	0.0210984	VIM:P4HA1:EGLN3:FPR1:CXCR4:TIMP3:DAB2:VCAN:SPARC:CDKN1A:CD99	http://www.gsea-msigdb.org/gsea/msigdb/cards/MODULE_47
Cancer_modules	MODULE_430	45	5	0.00259446	0.0210984	SIPA1:PKN1:RAC2:NCF1C:SYK	http://www.gsea-msigdb.org/gsea/msigdb/cards/MODULE_430
Cancer_modules	MODULE_212	251	13	0.00290794	0.0232097	ALDH9A1:OAS1:PNP:PCK2:NUPR1:PLCG2:BLVRB:FTL:BCHE:ALDH7A1:BCKDHB:PEG10:SAT1	http://www.gsea-msigdb.org/gsea/msigdb/cards/MODULE_212
Cancer_modules	MODULE_3	347	16	0.00324855	0.0254568	LAPTM5:S100A11:RAB13:IFI16:PNP:ANXA2:SNRPB2:RAC2:STAB1:DAB2:SNRPC:CDKN1A:TRIP6:TNFRSF10B:HSD17B10:VBP1	http://www.gsea-msigdb.org/gsea/msigdb/cards/MODULE_3
Cancer_modules	MODULE_313	16	3	0.0043773	0.0326941	APOPT1:EVI2B:CACNG4	http://www.gsea-msigdb.org/gsea/msigdb/cards/MODULE_313
Cancer_modules	MODULE_388	16	3	0.0043773	0.0326941	SNRPB2:SNRPD3:SNRPC	http://www.gsea-msigdb.org/gsea/msigdb/cards/MODULE_388
Cancer_modules	MODULE_1	326	15	0.00439967	0.0326941	C1QB:S100A11:RAB13:IFI16:EPHX1:P4HA1:EPS8:NUPR1:STAB1:DAB2:ALDH7A1:CDKN1A:PEG10:TRIP6:TNFRSF10B	http://www.gsea-msigdb.org/gsea/msigdb/cards/MODULE_1
Cancer_modules	MODULE_93	150	9	0.00489129	0.0357313	AKR7A2:ALDH9A1:ALOX5:BLVRB:HADHB:ALDH7A1:BCKDHB:NCF1C:HSD17B10	http://www.gsea-msigdb.org/gsea/msigdb/cards/MODULE_93
Cancer_modules	MODULE_240	17	3	0.00523224	0.0369687	APOPT1:EVI2B:CACNG4	http://www.gsea-msigdb.org/gsea/msigdb/cards/MODULE_240
Cancer_modules	MODULE_288	17	3	0.00523224	0.0369687	FPR1:CXCR4:CCR1	http://www.gsea-msigdb.org/gsea/msigdb/cards/MODULE_288
Cancer_modules	MODULE_171	101	7	0.00584047	0.0406007	OAS1:LPAR6:SLC7A7:CACNG4:FPR1:SLC40A1:HLA-DRA	http://www.gsea-msigdb.org/gsea/msigdb/cards/MODULE_171
Cancer_modules	MODULE_156	19	3	0.0072251	0.0486565	APOPT1:EVI2B:CACNG4	http://www.gsea-msigdb.org/gsea/msigdb/cards/MODULE_156
Cancer_modules	MODULE_134	19	3	0.0072251	0.0486565	FPR1:CXCR4:CCR1	http://www.gsea-msigdb.org/gsea/msigdb/cards/MODULE_134
BioCarta	BIOCARTA_BLYMPHOCYTE_PATHWAY	7	5	8.66141e-08	2.50315e-05	PTPRC:ITGB2:HLA-DRA:HLA-DRB5:HLA-DRB1	http://www.gsea-msigdb.org/gsea/msigdb/cards/BIOCARTA_BLYMPHOCYTE_PATHWAY
BioCarta	BIOCARTA_TCRA_PATHWAY	10	5	9.85858e-07	0.000142457	PTPRC:HLA-DRA:HLA-DRB5:HLA-DRB1:FYN	http://www.gsea-msigdb.org/gsea/msigdb/cards/BIOCARTA_TCRA_PATHWAY
BioCarta	BIOCARTA_EOSINOPHILS_PATHWAY	4	3	3.78213e-05	0.00364345	HLA-DRA:HLA-DRB5:HLA-DRB1	http://www.gsea-msigdb.org/gsea/msigdb/cards/BIOCARTA_EOSINOPHILS_PATHWAY
BioCarta	BIOCARTA_ASBCELL_PATHWAY	6	3	0.000183171	0.00882276	HLA-DRA:HLA-DRB5:HLA-DRB1	http://www.gsea-msigdb.org/gsea/msigdb/cards/BIOCARTA_ASBCELL_PATHWAY
BioCarta	BIOCARTA_IL5_PATHWAY	6	3	0.000183171	0.00882276	HLA-DRA:HLA-DRB5:HLA-DRB1	http://www.gsea-msigdb.org/gsea/msigdb/cards/BIOCARTA_IL5_PATHWAY
BioCarta	BIOCARTA_BBCELL_PATHWAY	6	3	0.000183171	0.00882276	HLA-DRA:HLA-DRB5:HLA-DRB1	http://www.gsea-msigdb.org/gsea/msigdb/cards/BIOCARTA_BBCELL_PATHWAY
BioCarta	BIOCARTA_CSK_PATHWAY	17	4	0.000387626	0.0160034	PTPRC:HLA-DRA:HLA-DRB5:HLA-DRB1	http://www.gsea-msigdb.org/gsea/msigdb/cards/BIOCARTA_CSK_PATHWAY
BioCarta	BIOCARTA_RECK_PATHWAY	8	3	0.000496816	0.0179475	TIMP3:TIMP4:TIMP1	http://www.gsea-msigdb.org/gsea/msigdb/cards/BIOCARTA_RECK_PATHWAY
BioCarta	BIOCARTA_TH1TH2_PATHWAY	9	3	0.000733479	0.0235528	HLA-DRA:HLA-DRB5:HLA-DRB1	http://www.gsea-msigdb.org/gsea/msigdb/cards/BIOCARTA_TH1TH2_PATHWAY
BioCarta	BIOCARTA_NEUTROPHIL_PATHWAY	3	2	0.00134095	0.0366708	ITGAM:ITGB2	http://www.gsea-msigdb.org/gsea/msigdb/cards/BIOCARTA_NEUTROPHIL_PATHWAY
BioCarta	BIOCARTA_INFLAM_PATHWAY	11	3	0.00139578	0.0366708	HLA-DRA:HLA-DRB5:HLA-DRB1	http://www.gsea-msigdb.org/gsea/msigdb/cards/BIOCARTA_INFLAM_PATHWAY
BioCarta	BIOCARTA_CTLA4_PATHWAY	12	3	0.0018318	0.0407222	HLA-DRA:HLA-DRB5:HLA-DRB1	http://www.gsea-msigdb.org/gsea/msigdb/cards/BIOCARTA_CTLA4_PATHWAY
BioCarta	BIOCARTA_MHC_PATHWAY	12	3	0.0018318	0.0407222	HLA-DRA:HLA-DRB5:HLA-DRB1	http://www.gsea-msigdb.org/gsea/msigdb/cards/BIOCARTA_MHC_PATHWAY
BioCarta	BIOCARTA_SM_PATHWAY	13	3	0.00234396	0.0483861	SNRPB2:SNRPD3:SNRPC	http://www.gsea-msigdb.org/gsea/msigdb/cards/BIOCARTA_SM_PATHWAY
Wikipathways	TYROBP Causal Network	46	18	8.3225e-19	4.51912e-16	CD84:APBB1IP:RNASE6:SLC7A7:NPC2:IGSF6:ITGAM:ITGAX:CXCL16:LGALS9C:ADAP2:TMEM106A:C3:TYROBP:ITGB2:HCLS1:GIMAP2:IL13RA1	http://www.wikipathways.org/instance/WP3945_r105838
Wikipathways	Microglia Pathogen Phagocytosis Pathway	30	8	1.51981e-07	4.12627e-05	C1QB:ITGAM:PLCG2:TYROBP:ITGB2:RAC2:SYK:CYBB	http://www.wikipathways.org/instance/WP3937_r106647
Wikipathways	Allograft Rejection	55	9	2.18015e-06	0.000394606	C1QB:VIM:C3:HLA-DRA:HLA-DRB5:HLA-DRB1:HLA-DMB:HLA-DMA:HLA-DOA	http://www.wikipathways.org/instance/WP2328_r106557
Wikipathways	B Cell Receptor Signaling Pathway	85	9	8.06866e-05	0.0103205	PTPRC:BLNK:PIK3AP1:PLCG2:RAC2:HCLS1:FYN:LAT2:SYK	http://www.wikipathways.org/instance/WP23_r106310
Wikipathways	Human Complement System	68	8	9.50319e-05	0.0103205	FCGR3A:DCN:ITGAX:C3:FPR1:ITGB2:TLR2:VSIG4	http://www.wikipathways.org/instance/WP2806_r107137
Wikipathways	Viral Acute Myocarditis	70	8	0.000116976	0.0105863	CASP1:CXCR4:ITGB2:RAC2:TLR3:AIF1:HLA-DMA:FYN	http://www.wikipathways.org/instance/WP4298_r107305
Wikipathways	Ebola Virus Pathway on Host	112	10	0.000139458	0.010818	RHOC:NPC2:ICAM3:HAVCR2:HLA-DRA:HLA-DRB5:HLA-DRB1:HLA-DMB:HLA-DMA:HLA-DOA	http://www.wikipathways.org/instance/WP4217_r101851
Wikipathways	Fibrin Complement Receptor 3 Signaling Pathway	32	5	0.000535897	0.0345195	ITGAM:TYROBP:ITGB2:TLR3:SYK	http://www.wikipathways.org/instance/WP4136_r106418
Wikipathways	Spinal Cord Injury	88	8	0.000572146	0.0345195	C1QB:RHOC:BCAN:VIM:CSPG4:VCAN:AIF1:PTPRZ1	http://www.wikipathways.org/instance/WP2431_r106712
Wikipathways	Ferroptosis	35	5	0.00081995	0.0445233	FTL:SLC40A1:HMOX1:SAT1:CYBB	http://www.wikipathways.org/instance/WP4313_r107168
GO_mf	GO_MHC_CLASS_II_PROTEIN_COMPLEX_BINDING	15	5	1.07592e-05	0.015554	HLA-DRA:HLA-DRB1:HLA-DMB:HLA-DMA:HLA-DOA	http://www.gsea-msigdb.org/gsea/msigdb/cards/GO_MHC_CLASS_II_PROTEIN_COMPLEX_BINDING
GO_mf	GO_ORGANIC_ACID_BINDING	150	13	1.96015e-05	0.015554	BCAN:EGLN1:P4HA1:FOLR2:ALOX5AP:EGLN3:SIGLEC11:OXER1:STAB1:VCAN:FABP5:PMP2:RXRA	http://www.gsea-msigdb.org/gsea/msigdb/cards/GO_ORGANIC_ACID_BINDING
GO_mf	GO_MHC_PROTEIN_COMPLEX_BINDING	18	5	2.9123e-05	0.015554	HLA-DRA:HLA-DRB1:HLA-DMB:HLA-DMA:HLA-DOA	http://www.gsea-msigdb.org/gsea/msigdb/cards/GO_MHC_PROTEIN_COMPLEX_BINDING
GO_mf	GO_COMPLEMENT_COMPONENT_C3B_BINDING	4	3	3.78213e-05	0.015554	ITGAM:ITGB2:VSIG4	http://www.gsea-msigdb.org/gsea/msigdb/cards/GO_COMPLEMENT_COMPONENT_C3B_BINDING
Cancer_gene_neighborhoods	GNF2_HCK	65	16	3.13127e-13	1.33705e-10	MNDA:CASP1:SLC7A7:IGSF6:ITGAX:EVI2B:MYO1F:TYROBP:FPR1:ITGB2:CCR1:TLR2:LST1:AIF1:FGL2:CYBB	http://www.gsea-msigdb.org/gsea/msigdb/cards/GNF2_HCK
Cancer_gene_neighborhoods	GNF2_CASP1	88	17	3.92568e-12	8.38133e-10	MNDA:CASP1:IGSF6:ITGAM:EVI2B:MYO1F:TYROBP:GMFG:ITGB2:CCR1:HCLS1:TLR2:LST1:AIF1:AOAH:FGL2:CYBB	http://www.gsea-msigdb.org/gsea/msigdb/cards/GNF2_CASP1
Cancer_gene_neighborhoods	GNF2_ITGB2	47	13	1.07563e-11	1.14823e-09	CASP1:ITGAM:ITGAX:MYO1F:ICAM3:TYROBP:GMFG:ITGB2:HCLS1:LST1:AIF1:AOAH:MSN	http://www.gsea-msigdb.org/gsea/msigdb/cards/GNF2_ITGB2
Cancer_gene_neighborhoods	GNF2_CARD15	47	13	1.07563e-11	1.14823e-09	MNDA:CASP1:SLC7A7:IGSF6:TYROBP:FPR1:CCR1:TLR2:VCAN:LST1:AIF1:FGL2:CYBB	http://www.gsea-msigdb.org/gsea/msigdb/cards/GNF2_CARD15
Cancer_gene_neighborhoods	GNF2_TNFRSF1B	47	12	1.91493e-10	1.63535e-08	CASP1:SLC7A7:IGSF6:TYROBP:ITGB2:CCR1:TLR2:LST1:AIF1:AOAH:FGL2:CYBB	http://www.gsea-msigdb.org/gsea/msigdb/cards/GNF2_TNFRSF1B
Cancer_gene_neighborhoods	GNF2_TNFSF10	24	9	8.01419e-10	5.70343e-08	MNDA:IGSF6:EVI2B:MYO1F:FPR1:CCR1:P2RY13:LST1:AIF1	http://www.gsea-msigdb.org/gsea/msigdb/cards/GNF2_TNFSF10
Cancer_gene_neighborhoods	GNF2_PECAM1	42	10	1.35201e-08	8.24728e-07	CASP1:IGSF6:TYROBP:ITGB2:CCR1:TLR2:LST1:AIF1:FGL2:CYBB	http://www.gsea-msigdb.org/gsea/msigdb/cards/GNF2_PECAM1
Cancer_gene_neighborhoods	GNF2_LYN	24	8	2.13502e-08	1.13957e-06	LAPTM5:HLA-DRA:HLA-DRB1:HLA-DMB:HLA-DMA:RNASET2:LAT2:SYK	http://www.gsea-msigdb.org/gsea/msigdb/cards/GNF2_LYN
Cancer_gene_neighborhoods	GNF2_S100A4	35	9	3.52059e-08	1.67033e-06	CASP1:IGSF6:MYO1F:TYROBP:ITGB2:CCR1:LST1:AIF1:FGL2	http://www.gsea-msigdb.org/gsea/msigdb/cards/GNF2_S100A4
Cancer_gene_neighborhoods	GNF2_FGR	29	8	1.13542e-07	4.84823e-06	CASP1:ITGAM:IFI30:TYROBP:ITGB2:AIF1:AOAH:FGL2	http://www.gsea-msigdb.org/gsea/msigdb/cards/GNF2_FGR
Cancer_gene_neighborhoods	GNF2_CD1D	31	8	2.01074e-07	7.80535e-06	CASP1:SLC7A7:IGSF6:TYROBP:TLR2:AIF1:FGL2:CYBB	http://www.gsea-msigdb.org/gsea/msigdb/cards/GNF2_CD1D
Cancer_gene_neighborhoods	GNF2_ICAM3	33	8	3.40992e-07	1.21336e-05	PTPRC:EVI2B:MYO1F:ICAM3:GMFG:ITGB2:HCLS1:LST1	http://www.gsea-msigdb.org/gsea/msigdb/cards/GNF2_ICAM3
Cancer_gene_neighborhoods	GNF2_CD33	34	8	4.37714e-07	1.43772e-05	CASP1:SLC7A7:IFI30:TYROBP:TLR2:VCAN:FGL2:CYBB	http://www.gsea-msigdb.org/gsea/msigdb/cards/GNF2_CD33
Cancer_gene_neighborhoods	GNF2_MCL1	47	9	5.42641e-07	1.65506e-05	MNDA:CASP1:IGSF6:EVI2B:ITGB2:CCR1:TLR2:AIF1:CYBB	http://www.gsea-msigdb.org/gsea/msigdb/cards/GNF2_MCL1
Cancer_gene_neighborhoods	GNF2_SELL	41	8	2.02307e-06	5.75902e-05	LAPTM5:CASP1:EVI2B:ICAM3:GMFG:CYTH4:HCLS1:RNASET2	http://www.gsea-msigdb.org/gsea/msigdb/cards/GNF2_SELL
Cancer_gene_neighborhoods	GCM_PFN1	48	8	7.01836e-06	0.000187303	RPS8:RPL21:PSME1:CBFB:SNRPD3:RPL29:HCLS1:MSN	http://www.gsea-msigdb.org/gsea/msigdb/cards/GCM_PFN1
Cancer_gene_neighborhoods	GNF2_INPP5D	37	7	1.11364e-05	0.000279721	LAPTM5:IFI16:SIPA1:PSME1:CBFB:RAC2:HCLS1	http://www.gsea-msigdb.org/gsea/msigdb/cards/GNF2_INPP5D
Cancer_gene_neighborhoods	GNF2_MYD88	53	8	1.50287e-05	0.000356515	CASP1:TYROBP:ITGB2:CYTH4:HCLS1:LST1:RNASET2:CYBB	http://www.gsea-msigdb.org/gsea/msigdb/cards/GNF2_MYD88
Cancer_gene_neighborhoods	GNF2_PTPN6	40	7	1.90909e-05	0.000429044	LAPTM5:PTPRC:SIPA1:EVI2B:ICAM3:RAC2:HCLS1	http://www.gsea-msigdb.org/gsea/msigdb/cards/GNF2_PTPN6
Cancer_gene_neighborhoods	GNF2_STAT6	72	9	2.12475e-05	0.000453633	LAPTM5:LCP1:EVI2B:ICAM3:RAC2:HCLS1:RNASET2:LAT2:MSN	http://www.gsea-msigdb.org/gsea/msigdb/cards/GNF2_STAT6
Cancer_gene_neighborhoods	GNF2_SPI1	28	6	2.27196e-05	0.000461966	MNDA:IGSF6:MYO1F:FPR1:P2RY13:LST1	http://www.gsea-msigdb.org/gsea/msigdb/cards/GNF2_SPI1
Cancer_gene_neighborhoods	GNF2_CD53	49	7	7.46463e-05	0.00144882	LAPTM5:IFI16:PTPRC:LCP1:PSME1:RAC2:HCLS1	http://www.gsea-msigdb.org/gsea/msigdb/cards/GNF2_CD53
Cancer_gene_neighborhoods	GNF2_CD14	23	5	0.000104782	0.0019453	SLC7A7:IFI30:TYROBP:TLR2:FGL2	http://www.gsea-msigdb.org/gsea/msigdb/cards/GNF2_CD14
Cancer_gene_neighborhoods	GNF2_CD48	26	5	0.000194369	0.00345815	LAPTM5:PTPRC:SIPA1:RAC2:HCLS1	http://www.gsea-msigdb.org/gsea/msigdb/cards/GNF2_CD48
Cancer_gene_neighborhoods	MORF_TPT1	99	9	0.000261554	0.00446734	RPS8:MYL6:RPL21:TPT1:RPS15A:EEF1B2:RPL29:RPL37:RPS6	http://www.gsea-msigdb.org/gsea/msigdb/cards/MORF_TPT1
Cancer_gene_neighborhoods	GNF2_EIF3S6	116	9	0.000840821	0.0138089	RPS8:PABPC3:RPL21:EEF1B2:RPL29:RPL37:EIF3H:RPS6:RPL39	http://www.gsea-msigdb.org/gsea/msigdb/cards/GNF2_EIF3S6
Cancer_gene_neighborhoods	GNF2_HLA_C	36	5	0.000935786	0.0147993	LAPTM5:PTPRC:SIPA1:RAC2:HCLS1	http://www.gsea-msigdb.org/gsea/msigdb/cards/GNF2_HLA_C
Cancer_gene_neighborhoods	GNF2_PTPRC	55	6	0.00107906	0.0164557	PTPRC:TRAF3IP3:SIPA1:ICAM3:RAC2:HCLS1	http://www.gsea-msigdb.org/gsea/msigdb/cards/GNF2_PTPRC
Cancer_gene_neighborhoods	GNF2_TPT1	38	5	0.00120339	0.0177189	RPL21:TPT1:RPL37:RPS6:RPL39	http://www.gsea-msigdb.org/gsea/msigdb/cards/GNF2_TPT1
Cancer_gene_neighborhoods	GNF2_CASP4	23	4	0.00130386	0.0185582	LAPTM5:ICAM3:GMFG:HCLS1	http://www.gsea-msigdb.org/gsea/msigdb/cards/GNF2_CASP4
Cancer_gene_neighborhoods	GCM_PSME1	80	7	0.00157358	0.0216748	RPS8:RPL21:PSME1:CBFB:EEF1B2:SNRPD3:MSN	http://www.gsea-msigdb.org/gsea/msigdb/cards/GCM_PSME1
Cancer_gene_neighborhoods	MORF_JUND	62	6	0.00202082	0.0269653	MYL6:RPL21:TPT1:RPS15A:EEF1B2:RPS6	http://www.gsea-msigdb.org/gsea/msigdb/cards/MORF_JUND
Cancer_gene_neighborhoods	MORF_ACTG1	133	9	0.00219322	0.0283789	RPS8:MYL6:RPL21:TPT1:RPS15A:EEF1B2:RPL29:RPL37:RPS6	http://www.gsea-msigdb.org/gsea/msigdb/cards/MORF_ACTG1
Cancer_gene_neighborhoods	GCM_NPM1	109	8	0.0023033	0.0289267	RPS8:RPL21:TPT1:PSME1:EEF1B2:SNRPD3:RPL29:RPS6	http://www.gsea-msigdb.org/gsea/msigdb/cards/GCM_NPM1
Cancer_gene_neighborhoods	GCM_ACTG1	114	8	0.003046	0.0371612	RPS8:RPL21:PSME1:CBFB:EEF1B2:SNRPD3:RPL29:RPS6	http://www.gsea-msigdb.org/gsea/msigdb/cards/GCM_ACTG1
Cancer_gene_neighborhoods	GNF2_CD97	29	4	0.00316313	0.0375182	PTPRC:MYO1F:ITGB2:AOAH	http://www.gsea-msigdb.org/gsea/msigdb/cards/GNF2_CD97
Cancer_gene_neighborhoods	GNF2_VAV1	30	4	0.00358935	0.0414231	LAPTM5:PTPRC:RAC2:HCLS1	http://www.gsea-msigdb.org/gsea/msigdb/cards/GNF2_VAV1
Curated_gene_sets	MCLACHLAN_DENTAL_CARIES_UP	170	31	2.25407e-20	6.43507e-17	C1QB:LAPTM5:MNDA:CD84:PTPRC:ALOX5:BLNK:ALOX5AP:LCP1:RNASE6:EVI2B:C3:IFI30:TYROBP:FPR1:VAMP8:CXCR4:ITGB2:RAC2:CCR1:STAB1:HCLS1:HLA-DRA:HLA-DRB1:HLA-DMB:HLA-DMA:FGL2:SAT1:CYBB:TIMP1:IL13RA1	http://www.gsea-msigdb.org/gsea/msigdb/cards/MCLACHLAN_DENTAL_CARIES_UP
Curated_gene_sets	CHEN_METABOLIC_SYNDROM_NETWORK	959	70	2.3396e-20	6.43507e-17	TMEM51:C1QB:LAPTM5:RHOC:S100A11:MNDA:CD84:SLAMF7:RGS18:PTPRC:GPR137B:VIM:APBB1IP:WDFY4:BLNK:PIK3AP1:RGS10:CASP1:EPS8:OAS1:ALOX5AP:LCP1:PTGR2:NPC2:IFI27L2:ANXA2:PPIB:IGSF6:ITGAX:LPCAT2:CMTM3:CBFB:PLCG2:CXCL16:ADAP2:GPR179:TMEM106A:MILR1:MYO1F:HCST:TYROBP:GMFG:BLVRB:LAIR1:ANTXR1:HK2:VAMP8:ITGB2:RAC2:CYTH4:UBA7:STAB1:HCLS1:P2RY13:TLR2:VCAN:SPARC:HAVCR2:LY86:AIF1:HLA-DMB:FAM126A:LAT2:IRF5:ASAH1:DOCK8…	http://www.gsea-msigdb.org/gsea/msigdb/cards/CHEN_METABOLIC_SYNDROM_NETWORK
Curated_gene_sets	FLECHNER_BIOPSY_KIDNEY_TRANSPLANT_REJECTED_VS_OK_UP	70	20	1.26178e-17	2.31369e-14	C1QB:LAPTM5:FCGR3A:PTPRC:RGS10:LCP1:IFI30:TYROBP:GMFG:LILRB4:CXCR4:ITGB2:RAC2:HCLS1:LY86:LST1:AIF1:AOAH:FABP5:VSIG4	http://www.gsea-msigdb.org/gsea/msigdb/cards/FLECHNER_BIOPSY_KIDNEY_TRANSPLANT_REJECTED_VS_OK_UP
Curated_gene_sets	RODWELL_AGING_KIDNEY_UP	391	38	4.03357e-15	5.54717e-12	C1QB:LAPTM5:LEPROT:PTPRC:VIM:APBB1IP:ALOX5:PALD1:RGS10:CASP1:RNASE6:ANXA2:CMTM3:FHOD1:CXCL16:MILR1:MYO1F:HCST:TYROBP:GMFG:ANTXR1:CXCR4:SLC40A1:ITGB2:RAC2:CMTM7:CCR1:STAB1:HCLS1:PARP14:VCAN:LST1:HLA-DRA:HLA-DRB1:HLA-DMA:SAMD9:GIMAP2:TIMP1	http://www.gsea-msigdb.org/gsea/msigdb/cards/RODWELL_AGING_KIDNEY_UP
Curated_gene_sets	HOSHIDA_LIVER_CANCER_SUBCLASS_S1	211	28	8.70897e-15	9.58161e-12	SLC2A5:C1QB:LAPTM5:S100A11:IFI16:PTPRC:ALOX5AP:LCP1:PNP:RNASE6:NPC2:CBFB:PKN1:IFI30:FCGBP:CXCR4:ITGB2:HCLS1:DAB2:VCAN:AIF1:HLA-DMA:HLA-DOA:FGL2:ASAH1:CYBB:PLP2:MSN	http://www.gsea-msigdb.org/gsea/msigdb/cards/HOSHIDA_LIVER_CANCER_SUBCLASS_S1
Curated_gene_sets	MARKEY_RB1_ACUTE_LOF_DN	178	25	6.72236e-14	6.16329e-11	C1QB:MNDA:PTPRC:EGLN1:LCP1:PNP:IFI27L2:NUPR1:ITGAM:ITGAX:TYROBP:GMFG:FPR1:LILRB4:ITGB2:RAC2:CCR1:UBA7:STAB1:HCLS1:LST1:LAT2:STOM:SAT1:UBE2A	http://www.gsea-msigdb.org/gsea/msigdb/cards/MARKEY_RB1_ACUTE_LOF_DN
Curated_gene_sets	VERHAAK_GLIOBLASTOMA_MESENCHYMAL	171	24	2.20335e-13	1.73152e-10	LAPTM5:S100A11:PTPRC:ALOX5:FOLR2:CASP1:LCP1:NPC2:ANXA2:ITGAM:FHOD1:MYO1F:ICAM3:IFI30:BLVRB:LAIR1:ITGB2:RAC2:CYTH4:STAB1:TLR2:DAB2:SAT1:TIMP1	http://www.gsea-msigdb.org/gsea/msigdb/cards/VERHAAK_GLIOBLASTOMA_MESENCHYMAL
Curated_gene_sets	SCHUETZ_BREAST_CANCER_DUCTAL_INVASIVE_UP	282	30	3.62436e-13	2.4922e-10	C1QB:LAPTM5:MNDA:IFI16:PTPRC:ALOX5:CASP1:DCN:RNASE6:ARHGEF40:SLC7A7:PLCG2:EVI2B:IFI30:TYROBP:FTL:TIMP3:HMOX1:CCR1:HCLS1:DAB2:VCAN:SPARC:HLA-DRA:HLA-DRB1:HLA-DMB:HLA-DMA:FYN:FGL2:MSN	http://www.gsea-msigdb.org/gsea/msigdb/cards/SCHUETZ_BREAST_CANCER_DUCTAL_INVASIVE_UP
Curated_gene_sets	WIELAND_UP_BY_HBV_INFECTION	80	17	7.5785e-13	4.63215e-10	C1QB:LAPTM5:IFI16:SLC7A7:PSME1:IGSF6:IFI30:TYROBP:CXCR4:RAC2:HLA-DRA:HLA-DRB1:HLA-DMB:HLA-DMA:RNASET2:FGL2:VSIG4	http://www.gsea-msigdb.org/gsea/msigdb/cards/WIELAND_UP_BY_HBV_INFECTION
Curated_gene_sets	ICHIBA_GRAFT_VERSUS_HOST_DISEASE_35D_UP	104	18	6.42466e-12	3.53421e-09	C1QB:LAPTM5:S100A11:MNDA:PTPRC:APBB1IP:CASP1:TYROBP:FPR1:LILRB4:ITGB2:CCR1:AIF1:HLA-DMB:HLA-DMA:TRAF3IP2:FGL2:CYBB	http://www.gsea-msigdb.org/gsea/msigdb/cards/ICHIBA_GRAFT_VERSUS_HOST_DISEASE_35D_UP
Curated_gene_sets	LINDGREN_BLADDER_CANCER_CLUSTER_2B	313	29	2.86049e-11	1.43051e-08	LAPTM5:LIX1L:HHEX:RGS10:FOLR2:ALOX5AP:LCP1:RNASE6:IGDCC4:EVI2B:MYO1F:IFI30:CXCR4:RAC2:CYTH4:DAB2:SPARC:AIF1:HLA-DRA:HLA-DRB5:HLA-DRB1:HLA-DMA:FYN:FAM126A:LAT2:FGL2:STOM:CYBB:MSN	http://www.gsea-msigdb.org/gsea/msigdb/cards/LINDGREN_BLADDER_CANCER_CLUSTER_2B
Curated_gene_sets	REACTOME_INNATE_IMMUNE_SYSTEM	770	47	5.78917e-11	2.65385e-08	SLC2A5:C1QB:S100A11:S100A1:MNDA:IFI16:FCGR3A:PTPRC:ALOX5:LAMTOR1:CASP1:PSMD9:PNP:RNASE6:PSME1:NPC2:ANXA2:ITGAM:ITGAX:PLCG2:RNF135:C3:ICAM3:TYROBP:GMFG:FTL:FPR1:LAIR1:VAMP8:PSMF1:ITGB2:RAC2:UBA7:TLR2:TLR3:ATP6V0E1:LY86:FYN:RNASET2:LAT2:FGL2:ATP6V0A4:ASAH1:FABP5:SYK:STOM:CYBB	http://www.gsea-msigdb.org/gsea/msigdb/cards/REACTOME_INNATE_IMMUNE_SYSTEM
Curated_gene_sets	POOLA_INVASIVE_BREAST_CANCER_UP	164	20	3.11346e-10	1.31747e-07	LAPTM5:MNDA:FCGR3A:PTPRC:TRAF3IP3:SLC7A7:ITGAX:EVI2B:IFI30:LILRB4:CXCR4:ITGB2:CCR1:HCLS1:VCAN:LST1:AIF1:HLA-DRB1:HLA-DMB:LAT2	http://www.gsea-msigdb.org/gsea/msigdb/cards/POOLA_INVASIVE_BREAST_CANCER_UP
Curated_gene_sets	RUTELLA_RESPONSE_TO_HGF_VS_CSF2RB_AND_IL4_UP	348	29	3.63939e-10	1.36779e-07	TMEM51:LEPROT:RAB13:SLAMF7:ALOX5:CASP1:PNP:ARHGEF40:SLC7A7:PCK2:C3:FPR1:LAIR1:LILRB4:HK2:CCR1:DAB2:SPARC:ATP6V0E1:LY86:AIF1:FYN:RNASET2:GNA12:AOAH:ASAH1:STOM:CYBB:VSIG4	http://www.gsea-msigdb.org/gsea/msigdb/cards/RUTELLA_RESPONSE_TO_HGF_VS_CSF2RB_AND_IL4_UP
Curated_gene_sets	MULLIGHAN_MLL_SIGNATURE_1_UP	326	28	3.72966e-10	1.36779e-07	AKR7A2:LAPTM5:TRAF3IP3:SIPA1:CASP1:LCP1:RNASE6:ARHGEF40:CSPG4:ITGAX:CBFB:EVI2B:MYO1F:LILRB4:PIGF:CXCR4:ITGB2:RAC2:CYTH4:CCR1:HCLS1:ATP6V0E1:LST1:GNA12:LAT2:TNFRSF10B:SYK:RXRA	http://www.gsea-msigdb.org/gsea/msigdb/cards/MULLIGHAN_MLL_SIGNATURE_1_UP
Curated_gene_sets	RUTELLA_RESPONSE_TO_CSF2RB_AND_IL4_DN	269	25	6.62787e-10	2.27875e-07	LEPROT:ALOX5:CASP1:PNP:ARHGEF40:SLC7A7:PCK2:C3:ICAM3:FPR1:LAIR1:LILRB4:HK2:CCR1:DAB2:VCAN:SPARC:LY86:AIF1:FYN:RNASET2:AOAH:ASAH1:CYBB:VSIG4	http://www.gsea-msigdb.org/gsea/msigdb/cards/RUTELLA_RESPONSE_TO_CSF2RB_AND_IL4_DN
Curated_gene_sets	GAURNIER_PSMD4_TARGETS	42	11	8.24814e-10	2.66493e-07	CXCL16:C3:CCR1:HLA-H:HLA-DRA:HLA-DRB5:HLA-DRB1:HLA-DMB:HLA-DMA:HLA-DOA:IL13RA1	http://www.gsea-msigdb.org/gsea/msigdb/cards/GAURNIER_PSMD4_TARGETS
Curated_gene_sets	LINDSTEDT_DENDRITIC_CELL_MATURATION_D	53	12	8.72002e-10	2.66493e-07	IFI16:IGSF6:ITGAM:ITGAX:ITGB2:CCR1:DAB2:LST1:HLA-DMB:HLA-DMA:FGL2:CD99	http://www.gsea-msigdb.org/gsea/msigdb/cards/LINDSTEDT_DENDRITIC_CELL_MATURATION_D
Curated_gene_sets	MULLIGHAN_MLL_SIGNATURE_2_UP	365	29	1.11018e-09	3.21428e-07	AKR7A2:LAPTM5:TRAF3IP3:APBB1IP:SIPA1:CASP1:LCP1:RNASE6:ARHGEF40:LRP10:ITGAX:CBFB:EVI2B:MYO1F:LAIR1:LILRB4:CXCR4:ITGB2:RAC2:CYTH4:CCR1:HCLS1:ATP6V0E1:LST1:GNA12:LAT2:TNFRSF10B:SYK:RXRA	http://www.gsea-msigdb.org/gsea/msigdb/cards/MULLIGHAN_MLL_SIGNATURE_2_UP
Curated_gene_sets	LI_INDUCED_T_TO_NATURAL_KILLER_UP	240	23	1.80845e-09	4.97413e-07	CAPZB:S100A11:S100A1:SLAMF7:VIM:BAG3:ROM1:CASP1:MYL6:ANXA2:PPIB:PLCG2:MYO1F:TYROBP:FTL:HK2:HAVCR2:CDKN1A:LAT2:ASAH1:SUSD3:GPR34:PLP2	http://www.gsea-msigdb.org/gsea/msigdb/cards/LI_INDUCED_T_TO_NATURAL_KILLER_UP
Curated_gene_sets	GRUETZMANN_PANCREATIC_CANCER_UP	307	26	2.20184e-09	5.76777e-07	LAPTM5:S100A11:FCGR3A:PTPRC:ALOX5:P4HA1:CASP1:EPS8:OAS1:LCP1:PNP:CBFB:PLCG2:IFI30:CXCR4:SNRPB2:ITGB2:TIMP3:XRCC4:VCAN:SPARC:HLA-DRA:FYN:FABP5:STOM:MSN	http://www.gsea-msigdb.org/gsea/msigdb/cards/GRUETZMANN_PANCREATIC_CANCER_UP
Curated_gene_sets	THUM_SYSTOLIC_HEART_FAILURE_UP	359	28	3.30068e-09	8.25321e-07	C1QB:LAPTM5:MNDA:FCGR3A:PTPRC:FOLR2:CASP1:ALOX5AP:LCP1:LPAR6:EVI2B:EIF1:TYROBP:LAIR1:VAMP8:CXCR4:ITGB2:RAC2:P2RY13:VCAN:LST1:AIF1:HLA-DRA:HLA-DRB1:HLA-DMA:GIMAP2:GPR34:VSIG4	http://www.gsea-msigdb.org/gsea/msigdb/cards/THUM_SYSTOLIC_HEART_FAILURE_UP
Curated_gene_sets	KEGG_LEISHMANIA_INFECTION	53	11	1.19188e-08	2.85068e-06	FCGR3A:ITGAM:C3:ITGB2:TLR2:HLA-DRA:HLA-DRB5:HLA-DRB1:HLA-DMB:HLA-DMA:HLA-DOA	http://www.gsea-msigdb.org/gsea/msigdb/cards/KEGG_LEISHMANIA_INFECTION
Curated_gene_sets	NAKAYAMA_SOFT_TISSUE_TUMORS_PCA1_UP	54	11	1.46865e-08	3.36626e-06	C1QB:FCGR3A:DCN:ITGAM:C3:IFI30:AIF1:HLA-DRA:TMEM176B:TIMP1:VSIG4	http://www.gsea-msigdb.org/gsea/msigdb/cards/NAKAYAMA_SOFT_TISSUE_TUMORS_PCA1_UP
Curated_gene_sets	FULCHER_INFLAMMATORY_RESPONSE_LECTIN_VS_LPS_DN	365	27	1.96412e-08	4.32186e-06	MNDA:IFI16:CD84:FCGR3A:PIK3AP1:KCNQ1:OAS1:LPAR6:IFI27L2:NTAN1:NUPR1:RHBDF2:BLVRB:FPR1:LAIR1:NMI:HMOX1:STAB1:LY86:LST1:AIF1:HLA-DMB:RNASET2:FGL2:SAMD9:STOM:SAT1	http://www.gsea-msigdb.org/gsea/msigdb/cards/FULCHER_INFLAMMATORY_RESPONSE_LECTIN_VS_LPS_DN
Curated_gene_sets	BROWN_MYELOID_CELL_DEVELOPMENT_UP	116	15	2.41676e-08	5.11331e-06	S100A11:ITGAM:ITGAX:C3:TYROBP:FPR1:LILRB4:ITGB2:CCR1:TLR2:DAB2:AOAH:STOM:SAT1:CYBB	http://www.gsea-msigdb.org/gsea/msigdb/cards/BROWN_MYELOID_CELL_DEVELOPMENT_UP
Curated_gene_sets	REACTOME_ADAPTIVE_IMMUNE_SYSTEM	616	36	3.92828e-08	8.0035e-06	CAPZB:FCGR1B:SLAMF7:FCGR3A:PTPRC:BLNK:PIK3AP1:SIPA1:PSMD9:PSME1:PLCG2:C3:ICAM3:IFI30:HCST:TYROBP:SIGLEC11:LAIR1:LILRB4:VAMP8:PSMF1:ITGB2:UBA7:TLR2:TUBB2B:HLA-DRA:HLA-DRB5:HLA-DRB1:HLA-DMB:HLA-DMA:HLA-DOA:FYN:SYK:CD99:CYBB:UBE2A	http://www.gsea-msigdb.org/gsea/msigdb/cards/REACTOME_ADAPTIVE_IMMUNE_SYSTEM
Curated_gene_sets	SMIRNOV_RESPONSE_TO_IR_6HR_DN	89	13	4.81623e-08	9.46218e-06	PTPRC:TRAF3IP3:EGLN1:P4HA1:HHEX:SIPA1:OAS1:RNASE6:EGLN3:HK2:CCR1:RNASET2:CYBB	http://www.gsea-msigdb.org/gsea/msigdb/cards/SMIRNOV_RESPONSE_TO_IR_6HR_DN
Curated_gene_sets	DELYS_THYROID_CANCER_UP	362	26	6.58417e-08	1.24895e-05	C1QB:S100A11:S100A1:MNDA:ALOX5:EPS8:ALOX5AP:PNP:RNASE6:NPC2:ANXA2:IGSF6:C3:IFI30:VAMP8:HMOX1:CCR1:TLR2:VCAN:LST1:CDKN1A:FYN:TNFRSF10B:TIMP1:IL13RA1:UBE2A	http://www.gsea-msigdb.org/gsea/msigdb/cards/DELYS_THYROID_CANCER_UP
Curated_gene_sets	REACTOME_NEUTROPHIL_DEGRANULATION	364	26	7.34969e-08	1.34769e-05	SLC2A5:S100A11:MNDA:PTPRC:ALOX5:LAMTOR1:PNP:NPC2:ANXA2:ITGAM:ITGAX:C3:TYROBP:GMFG:FTL:FPR1:LAIR1:VAMP8:ITGB2:TLR2:RNASET2:FGL2:ASAH1:FABP5:STOM:CYBB	http://www.gsea-msigdb.org/gsea/msigdb/cards/REACTOME_NEUTROPHIL_DEGRANULATION
Curated_gene_sets	BIOCARTA_BLYMPHOCYTE_PATHWAY	7	5	8.66141e-08	1.53698e-05	PTPRC:ITGB2:HLA-DRA:HLA-DRB5:HLA-DRB1	http://www.gsea-msigdb.org/gsea/msigdb/cards/BIOCARTA_BLYMPHOCYTE_PATHWAY
Curated_gene_sets	REACTOME_IMMUNOREGULATORY_INTERACTIONS_BETWEEN_A_LYMPHOID_AND_A_NON_LYMPHOID_CELL	64	11	9.43749e-08	1.62236e-05	SLAMF7:FCGR3A:C3:ICAM3:HCST:TYROBP:SIGLEC11:LAIR1:LILRB4:ITGB2:CD99	http://www.gsea-msigdb.org/gsea/msigdb/cards/REACTOME_IMMUNOREGULATORY_INTERACTIONS_BETWEEN_A_LYMPHOID_AND_A_NON_LYMPHOID_CELL
Curated_gene_sets	KEGG_ASTHMA	13	6	1.35577e-07	2.26003e-05	HLA-DRA:HLA-DRB5:HLA-DRB1:HLA-DMB:HLA-DMA:HLA-DOA	http://www.gsea-msigdb.org/gsea/msigdb/cards/KEGG_ASTHMA
Curated_gene_sets	REACTOME_CYTOKINE_SIGNALING_IN_IMMUNE_SYSTEM	654	36	1.74604e-07	2.82499e-05	FCGR1B:VIM:APBB1IP:ALOX5:BLNK:CASP1:NUP37:OAS1:PSMD9:LCP1:PSME1:ANXA2:ITGAM:ITGAX:RASAL3:IFI30:FPR1:PSMF1:ITGB2:HMOX1:CCR1:UBA7:HAVCR2:HLA-H:HLA-DRA:HLA-DRB5:HLA-DRB1:CDKN1A:FYN:PTPRZ1:IRF5:SYK:MID1:TIMP1:MSN:IL13RA1	http://www.gsea-msigdb.org/gsea/msigdb/cards/REACTOME_CYTOKINE_SIGNALING_IN_IMMUNE_SYSTEM
Curated_gene_sets	JAATINEN_HEMATOPOIETIC_STEM_CELL_DN	159	16	2.90185e-07	4.56088e-05	MNDA:RGS18:PNP:IGSF6:ITGAM:CXCL16:IFI30:TYROBP:BLVRB:FPR1:ITGB2:CCR1:VCAN:FGL2:CYBB:IL13RA1	http://www.gsea-msigdb.org/gsea/msigdb/cards/JAATINEN_HEMATOPOIETIC_STEM_CELL_DN
Curated_gene_sets	WALLACE_PROSTATE_CANCER_RACE_UP	207	18	4.74276e-07	7.06161e-05	C1QB:LAPTM5:IFI16:PTPRC:ALOX5AP:RNASE6:EVI2B:GMFG:CXCR4:ITGB2:RAC2:HCLS1:HLA-DRA:HLA-DRB1:FYN:FGL2:STOM:VSIG4	http://www.gsea-msigdb.org/gsea/msigdb/cards/WALLACE_PROSTATE_CANCER_RACE_UP
Curated_gene_sets	WILENSKY_RESPONSE_TO_DARAPLADIB	24	7	4.74967e-07	7.06161e-05	EVI2B:LAIR1:ITGB2:HMOX1:CCR1:HLA-DMA:CYBB	http://www.gsea-msigdb.org/gsea/msigdb/cards/WILENSKY_RESPONSE_TO_DARAPLADIB
Curated_gene_sets	DIAZ_CHRONIC_MEYLOGENOUS_LEUKEMIA_DN	93	12	6.35732e-07	9.20305e-05	MNDA:GPR137B:BLNK:ADAP2:IFI30:LILRB4:TLR2:LY86:HLA-DMB:FGL2:IL13RA1:RPL39	http://www.gsea-msigdb.org/gsea/msigdb/cards/DIAZ_CHRONIC_MEYLOGENOUS_LEUKEMIA_DN
Curated_gene_sets	DUNNE_TARGETS_OF_AML1_MTG8_FUSION_UP	36	8	7.02949e-07	9.91518e-05	LAPTM5:ALOX5AP:LCP1:CMTM3:MYO1F:ICAM3:CXCR4:LST1	http://www.gsea-msigdb.org/gsea/msigdb/cards/DUNNE_TARGETS_OF_AML1_MTG8_FUSION_UP
Curated_gene_sets	GAL_LEUKEMIC_STEM_CELL_DN	151	15	8.0932e-07	0.000111302	FGGY:MNDA:CASP1:IGSF6:ADAP2:IFI30:FPR1:LILRB4:CCR1:TLR2:VCAN:TUBB2B:AOAH:FGL2:VSIG4	http://www.gsea-msigdb.org/gsea/msigdb/cards/GAL_LEUKEMIC_STEM_CELL_DN
Curated_gene_sets	ICHIBA_GRAFT_VERSUS_HOST_DISEASE_D7_UP	80	11	9.82051e-07	0.000129124	C1QB:MNDA:PSME1:IFI27L2:TYROBP:UBA7:LY86:HLA-DRA:HLA-DMB:HLA-DMA:FGL2	http://www.gsea-msigdb.org/gsea/msigdb/cards/ICHIBA_GRAFT_VERSUS_HOST_DISEASE_D7_UP
Curated_gene_sets	BIOCARTA_TCRA_PATHWAY	10	5	9.85858e-07	0.000129124	PTPRC:HLA-DRA:HLA-DRB5:HLA-DRB1:FYN	http://www.gsea-msigdb.org/gsea/msigdb/cards/BIOCARTA_TCRA_PATHWAY
Curated_gene_sets	KEGG_CELL_ADHESION_MOLECULES_CAMS	98	12	1.12727e-06	0.000144212	PTPRC:ITGAM:ICAM3:ITGB2:VCAN:HLA-DRA:HLA-DRB5:HLA-DRB1:HLA-DMB:HLA-DMA:HLA-DOA:CD99	http://www.gsea-msigdb.org/gsea/msigdb/cards/KEGG_CELL_ADHESION_MOLECULES_CAMS
Curated_gene_sets	RUTELLA_RESPONSE_TO_HGF_DN	200	17	1.3617e-06	0.000170244	ALOX5:CASP1:PNP:ARHGEF40:SLC7A7:EGLN3:ICAM3:FPR1:CXCR4:VCAN:LY86:AIF1:CDKN1A:FYN:RNASET2:AOAH:IL13RA1	http://www.gsea-msigdb.org/gsea/msigdb/cards/RUTELLA_RESPONSE_TO_HGF_DN
Curated_gene_sets	KEGG_VIRAL_MYOCARDITIS	54	9	1.8578e-06	0.000227106	ITGB2:RAC2:HLA-DRA:HLA-DRB5:HLA-DRB1:HLA-DMB:HLA-DMA:HLA-DOA:FYN	http://www.gsea-msigdb.org/gsea/msigdb/cards/KEGG_VIRAL_MYOCARDITIS
Curated_gene_sets	KEGG_INTESTINAL_IMMUNE_NETWORK_FOR_IGA_PRODUCTION	29	7	1.95436e-06	0.000233716	CXCR4:HLA-DRA:HLA-DRB5:HLA-DRB1:HLA-DMB:HLA-DMA:HLA-DOA	http://www.gsea-msigdb.org/gsea/msigdb/cards/KEGG_INTESTINAL_IMMUNE_NETWORK_FOR_IGA_PRODUCTION
Curated_gene_sets	KIM_GLIS2_TARGETS_UP	55	9	2.18015e-06	0.00025517	VIM:DCN:CMTM3:C3:TLR2:SPARC:AIF1:HLA-DMB:HLA-DMA	http://www.gsea-msigdb.org/gsea/msigdb/cards/KIM_GLIS2_TARGETS_UP
Curated_gene_sets	LEE_DIFFERENTIATING_T_LYMPHOCYTE	147	14	3.12429e-06	0.000356361	LAPTM5:PTPRC:TRAF3IP3:APBB1IP:EVI2B:GMFG:CXCR4:ITGB2:RAC2:HCLS1:AIF1:RNASET2:GIMAP2:DOCK8	http://www.gsea-msigdb.org/gsea/msigdb/cards/LEE_DIFFERENTIATING_T_LYMPHOCYTE
Curated_gene_sets	ZHAN_MULTIPLE_MYELOMA_DN	31	7	3.17428e-06	0.000356361	HHEX:RNASE6:ITGB2:LST1:AIF1:SYK:CD99	http://www.gsea-msigdb.org/gsea/msigdb/cards/ZHAN_MULTIPLE_MYELOMA_DN
Curated_gene_sets	MORI_LARGE_PRE_BII_LYMPHOCYTE_DN	45	8	4.23803e-06	0.000466268	PTPRC:SIPA1:LCP1:UBA7:LY86:HLA-DMB:HLA-DMA:LAT2	http://www.gsea-msigdb.org/gsea/msigdb/cards/MORI_LARGE_PRE_BII_LYMPHOCYTE_DN
Curated_gene_sets	KEGG_ALLOGRAFT_REJECTION	22	6	5.01216e-06	0.000540626	HLA-DRA:HLA-DRB5:HLA-DRB1:HLA-DMB:HLA-DMA:HLA-DOA	http://www.gsea-msigdb.org/gsea/msigdb/cards/KEGG_ALLOGRAFT_REJECTION
Curated_gene_sets	HUANG_GATA2_TARGETS_UP	114	12	5.65587e-06	0.000598326	MNDA:ALOX5AP:ANXA2:MYO1F:TYROBP:GMFG:CMTM7:ATP6V0E1:CDKN1A:LAT2:RPS6:SAT1	http://www.gsea-msigdb.org/gsea/msigdb/cards/HUANG_GATA2_TARGETS_UP
Curated_gene_sets	WUNDER_INFLAMMATORY_RESPONSE_AND_CHOLESTEROL_UP	47	8	5.95788e-06	0.000618383	CASP1:SLC40A1:UBA7:TLR2:AIF1:HLA-DRA:HLA-DMB:HLA-DMA	http://www.gsea-msigdb.org/gsea/msigdb/cards/WUNDER_INFLAMMATORY_RESPONSE_AND_CHOLESTEROL_UP
Curated_gene_sets	KEGG_GRAFT_VERSUS_HOST_DISEASE	23	6	6.66022e-06	0.000678479	HLA-DRA:HLA-DRB5:HLA-DRB1:HLA-DMB:HLA-DMA:HLA-DOA	http://www.gsea-msigdb.org/gsea/msigdb/cards/KEGG_GRAFT_VERSUS_HOST_DISEASE
Curated_gene_sets	KEGG_AUTOIMMUNE_THYROID_DISEASE	24	6	8.72197e-06	0.000872356	HLA-DRA:HLA-DRB5:HLA-DRB1:HLA-DMB:HLA-DMA:HLA-DOA	http://www.gsea-msigdb.org/gsea/msigdb/cards/KEGG_AUTOIMMUNE_THYROID_DISEASE
Curated_gene_sets	LIU_VAV3_PROSTATE_CARCINOGENESIS_UP	66	9	1.03342e-05	0.00101515	CASP1:C3:TYROBP:ITGB2:TIMP4:TLR2:LTC4S:SAT1:CYBB	http://www.gsea-msigdb.org/gsea/msigdb/cards/LIU_VAV3_PROSTATE_CARCINOGENESIS_UP
Curated_gene_sets	REACTOME_INTERFERON_GAMMA_SIGNALING	67	9	1.17171e-05	0.00113081	FCGR1B:OAS1:IFI30:HLA-H:HLA-DRA:HLA-DRB5:HLA-DRB1:IRF5:MID1	http://www.gsea-msigdb.org/gsea/msigdb/cards/REACTOME_INTERFERON_GAMMA_SIGNALING
Curated_gene_sets	CHUNG_BLISTER_CYTOTOXICITY_UP	123	12	1.24174e-05	0.00117772	C1QB:RAB13:GPR137B:NUP37:PCK2:NTAN1:ADAP2:HCST:ATF5:HAVCR2:CDKN1A:FABP5	http://www.gsea-msigdb.org/gsea/msigdb/cards/CHUNG_BLISTER_CYTOTOXICITY_UP
Curated_gene_sets	REACTOME_DEFECTIVE_CHSY1_CAUSES_TPBS	8	4	1.32731e-05	0.00119697	BCAN:DCN:CSPG4:VCAN	http://www.gsea-msigdb.org/gsea/msigdb/cards/REACTOME_DEFECTIVE_CHSY1_CAUSES_TPBS
Curated_gene_sets	REACTOME_DEFECTIVE_CHST3_CAUSES_SEDCJD	8	4	1.32731e-05	0.00119697	BCAN:DCN:CSPG4:VCAN	http://www.gsea-msigdb.org/gsea/msigdb/cards/REACTOME_DEFECTIVE_CHST3_CAUSES_SEDCJD
Curated_gene_sets	REACTOME_DEFECTIVE_CHST14_CAUSES_EDS_MUSCULOCONTRACTURAL_TYPE	8	4	1.32731e-05	0.00119697	BCAN:DCN:CSPG4:VCAN	http://www.gsea-msigdb.org/gsea/msigdb/cards/REACTOME_DEFECTIVE_CHST14_CAUSES_EDS_MUSCULOCONTRACTURAL_TYPE
Curated_gene_sets	NEMETH_INFLAMMATORY_RESPONSE_LPS_UP	70	9	1.68517e-05	0.00149518	RHOC:MNDA:APBB1IP:PNP:EIF1:HCLS1:DAB2:CDKN1A:SAT1	http://www.gsea-msigdb.org/gsea/msigdb/cards/NEMETH_INFLAMMATORY_RESPONSE_LPS_UP
Curated_gene_sets	KEGG_ANTIGEN_PROCESSING_AND_PRESENTATION	55	8	1.98962e-05	0.00173729	PSME1:IFI30:HLA-DRA:HLA-DRB5:HLA-DRB1:HLA-DMB:HLA-DMA:HLA-DOA	http://www.gsea-msigdb.org/gsea/msigdb/cards/KEGG_ANTIGEN_PROCESSING_AND_PRESENTATION
Curated_gene_sets	WANG_RESPONSE_TO_GSK3_INHIBITOR_SB216763_UP	296	19	2.02639e-05	0.00174174	FGGY:CD84:PTPRC:TRAF3IP3:CASP1:RPL21:ALOX5AP:EVI2B:ACSF2:MYOM1:IFI30:CXCR4:LY86:HLA-DMA:TRAF3IP2:FGL2:GIMAP2:ASAH1:SAT1	http://www.gsea-msigdb.org/gsea/msigdb/cards/WANG_RESPONSE_TO_GSK3_INHIBITOR_SB216763_UP
Curated_gene_sets	REACTOME_INTERLEUKIN_4_AND_INTERLEUKIN_13_SIGNALING	73	9	2.37878e-05	0.00201318	VIM:ALOX5:ITGAM:ITGAX:ITGB2:HMOX1:CDKN1A:TIMP1:IL13RA1	http://www.gsea-msigdb.org/gsea/msigdb/cards/REACTOME_INTERLEUKIN_4_AND_INTERLEUKIN_13_SIGNALING
Curated_gene_sets	VERHAAK_AML_WITH_NPM1_MUTATED_UP	132	12	2.54025e-05	0.00211726	C1QB:FCGR3A:CASP1:IRX5:IFI30:FPR1:HMOX1:CCR1:VCAN:FGL2:TMEM176B:SAT1	http://www.gsea-msigdb.org/gsea/msigdb/cards/VERHAAK_AML_WITH_NPM1_MUTATED_UP
Curated_gene_sets	MARKEY_RB1_CHRONIC_LOF_DN	93	10	2.8422e-05	0.00232182	C1QB:PTPRC:DCN:NUPR1:TYROBP:TIMP3:HMOX1:STAB1:IRF5:UBE2A	http://www.gsea-msigdb.org/gsea/msigdb/cards/MARKEY_RB1_CHRONIC_LOF_DN
Curated_gene_sets	VERRECCHIA_RESPONSE_TO_TGFB1_C2	18	5	2.9123e-05	0.00232182	RHOC:ITGB2:TIMP3:PCDHGC3:TIMP1	http://www.gsea-msigdb.org/gsea/msigdb/cards/VERRECCHIA_RESPONSE_TO_TGFB1_C2
Curated_gene_sets	REACTOME_DEFECTIVE_B4GALT7_CAUSES_EDS_PROGEROID_TYPE	18	5	2.9123e-05	0.00232182	BCAN:DCN:CSPG4:VCAN:GPC2	http://www.gsea-msigdb.org/gsea/msigdb/cards/REACTOME_DEFECTIVE_B4GALT7_CAUSES_EDS_PROGEROID_TYPE
Curated_gene_sets	RUTELLA_RESPONSE_TO_HGF_UP	359	21	2.99457e-05	0.00235331	TMEM51:LEPROT:RAB13:CD84:SLAMF7:GPR137B:PCK2:ANXA2:C3:LAIR1:LILRB4:HK2:CCR1:DAB2:SPARC:ATP6V0E1:GNA12:ASAH1:STOM:CYBB:VSIG4	http://www.gsea-msigdb.org/gsea/msigdb/cards/RUTELLA_RESPONSE_TO_HGF_UP
Curated_gene_sets	KEGG_SYSTEMIC_LUPUS_ERYTHEMATOSUS	94	10	3.12145e-05	0.00241846	C1QB:FCGR3A:C3:SNRPD3:HLA-DRA:HLA-DRB5:HLA-DRB1:HLA-DMB:HLA-DMA:HLA-DOA	http://www.gsea-msigdb.org/gsea/msigdb/cards/KEGG_SYSTEMIC_LUPUS_ERYTHEMATOSUS
Curated_gene_sets	KEGG_TYPE_I_DIABETES_MELLITUS	30	6	3.45451e-05	0.00263934	HLA-DRA:HLA-DRB5:HLA-DRB1:HLA-DMB:HLA-DMA:HLA-DOA	http://www.gsea-msigdb.org/gsea/msigdb/cards/KEGG_TYPE_I_DIABETES_MELLITUS
Curated_gene_sets	BIOCARTA_EOSINOPHILS_PATHWAY	4	3	3.78213e-05	0.00285007	HLA-DRA:HLA-DRB5:HLA-DRB1	http://www.gsea-msigdb.org/gsea/msigdb/cards/BIOCARTA_EOSINOPHILS_PATHWAY
Curated_gene_sets	PID_INTEGRIN2_PATHWAY	19	5	3.8837e-05	0.00288706	ITGAM:ITGAX:C3:ICAM3:ITGB2	http://www.gsea-msigdb.org/gsea/msigdb/cards/PID_INTEGRIN2_PATHWAY
Curated_gene_sets	LIAN_LIPA_TARGETS_6M	45	7	4.24164e-05	0.00307571	C1QB:CD84:IGSF6:LILRB4:SLC40A1:HMOX1:CCR1	http://www.gsea-msigdb.org/gsea/msigdb/cards/LIAN_LIPA_TARGETS_6M
Curated_gene_sets	REACTOME_SIGNALING_BY_INTERLEUKINS	484	25	4.2493e-05	0.00307571	VIM:APBB1IP:ALOX5:BLNK:CASP1:PSMD9:LCP1:PSME1:ANXA2:ITGAM:ITGAX:RASAL3:FPR1:PSMF1:ITGB2:HMOX1:CCR1:HAVCR2:CDKN1A:FYN:PTPRZ1:SYK:TIMP1:MSN:IL13RA1	http://www.gsea-msigdb.org/gsea/msigdb/cards/REACTOME_SIGNALING_BY_INTERLEUKINS
Curated_gene_sets	NUTT_GBM_VS_AO_GLIOMA_UP	46	7	4.91257e-05	0.00350961	CAPZB:LAPTM5:SH3GLB1:RHOC:VIM:ANXA2:MSN	http://www.gsea-msigdb.org/gsea/msigdb/cards/NUTT_GBM_VS_AO_GLIOMA_UP
Curated_gene_sets	VERRECCHIA_EARLY_RESPONSE_TO_TGFB1	47	7	5.668e-05	0.0039974	RHOC:ITGB2:TIMP3:VCAN:PCDHGC3:SPARC:TIMP1	http://www.gsea-msigdb.org/gsea/msigdb/cards/VERRECCHIA_EARLY_RESPONSE_TO_TGFB1
Curated_gene_sets	REACTOME_DERMATAN_SULFATE_BIOSYNTHESIS	11	4	5.94744e-05	0.00414138	BCAN:DCN:CSPG4:VCAN	http://www.gsea-msigdb.org/gsea/msigdb/cards/REACTOME_DERMATAN_SULFATE_BIOSYNTHESIS
Curated_gene_sets	KEGG_LEUKOCYTE_TRANSENDOTHELIAL_MIGRATION	83	9	6.68551e-05	0.00459713	SIPA1:ITGAM:PLCG2:CXCR4:ITGB2:RAC2:CD99:CYBB:MSN	http://www.gsea-msigdb.org/gsea/msigdb/cards/KEGG_LEUKOCYTE_TRANSENDOTHELIAL_MIGRATION
Curated_gene_sets	HARRIS_HYPOXIA	65	8	6.85781e-05	0.00463202	VIM:P4HA1:FTL:HK2:HMOX1:CDKN1A:CD99:SAT1	http://www.gsea-msigdb.org/gsea/msigdb/cards/HARRIS_HYPOXIA
Curated_gene_sets	IGLESIAS_E2F_TARGETS_UP	124	11	6.90467e-05	0.00463202	C1QB:LAPTM5:S100A11:DCN:LCP1:ANXA2:C3:TYROBP:DAB2:SPARC:SAT1	http://www.gsea-msigdb.org/gsea/msigdb/cards/IGLESIAS_E2F_TARGETS_UP
Curated_gene_sets	KHETCHOUMIAN_TRIM24_TARGETS_UP	35	6	8.63351e-05	0.00565392	LAPTM5:VIM:CASP1:SPARC:CDKN1A:CYBB	http://www.gsea-msigdb.org/gsea/msigdb/cards/KHETCHOUMIAN_TRIM24_TARGETS_UP
Curated_gene_sets	CROONQUIST_NRAS_VS_STROMAL_STIMULATION_UP	35	6	8.63351e-05	0.00565392	ALOX5AP:RNASE6:SLC7A7:BCKDHB:NCF1C:CYBB	http://www.gsea-msigdb.org/gsea/msigdb/cards/CROONQUIST_NRAS_VS_STROMAL_STIMULATION_UP
Curated_gene_sets	REACTOME_SYNTHESIS_OF_LIPOXINS_LX	5	3	9.30569e-05	0.00602242	ALOX5:ALOX5AP:LTC4S	http://www.gsea-msigdb.org/gsea/msigdb/cards/REACTOME_SYNTHESIS_OF_LIPOXINS_LX
Curated_gene_sets	KEGG_NATURAL_KILLER_CELL_MEDIATED_CYTOTOXICITY	87	9	9.68462e-05	0.00619478	FCGR3A:PLCG2:HCST:TYROBP:ITGB2:RAC2:FYN:TNFRSF10B:SYK	http://www.gsea-msigdb.org/gsea/msigdb/cards/KEGG_NATURAL_KILLER_CELL_MEDIATED_CYTOTOXICITY
Curated_gene_sets	KUROZUMI_RESPONSE_TO_ONCOCYTIC_VIRUS	23	5	0.000104782	0.00662534	CASP1:ITGAM:C3:CCR1:IL13RA1	http://www.gsea-msigdb.org/gsea/msigdb/cards/KUROZUMI_RESPONSE_TO_ONCOCYTIC_VIRUS
Curated_gene_sets	SHETH_LIVER_CANCER_VS_TXNIP_LOSS_PAM3	52	7	0.000110077	0.00688106	RHOC:PCK2:IFI27L2:IGDCC4:NUPR1:SPARC:FABP5	http://www.gsea-msigdb.org/gsea/msigdb/cards/SHETH_LIVER_CANCER_VS_TXNIP_LOSS_PAM3
Curated_gene_sets	SMID_BREAST_CANCER_NORMAL_LIKE_UP	338	19	0.000121244	0.007494	PALMD:IFI16:PTPRC:TRAF3IP3:HHEX:FOLR2:CASP1:DCN:RNASE6:EVI2B:C3:GMFG:RAC2:LST1:AIF1:HLA-DRA:HLA-DRB1:FYN:AOAH	http://www.gsea-msigdb.org/gsea/msigdb/cards/SMID_BREAST_CANCER_NORMAL_LIKE_UP
Curated_gene_sets	REACTOME_CS_DS_DEGRADATION	13	4	0.000124578	0.00761449	BCAN:DCN:CSPG4:VCAN	http://www.gsea-msigdb.org/gsea/msigdb/cards/REACTOME_CS_DS_DEGRADATION
Curated_gene_sets	ONO_FOXP3_TARGETS_DN	24	5	0.000130061	0.00772408	CD84:CASP1:CXCR4:HAVCR2:CDKN1A	http://www.gsea-msigdb.org/gsea/msigdb/cards/ONO_FOXP3_TARGETS_DN
Curated_gene_sets	REACTOME_A_TETRASACCHARIDE_LINKER_SEQUENCE_IS_REQUIRED_FOR_GAG_SYNTHESIS	24	5	0.000130061	0.00772408	BCAN:DCN:CSPG4:VCAN:GPC2	http://www.gsea-msigdb.org/gsea/msigdb/cards/REACTOME_A_TETRASACCHARIDE_LINKER_SEQUENCE_IS_REQUIRED_FOR_GAG_SYNTHESIS
Curated_gene_sets	TORCHIA_TARGETS_OF_EWSR1_FLI1_FUSION_DN	257	16	0.000130583	0.00772408	MNDA:RGS18:PTPRC:LYPLAL1:VIM:LCP1:TYROBP:GMFG:HK2:CMTM7:LST1:HLA-DMA:BCKDHB:FYN:SYK:PLP2	http://www.gsea-msigdb.org/gsea/msigdb/cards/TORCHIA_TARGETS_OF_EWSR1_FLI1_FUSION_DN
Curated_gene_sets	HSIAO_HOUSEKEEPING_GENES	370	20	0.000136976	0.00797414	RPS8:VIM:RPL21:TPT1:PSME1:NPC2:ANXA2:RPS15A:EIF1:FTL:EEF1B2:RPL29:HLA-DRA:HLA-DOA:FYN:RPS6:STOM:PLP2:MSN:RPL39	http://www.gsea-msigdb.org/gsea/msigdb/cards/HSIAO_HOUSEKEEPING_GENES
Curated_gene_sets	KATSANOU_ELAVL1_TARGETS_UP	134	11	0.000139028	0.00797414	C1QB:LAPTM5:PALMD:TIMM8B:SLC7A7:NUPR1:LPCAT2:MYOM1:STOM:SAT1:CYBB	http://www.gsea-msigdb.org/gsea/msigdb/cards/KATSANOU_ELAVL1_TARGETS_UP
Curated_gene_sets	LIAN_LIPA_TARGETS_3M	38	6	0.00013916	0.00797414	C1QB:IGSF6:LILRB4:SLC40A1:HMOX1:CCR1	http://www.gsea-msigdb.org/gsea/msigdb/cards/LIAN_LIPA_TARGETS_3M
Curated_gene_sets	REACTOME_ANTIGEN_ACTIVATES_B_CELL_RECEPTOR_BCR_LEADING_TO_GENERATION_OF_SECOND_MESSENGERS	25	5	0.000159758	0.00906009	BLNK:PIK3AP1:PLCG2:FYN:SYK	http://www.gsea-msigdb.org/gsea/msigdb/cards/REACTOME_ANTIGEN_ACTIVATES_B_CELL_RECEPTOR_BCR_LEADING_TO_GENERATION_OF_SECOND_MESSENGERS
Curated_gene_sets	JISON_SICKLE_CELL_DISEASE_UP	160	12	0.000164997	0.00926171	LEPROT:RAB13:PCK2:ANXA2:IFI30:BLVRB:VAMP8:HMOX1:CDKN1A:TRIP6:TIMP1:VSIG4	http://www.gsea-msigdb.org/gsea/msigdb/cards/JISON_SICKLE_CELL_DISEASE_UP
Curated_gene_sets	BIOCARTA_ASBCELL_PATHWAY	6	3	0.000183171	0.0099765	HLA-DRA:HLA-DRB5:HLA-DRB1	http://www.gsea-msigdb.org/gsea/msigdb/cards/BIOCARTA_ASBCELL_PATHWAY
Curated_gene_sets	BIOCARTA_IL5_PATHWAY	6	3	0.000183171	0.0099765	HLA-DRA:HLA-DRB5:HLA-DRB1	http://www.gsea-msigdb.org/gsea/msigdb/cards/BIOCARTA_IL5_PATHWAY
Curated_gene_sets	BIOCARTA_BBCELL_PATHWAY	6	3	0.000183171	0.0099765	HLA-DRA:HLA-DRB5:HLA-DRB1	http://www.gsea-msigdb.org/gsea/msigdb/cards/BIOCARTA_BBCELL_PATHWAY
Curated_gene_sets	HELLER_SILENCED_BY_METHYLATION_UP	213	14	0.000195493	0.0105432	RAB13:SLAMF7:LCP1:IZUMO4:VAMP8:SPARC:HLA-DRA:HLA-DRB1:HLA-DMB:HLA-DMA:CDKN1A:TRIP6:SAT1:IL13RA1	http://www.gsea-msigdb.org/gsea/msigdb/cards/HELLER_SILENCED_BY_METHYLATION_UP
Curated_gene_sets	KEGG_VALINE_LEUCINE_AND_ISOLEUCINE_DEGRADATION	41	6	0.000214812	0.0114726	ALDH9A1:HADHB:HIBCH:ALDH7A1:BCKDHB:HSD17B10	http://www.gsea-msigdb.org/gsea/msigdb/cards/KEGG_VALINE_LEUCINE_AND_ISOLEUCINE_DEGRADATION
Curated_gene_sets	TONKS_TARGETS_OF_RUNX1_RUNX1T1_FUSION_HSC_DN	141	11	0.00021803	0.0115325	LAPTM5:ALOX5AP:TYROBP:CXCR4:TIMP3:STAB1:LST1:TEAD3:LAT2:CYBB:PLP2	http://www.gsea-msigdb.org/gsea/msigdb/cards/TONKS_TARGETS_OF_RUNX1_RUNX1T1_FUSION_HSC_DN
Curated_gene_sets	COATES_MACROPHAGE_M1_VS_M2_UP	77	8	0.000229222	0.0118213	LYPLAL1:PIK3AP1:SLC7A7:CXCR4:P2RY13:TUBB2B:AIF1:BCKDHB	http://www.gsea-msigdb.org/gsea/msigdb/cards/COATES_MACROPHAGE_M1_VS_M2_UP
Curated_gene_sets	REACTOME_PHOSPHORYLATION_OF_CD3_AND_TCR_ZETA_CHAINS	15	4	0.000229937	0.0118213	PTPRC:HLA-DRA:HLA-DRB5:HLA-DRB1	http://www.gsea-msigdb.org/gsea/msigdb/cards/REACTOME_PHOSPHORYLATION_OF_CD3_AND_TCR_ZETA_CHAINS
Curated_gene_sets	LUI_THYROID_CANCER_CLUSTER_5	15	4	0.000229937	0.0118213	EPHX1:BLVRB:HLA-DRB1:HLA-DMA	http://www.gsea-msigdb.org/gsea/msigdb/cards/LUI_THYROID_CANCER_CLUSTER_5
Curated_gene_sets	ALTEMEIER_RESPONSE_TO_LPS_WITH_MECHANICAL_VENTILATION	79	8	0.00027394	0.0138665	ITGAM:CCR1:TLR2:VCAN:LST1:FGL2:CYBB:TIMP1	http://www.gsea-msigdb.org/gsea/msigdb/cards/ALTEMEIER_RESPONSE_TO_LPS_WITH_MECHANICAL_VENTILATION
Curated_gene_sets	SANA_RESPONSE_TO_IFNG_UP	60	7	0.00027476	0.0138665	CASP1:OAS1:PARP14:HLA-DRB5:HLA-DRB1:HLA-DMA:ATP6V0A4	http://www.gsea-msigdb.org/gsea/msigdb/cards/SANA_RESPONSE_TO_IFNG_UP
Curated_gene_sets	REACTOME_SYNTHESIS_OF_5_EICOSATETRAENOIC_ACIDS	7	3	0.000315487	0.0157772	ALOX5:ALOX5AP:LTC4S	http://www.gsea-msigdb.org/gsea/msigdb/cards/REACTOME_SYNTHESIS_OF_5_EICOSATETRAENOIC_ACIDS
Curated_gene_sets	HADDAD_T_LYMPHOCYTE_AND_NK_PROGENITOR_DN	44	6	0.000319642	0.015841	SLC2A5:BLNK:RNASE6:TYROBP:VCAN:LY86	http://www.gsea-msigdb.org/gsea/msigdb/cards/HADDAD_T_LYMPHOCYTE_AND_NK_PROGENITOR_DN
Curated_gene_sets	KLEIN_TARGETS_OF_BCR_ABL1_FUSION	29	5	0.000332995	0.0163554	MNDA:PTPRC:BLNK:CXCR4:SYK	http://www.gsea-msigdb.org/gsea/msigdb/cards/KLEIN_TARGETS_OF_BCR_ABL1_FUSION
Curated_gene_sets	GERY_CEBP_TARGETS	104	9	0.000378383	0.0182225	MNDA:APBB1IP:BAG3:DCN:C3:HMOX1:VCAN:BCKDHB:SAT1	http://www.gsea-msigdb.org/gsea/msigdb/cards/GERY_CEBP_TARGETS
Curated_gene_sets	REACTOME_METABOLISM_OF_AMINO_ACIDS_AND_DERIVATIVES	311	17	0.000380097	0.0182225	RPS8:ALDH9A1:PSMD9:RPL21:PSME1:RPS15A:DARS:HIBCH:PSMF1:RPL29:RPL37:ALDH7A1:BCKDHB:RPS6:SAT1:HSD17B10:RPL39	http://www.gsea-msigdb.org/gsea/msigdb/cards/REACTOME_METABOLISM_OF_AMINO_ACIDS_AND_DERIVATIVES
Curated_gene_sets	CHARAFE_BREAST_CANCER_LUMINAL_VS_MESENCHYMAL_DN	400	20	0.000380946	0.0182225	SH3GLB1:LIX1L:IFI16:VIM:CASP1:ARHGEF40:ANXA2:CMTM3:ANTXR1:CMTM7:BCHE:B3GNT5:DAB2:SPARC:FAM126A:CD99:MID1:TIMP1:PLP2:MSN	http://www.gsea-msigdb.org/gsea/msigdb/cards/CHARAFE_BREAST_CANCER_LUMINAL_VS_MESENCHYMAL_DN
Curated_gene_sets	BIOCARTA_CSK_PATHWAY	17	4	0.000387626	0.0183063	PTPRC:HLA-DRA:HLA-DRB5:HLA-DRB1	http://www.gsea-msigdb.org/gsea/msigdb/cards/BIOCARTA_CSK_PATHWAY
Curated_gene_sets	GREGORY_SYNTHETIC_LETHAL_WITH_IMATINIB	127	10	0.000389355	0.0183063	AKR7A2:IFI16:RPL21:ATF5:CXCR4:ATP6V0E1:HLA-DRA:HLA-DRB5:GTF2H5:SAT1	http://www.gsea-msigdb.org/gsea/msigdb/cards/GREGORY_SYNTHETIC_LETHAL_WITH_IMATINIB
Curated_gene_sets	DACOSTA_ERCC3_ALLELE_XPCS_VS_TTD_DN	30	5	0.000392685	0.0183064	CXCR4:HMOX1:VCAN:IRF5:FABP5	http://www.gsea-msigdb.org/gsea/msigdb/cards/DACOSTA_ERCC3_ALLELE_XPCS_VS_TTD_DN
Curated_gene_sets	WINTER_HYPOXIA_METAGENE	204	13	0.000442688	0.020396	VIM:P4HA1:PSMD9:PNP:ANXA2:FTL:HK2:CXCR4:HMOX1:CDKN1A:FABP5:CD99:SAT1	http://www.gsea-msigdb.org/gsea/msigdb/cards/WINTER_HYPOXIA_METAGENE
Curated_gene_sets	PUJANA_ATM_PCC_NETWORK	1155	42	0.000447212	0.020396	LAPTM5:HSPB11:IFI16:PTPRC:MYBPH:TRAF3IP3:ALOX5:BLNK:RGS10:OAS1:PSMD9:RPL21:ALOX5AP:LCP1:PSME1:RPS15A:CBFB:PLCG2:ICAM3:PKN1:GMFG:LAIR1:LILRB4:HK2:DARS:CXCR4:NMI:EEF1B2:SNRPB2:RAC2:HCLS1:RPL37:LY86:HLA-DRA:HLA-DOA:IRF5:FABP5:EIF3H:RPS6:FXN:SYK:IL13RA1	http://www.gsea-msigdb.org/gsea/msigdb/cards/PUJANA_ATM_PCC_NETWORK
Curated_gene_sets	FRIDMAN_SENESCENCE_UP	65	7	0.000452339	0.020396	S100A11:RAB13:IFI16:VIM:SPARC:CDKN1A:IRF5	http://www.gsea-msigdb.org/gsea/msigdb/cards/FRIDMAN_SENESCENCE_UP
Curated_gene_sets	PEART_HDAC_PROLIFERATION_CLUSTER_DN	65	7	0.000452339	0.020396	S100A11:IFI16:SIPA1:ATF5:CETN3:LST1:AIF1	http://www.gsea-msigdb.org/gsea/msigdb/cards/PEART_HDAC_PROLIFERATION_CLUSTER_DN
Curated_gene_sets	MARTENS_BOUND_BY_PML_RARA_FUSION	377	19	0.00048228	0.0210272	LAPTM5:APBB1IP:PIK3AP1:PSMD9:ALOX5AP:FHOD1:PLCG2:RHBDF2:TMC8:IZUMO4:MYO1F:TYROBP:ITGB2:HMOX1:RAC2:CYTH4:TNFRSF10B:RPS6:SUSD3	http://www.gsea-msigdb.org/gsea/msigdb/cards/MARTENS_BOUND_BY_PML_RARA_FUSION
Curated_gene_sets	TOMIDA_METASTASIS_DN	18	4	0.000490056	0.0210272	EIF1:DARS:TRIP6:SAT1	http://www.gsea-msigdb.org/gsea/msigdb/cards/TOMIDA_METASTASIS_DN
Curated_gene_sets	TONKS_TARGETS_OF_RUNX1_RUNX1T1_FUSION_HSC_UP	155	11	0.000492766	0.0210272	RHOC:IFI16:EPS8:LPAR6:ANXA2:HMOX1:DAB2:VCAN:SPARC:TMEM176B:IL13RA1	http://www.gsea-msigdb.org/gsea/msigdb/cards/TONKS_TARGETS_OF_RUNX1_RUNX1T1_FUSION_HSC_UP
Curated_gene_sets	HOLLEMAN_PREDNISOLONE_RESISTANCE_B_ALL_DN	8	3	0.000496816	0.0210272	LPAR6:BLVRB:STOM	http://www.gsea-msigdb.org/gsea/msigdb/cards/HOLLEMAN_PREDNISOLONE_RESISTANCE_B_ALL_DN
Curated_gene_sets	GUTIERREZ_WALDENSTROEMS_MACROGLOBULINEMIA_2	8	3	0.000496816	0.0210272	HLA-DRB1:HLA-DMA:SYK	http://www.gsea-msigdb.org/gsea/msigdb/cards/GUTIERREZ_WALDENSTROEMS_MACROGLOBULINEMIA_2
Curated_gene_sets	BIOCARTA_RECK_PATHWAY	8	3	0.000496816	0.0210272	TIMP3:TIMP4:TIMP1	http://www.gsea-msigdb.org/gsea/msigdb/cards/BIOCARTA_RECK_PATHWAY
Curated_gene_sets	REACTOME_P2Y_RECEPTORS	8	3	0.000496816	0.0210272	LPAR6:P2RY13:P2RY12	http://www.gsea-msigdb.org/gsea/msigdb/cards/REACTOME_P2Y_RECEPTORS
Curated_gene_sets	ROSS_LEUKEMIA_WITH_MLL_FUSIONS	66	7	0.000496917	0.0210272	AKR7A2:PTPRC:CSPG4:RAC2:HCLS1:DAB2:PCDHGC3	http://www.gsea-msigdb.org/gsea/msigdb/cards/ROSS_LEUKEMIA_WITH_MLL_FUSIONS
Curated_gene_sets	SWEET_LUNG_CANCER_KRAS_UP	379	19	0.000514493	0.0216048	C1QB:LAPTM5:S100A1:LCP1:PSME1:NPC2:ITGAX:CHRNB1:TYROBP:HK2:VAMP8:ITGB2:HLA-DRA:HLA-DMB:HLA-DMA:CDKN1A:RNASET2:SAT1:PLP2	http://www.gsea-msigdb.org/gsea/msigdb/cards/SWEET_LUNG_CANCER_KRAS_UP
Curated_gene_sets	REACTOME_MHC_CLASS_II_ANTIGEN_PRESENTATION	109	9	0.000535227	0.0221375	CAPZB:IFI30:TUBB2B:HLA-DRA:HLA-DRB5:HLA-DRB1:HLA-DMB:HLA-DMA:HLA-DOA	http://www.gsea-msigdb.org/gsea/msigdb/cards/REACTOME_MHC_CLASS_II_ANTIGEN_PRESENTATION
Curated_gene_sets	KOKKINAKIS_METHIONINE_DEPRIVATION_48HR_UP	109	9	0.000535227	0.0221375	CASP1:DCN:PNP:TIMP3:TLR3:CDKN1A:GTF2H5:TNFRSF10B:TIMP1	http://www.gsea-msigdb.org/gsea/msigdb/cards/KOKKINAKIS_METHIONINE_DEPRIVATION_48HR_UP
Curated_gene_sets	REACTOME_INTERFERON_SIGNALING	157	11	0.000549099	0.0225417	FCGR1B:NUP37:OAS1:IFI30:UBA7:HLA-H:HLA-DRA:HLA-DRB5:HLA-DRB1:IRF5:MID1	http://www.gsea-msigdb.org/gsea/msigdb/cards/REACTOME_INTERFERON_SIGNALING
Curated_gene_sets	DEMAGALHAES_AGING_UP	49	6	0.000579174	0.0234267	C1QB:LAPTM5:NPC2:C3:HCST:MSN	http://www.gsea-msigdb.org/gsea/msigdb/cards/DEMAGALHAES_AGING_UP
Curated_gene_sets	PAPASPYRIDONOS_UNSTABLE_ATEROSCLEROTIC_PLAQUE_UP	49	6	0.000579174	0.0234267	CD84:FCGR3A:IFI30:DAB2:RNASET2:SAT1	http://www.gsea-msigdb.org/gsea/msigdb/cards/PAPASPYRIDONOS_UNSTABLE_ATEROSCLEROTIC_PLAQUE_UP
Curated_gene_sets	TARTE_PLASMA_CELL_VS_PLASMABLAST_UP	294	16	0.000589107	0.0236546	RAB13:HHEX:KCNQ1:AQP5:ALOX5AP:TPT1:RPS15A:ITGAX:FTL:TIMP3:DAB2:ALDH7A1:PCDHGC3:LTC4S:LST1:RPL39	http://www.gsea-msigdb.org/gsea/msigdb/cards/TARTE_PLASMA_CELL_VS_PLASMABLAST_UP
Curated_gene_sets	GOLDRATH_ANTIGEN_RESPONSE	266	15	0.000603045	0.0240388	S100A11:BAG3:ROM1:CASP1:ANXA2:ITGAX:PLCG2:C3:MYO1F:TYROBP:DBI:FYN:LAT2:FGL2:PLP2	http://www.gsea-msigdb.org/gsea/msigdb/cards/GOLDRATH_ANTIGEN_RESPONSE
Curated_gene_sets	GOLUB_ALL_VS_AML_DN	19	4	0.000610381	0.0241561	LEPROT:ITGAX:LTC4S:STOM	http://www.gsea-msigdb.org/gsea/msigdb/cards/GOLUB_ALL_VS_AML_DN
Curated_gene_sets	HOLLERN_EMT_BREAST_TUMOR_UP	112	9	0.000652532	0.0256398	SH3GLB1:RGS18:VIM:DCN:ARHGEF40:DAB2:LTC4S:GPR34:VSIG4	http://www.gsea-msigdb.org/gsea/msigdb/cards/HOLLERN_EMT_BREAST_TUMOR_UP
Curated_gene_sets	BIOCARTA_TH1TH2_PATHWAY	9	3	0.000733479	0.0286161	HLA-DRA:HLA-DRB5:HLA-DRB1	http://www.gsea-msigdb.org/gsea/msigdb/cards/BIOCARTA_TH1TH2_PATHWAY
Curated_gene_sets	REACTOME_CHONDROITIN_SULFATE_BIOSYNTHESIS	20	4	0.000750255	0.0290645	BCAN:DCN:CSPG4:VCAN	http://www.gsea-msigdb.org/gsea/msigdb/cards/REACTOME_CHONDROITIN_SULFATE_BIOSYNTHESIS
Curated_gene_sets	CHNG_MULTIPLE_MYELOMA_HYPERPLOID_UP	52	6	0.000799328	0.030749	RPL21:EEF1B2:UBA7:RPL29:RPL37:RPS6	http://www.gsea-msigdb.org/gsea/msigdb/cards/CHNG_MULTIPLE_MYELOMA_HYPERPLOID_UP
Curated_gene_sets	VALK_AML_CLUSTER_11	35	5	0.00081995	0.0311072	LPAR6:DAB2:PCDHGC3:SPARC:FYN	http://www.gsea-msigdb.org/gsea/msigdb/cards/VALK_AML_CLUSTER_11
Curated_gene_sets	REACTOME_DISEASES_ASSOCIATED_WITH_GLYCOSAMINOGLYCAN_METABOLISM	35	5	0.00081995	0.0311072	BCAN:DCN:CSPG4:VCAN:GPC2	http://www.gsea-msigdb.org/gsea/msigdb/cards/REACTOME_DISEASES_ASSOCIATED_WITH_GLYCOSAMINOGLYCAN_METABOLISM
Curated_gene_sets	REACTOME_CELL_SURFACE_INTERACTIONS_AT_THE_VASCULAR_WALL	93	8	0.000827149	0.0311654	CD84:SLC7A7:ITGAM:ITGAX:ITGB2:FYN:TNFRSF10B:CD99	http://www.gsea-msigdb.org/gsea/msigdb/cards/REACTOME_CELL_SURFACE_INTERACTIONS_AT_THE_VASCULAR_WALL
Curated_gene_sets	POMEROY_MEDULLOBLASTOMA_DESMOPLASIC_VS_CLASSIC_DN	53	6	0.000885471	0.0331359	RPL21:TPT1:CXCR4:EEF1B2:VCAN:RPL39	http://www.gsea-msigdb.org/gsea/msigdb/cards/POMEROY_MEDULLOBLASTOMA_DESMOPLASIC_VS_CLASSIC_DN
Curated_gene_sets	LEI_MYB_TARGETS	279	15	0.000981951	0.0364981	VIM:PNP:ANXA2:PPIB:RPS15A:NUPR1:TIMP3:HMOX1:DAB2:SPARC:CDKN1A:TRIP6:ASAH1:SAT1:MSN	http://www.gsea-msigdb.org/gsea/msigdb/cards/LEI_MYB_TARGETS
Curated_gene_sets	YAO_TEMPORAL_RESPONSE_TO_PROGESTERONE_CLUSTER_12	74	7	0.000993445	0.0366775	C1QB:S100A11:S100A1:PSME1:NTAN1:GNA12:HSD17B10	http://www.gsea-msigdb.org/gsea/msigdb/cards/YAO_TEMPORAL_RESPONSE_TO_PROGESTERONE_CLUSTER_12
Curated_gene_sets	REACTOME_NUCLEOTIDE_LIKE_PURINERGIC_RECEPTORS	10	3	0.00103133	0.0373247	LPAR6:P2RY13:P2RY12	http://www.gsea-msigdb.org/gsea/msigdb/cards/REACTOME_NUCLEOTIDE_LIKE_PURINERGIC_RECEPTORS
Curated_gene_sets	REACTOME_FCGR_ACTIVATION	10	3	0.00103133	0.0373247	FCGR3A:FYN:SYK	http://www.gsea-msigdb.org/gsea/msigdb/cards/REACTOME_FCGR_ACTIVATION
Curated_gene_sets	IIZUKA_LIVER_CANCER_EARLY_RECURRENCE	10	3	0.00103133	0.0373247	LAPTM5:VIM:HLA-DRA	http://www.gsea-msigdb.org/gsea/msigdb/cards/IIZUKA_LIVER_CANCER_EARLY_RECURRENCE
Curated_gene_sets	REACTOME_HEMOSTASIS	466	21	0.00105319	0.0378667	CAPZB:CD84:APBB1IP:SLC7A7:ANXA2:ITGAM:ITGAX:PLCG2:ITGB2:TIMP3:RAC2:P2RY12:SPARC:TUBB2B:FYN:GNA12:TNFRSF10B:DOCK8:SYK:CD99:TIMP1	http://www.gsea-msigdb.org/gsea/msigdb/cards/REACTOME_HEMOSTASIS
Curated_gene_sets	LEIN_ASTROCYTE_MARKERS	37	5	0.00106336	0.0379841	BCAN:ITGAM:DBI:STAB1:SPARC	http://www.gsea-msigdb.org/gsea/msigdb/cards/LEIN_ASTROCYTE_MARKERS
Curated_gene_sets	BRUNO_HEMATOPOIESIS	55	6	0.00107906	0.0382962	MNDA:ANXA2:HK2:SPARC:LAT2:HSD17B10	http://www.gsea-msigdb.org/gsea/msigdb/cards/BRUNO_HEMATOPOIESIS
Curated_gene_sets	MEISSNER_BRAIN_HCP_WITH_H3K4ME3_AND_H3K27ME3	807	31	0.00109903	0.0387548	TMEM51:RHOC:S100A11:BCAN:VIM:PIK3AP1:RGS10:BAG3:EGLN3:SMOC1:ANXA2:MEGF11:CSPG4:IRX5:LPCAT2:CBFB:PLCG2:CXCL16:ADAP2:ACSF2:CACNG4:HK2:ERICH2:CMTM7:PARP14:B3GNT5:DAB2:TUBB2B:IRF5:DOCK8:STOM	http://www.gsea-msigdb.org/gsea/msigdb/cards/MEISSNER_BRAIN_HCP_WITH_H3K4ME3_AND_H3K27ME3
Curated_gene_sets	YAGI_AML_FAB_MARKERS	171	11	0.0011138	0.0390256	DEAF1:CASP1:LCP1:ANXA2:ITGAX:IFI30:LAIR1:TIMP3:LY86:AIF1:AOAH	http://www.gsea-msigdb.org/gsea/msigdb/cards/YAGI_AML_FAB_MARKERS
Curated_gene_sets	TAKAO_RESPONSE_TO_UVB_RADIATION_UP	76	7	0.00116403	0.0405273	RPL21:PPIB:DBI:CD99:SAT1:PLP2:MSN	http://www.gsea-msigdb.org/gsea/msigdb/cards/TAKAO_RESPONSE_TO_UVB_RADIATION_UP
Curated_gene_sets	HESS_TARGETS_OF_HOXA9_AND_MEIS1_DN	56	6	0.00118726	0.041076	GPR137B:FPR1:TLR2:DAB2:VCAN:CYBB	http://www.gsea-msigdb.org/gsea/msigdb/cards/HESS_TARGETS_OF_HOXA9_AND_MEIS1_DN
Curated_gene_sets	YAGI_AML_WITH_T_8_21_TRANSLOCATION	316	16	0.00126561	0.0435133	LAPTM5:SH3GLB1:RGS10:LCP1:NUPR1:DARS:UBA7:LST1:AIF1:HLA-DRA:HLA-DRB1:HLA-DMB:HLA-DMA:TRAF3IP2:CD99:PLP2	http://www.gsea-msigdb.org/gsea/msigdb/cards/YAGI_AML_WITH_T_8_21_TRANSLOCATION
Curated_gene_sets	RHEIN_ALL_GLUCOCORTICOID_THERAPY_UP	57	6	0.00130356	0.0437348	MNDA:PTPRC:ITGAM:LY86:ASAH1:IL13RA1	http://www.gsea-msigdb.org/gsea/msigdb/cards/RHEIN_ALL_GLUCOCORTICOID_THERAPY_UP
Curated_gene_sets	RAMALHO_STEMNESS_DN	57	6	0.00130356	0.0437348	PTPRC:RGS10:TYROBP:ITGB2:LY86:LAT2	http://www.gsea-msigdb.org/gsea/msigdb/cards/RAMALHO_STEMNESS_DN
Curated_gene_sets	SEITZ_NEOPLASTIC_TRANSFORMATION_BY_8P_DELETION_UP	57	6	0.00130356	0.0437348	OAS1:PNP:EVI2B:TIMP3:BCHE:SAMD9	http://www.gsea-msigdb.org/gsea/msigdb/cards/SEITZ_NEOPLASTIC_TRANSFORMATION_BY_8P_DELETION_UP
Curated_gene_sets	TING_SILENCED_BY_DICER	23	4	0.00130386	0.0437348	VIM:CXCR4:SLC40A1:SPARC	http://www.gsea-msigdb.org/gsea/msigdb/cards/TING_SILENCED_BY_DICER
Curated_gene_sets	SUNG_METASTASIS_STROMA_UP	100	8	0.0013297	0.0440644	ALOX5:P4HA1:EPS8:PPIB:TIMP3:VCAN:SPARC:FABP5	http://www.gsea-msigdb.org/gsea/msigdb/cards/SUNG_METASTASIS_STROMA_UP
Curated_gene_sets	REACTOME_SIGNALING_BY_THE_B_CELL_RECEPTOR_BCR	100	8	0.0013297	0.0440644	BLNK:PIK3AP1:PSMD9:PSME1:PLCG2:PSMF1:FYN:SYK	http://www.gsea-msigdb.org/gsea/msigdb/cards/REACTOME_SIGNALING_BY_THE_B_CELL_RECEPTOR_BCR
Curated_gene_sets	BIOCARTA_NEUTROPHIL_PATHWAY	3	2	0.00134095	0.0441709	ITGAM:ITGB2	http://www.gsea-msigdb.org/gsea/msigdb/cards/BIOCARTA_NEUTROPHIL_PATHWAY
Curated_gene_sets	BIOCARTA_INFLAM_PATHWAY	11	3	0.00139578	0.0454329	HLA-DRA:HLA-DRB5:HLA-DRB1	http://www.gsea-msigdb.org/gsea/msigdb/cards/BIOCARTA_INFLAM_PATHWAY
Curated_gene_sets	VILIMAS_NOTCH1_TARGETS_DN	11	3	0.00139578	0.0454329	ITGAM:ITGB2:STOM	http://www.gsea-msigdb.org/gsea/msigdb/cards/VILIMAS_NOTCH1_TARGETS_DN
Curated_gene_sets	BOYLAN_MULTIPLE_MYELOMA_C_D_DN	176	11	0.00140604	0.0454979	MNDA:RGS18:ANXA2:IGSF6:C3:MYO1F:FPR1:GRAMD1C:FGL2:TMEM176B:IL13RA1	http://www.gsea-msigdb.org/gsea/msigdb/cards/BOYLAN_MULTIPLE_MYELOMA_C_D_DN
Curated_gene_sets	SANSOM_APC_TARGETS_DN	260	14	0.00141558	0.0455387	SLC2A5:LAPTM5:RHOC:PTPRC:RGS10:SIPA1:ACY3:CASP1:ITGAX:TYROBP:ITGB2:RAC2:HLA-DMB:LAT2	http://www.gsea-msigdb.org/gsea/msigdb/cards/SANSOM_APC_TARGETS_DN
Curated_gene_sets	PID_HIF1_TFPATHWAY	58	6	0.00142838	0.0456833	EGLN1:EGLN3:HK2:CXCR4:ITGB2:HMOX1	http://www.gsea-msigdb.org/gsea/msigdb/cards/PID_HIF1_TFPATHWAY
Curated_gene_sets	ELVIDGE_HIF1A_TARGETS_DN	79	7	0.00146204	0.0464894	EGLN1:P4HA1:EGLN3:HK2:CXCR4:HLA-DRB1:FYN	http://www.gsea-msigdb.org/gsea/msigdb/cards/ELVIDGE_HIF1A_TARGETS_DN
Curated_gene_sets	PROVENZANI_METASTASIS_DN	126	9	0.00150991	0.0470218	S100A11:MYL6:TPT1:BLVRB:FTL:ATF5:NMI:TUBB2B:TRIP6	http://www.gsea-msigdb.org/gsea/msigdb/cards/PROVENZANI_METASTASIS_DN
Curated_gene_sets	KOKKINAKIS_METHIONINE_DEPRIVATION_96HR_UP	102	8	0.00151074	0.0470218	CASP1:DCN:TIMP3:TLR3:CDKN1A:GTF2H5:TNFRSF10B:TIMP1	http://www.gsea-msigdb.org/gsea/msigdb/cards/KOKKINAKIS_METHIONINE_DEPRIVATION_96HR_UP
Curated_gene_sets	JOHNSTONE_PARVB_TARGETS_3_UP	384	18	0.00153765	0.0470218	LEPROT:S100A16:VIM:NPC2:NTAN1:CMTM3:TMC8:C3:VAMP8:HMOX1:PCDHGC3:HLA-DRA:HLA-DRB1:HLA-DMA:RNASET2:PEG10:ASAH1:TIMP1	http://www.gsea-msigdb.org/gsea/msigdb/cards/JOHNSTONE_PARVB_TARGETS_3_UP
Curated_gene_sets	DAVIES_MULTIPLE_MYELOMA_VS_MGUS_DN	24	4	0.00153861	0.0470218	RNASE6:SLC7A7:NPC2:SAT1	http://www.gsea-msigdb.org/gsea/msigdb/cards/DAVIES_MULTIPLE_MYELOMA_VS_MGUS_DN
Curated_gene_sets	HERNANDEZ_MITOTIC_ARREST_BY_DOCETAXEL_1_UP	24	4	0.00153861	0.0470218	LIX1L:VAMP8:TIMP3:BCHE	http://www.gsea-msigdb.org/gsea/msigdb/cards/HERNANDEZ_MITOTIC_ARREST_BY_DOCETAXEL_1_UP
Curated_gene_sets	GILDEA_METASTASIS	24	4	0.00153861	0.0470218	IFI16:TIMP3:RAC2:SPARC	http://www.gsea-msigdb.org/gsea/msigdb/cards/GILDEA_METASTASIS
Curated_gene_sets	REACTOME_DAP12_SIGNALING	24	4	0.00153861	0.0470218	PLCG2:TYROBP:FYN:SYK	http://www.gsea-msigdb.org/gsea/msigdb/cards/REACTOME_DAP12_SIGNALING
Curated_gene_sets	SAKAI_CHRONIC_HEPATITIS_VS_LIVER_CANCER_UP	80	7	0.00157358	0.0478246	PTPRC:CASP1:CCR1:TLR2:HLA-DRA:HLA-DOA:UBE2A	http://www.gsea-msigdb.org/gsea/msigdb/cards/SAKAI_CHRONIC_HEPATITIS_VS_LIVER_CANCER_UP
Oncogenic_signatures	RPS14_DN.V1_UP	141	20	1.91878e-11	3.6265e-09	MNDA:IFI16:GPR137B:CASP1:DCN:IGSF6:ITGAM:ITGAX:EVI2B:MYO1F:ICAM3:TYROBP:ITGB2:LY86:LST1:AIF1:HLA-DMB:HLA-DMA:CDKN1A:PMP2	http://www.gsea-msigdb.org/gsea/msigdb/cards/RPS14_DN.V1_UP
Oncogenic_signatures	HOXA9_DN.V1_UP	162	17	6.63001e-08	6.26535e-06	MNDA:IFI16:CD84:GPR137B:LPAR6:CSPG4:ICAM3:IFI30:TYROBP:VCAN:HLA-DRA:HLA-DMA:FYN:FGL2:TP53TG1:TNFRSF10B:IL13RA1	http://www.gsea-msigdb.org/gsea/msigdb/cards/HOXA9_DN.V1_UP
Oncogenic_signatures	STK33_SKM_UP	236	17	1.26903e-05	0.000799486	PPCS:RHOC:IFI16:MYBPH:GPR137B:FGD4:LPAR6:CMTM3:MILR1:TYROBP:HMOX1:CYTH4:CDKN1A:FGL2:CYBB:GPR34:VSIG4	http://www.gsea-msigdb.org/gsea/msigdb/cards/STK33_SKM_UP
Oncogenic_signatures	P53_DN.V1_DN	154	13	2.59445e-05	0.00122588	S100A1:IFI16:GPR137B:VIM:CASP1:OAS1:HMOX1:BCHE:VCAN:CDKN1A:TP53TG1:FABP5:STOM	http://www.gsea-msigdb.org/gsea/msigdb/cards/P53_DN.V1_DN
Oncogenic_signatures	STK33_UP	239	15	0.000193333	0.007308	PPCS:RHOC:IFI16:GPR137B:LPAR6:CMTM3:MILR1:TYROBP:HMOX1:HAVCR2:CDKN1A:FGL2:GPR34:VSIG4:TMEM255A	http://www.gsea-msigdb.org/gsea/msigdb/cards/STK33_UP
Computational_gene_sets	MODULE_84	416	51	1.15093e-24	9.87495e-22	C1QB:LAPTM5:S100A11:MNDA:IFI16:FCGR3A:PTPRC:ALOX5:RGS10:FOLR2:CASP1:ALOX5AP:LCP1:RNASE6:SLC7A7:IGSF6:NUPR1:ITGAM:CXCL16:EVI2B:ICAM3:IFI30:TYROBP:GMFG:FPR1:LAIR1:CXCR4:SLC40A1:ITGB2:RAC2:CYTH4:CCR1:HCLS1:PARP14:TLR2:DAB2:VCAN:LTC4S:LST1:AIF1:HLA-DRA:HLA-DRB5:HLA-DRB1:HLA-DMA:CDKN1A:AOAH:NCF1C:FGL2:STOM:CYBB:VSIG4	http://www.gsea-msigdb.org/gsea/msigdb/cards/MODULE_84
Computational_gene_sets	MODULE_45	458	46	1.01336e-18	4.3473e-16	LAPTM5:S100A11:MNDA:IFI16:FCGR3A:PTPRC:ALOX5:RGS10:KCNQ1:SIPA1:CASP1:ALOX5AP:LCP1:RNASE6:SLC7A7:CSPG4:IGSF6:ITGAM:PLCG2:EVI2B:ICAM3:PKN1:GMFG:LAIR1:CXCR4:NMI:ITGB2:RAC2:CCR1:STAB1:HCLS1:TLR2:VCAN:LY86:LST1:AIF1:HLA-DMA:AOAH:NCF1C:FGL2:ASAH1:TNFRSF10B:SYK:CYBB:VSIG4:IL13RA1	http://www.gsea-msigdb.org/gsea/msigdb/cards/MODULE_45
Computational_gene_sets	MODULE_5	361	36	1.01814e-14	2.91187e-12	C1QB:LAPTM5:S100A11:MNDA:IFI16:FCGR3A:PTPRC:ALOX5:ALOX5AP:LCP1:PNP:SLC7A7:ANXA2:NUPR1:ITGAM:GMFG:BLVRB:LAIR1:ITGB2:TIMP3:HMOX1:RAC2:CCR1:STAB1:HCLS1:TLR2:DAB2:VCAN:LST1:AIF1:HLA-DMA:CDKN1A:ASAH1:CYBB:VSIG4:IL13RA1	http://www.gsea-msigdb.org/gsea/msigdb/cards/MODULE_5
Computational_gene_sets	GNF2_HCK	65	16	3.13127e-13	6.71657e-11	MNDA:CASP1:SLC7A7:IGSF6:ITGAX:EVI2B:MYO1F:TYROBP:FPR1:ITGB2:CCR1:TLR2:LST1:AIF1:FGL2:CYBB	http://www.gsea-msigdb.org/gsea/msigdb/cards/GNF2_HCK
Computational_gene_sets	MODULE_75	255	28	1.05797e-12	1.81548e-10	MNDA:FCGR3A:EPHX1:EPS8:OAS1:RNASE6:IGSF6:C3:TYROBP:GMFG:LILRB4:CXCR4:ITGB2:CCR1:TLR2:DAB2:LY86:LST1:AIF1:HLA-DRA:HLA-DRB5:HLA-DMB:HLA-DOA:CDKN1A:FYN:NCF1C:CYBB:TIMP1	http://www.gsea-msigdb.org/gsea/msigdb/cards/MODULE_75
Computational_gene_sets	GNF2_CASP1	88	17	3.92568e-12	5.61373e-10	MNDA:CASP1:IGSF6:ITGAM:EVI2B:MYO1F:TYROBP:GMFG:ITGB2:CCR1:HCLS1:TLR2:LST1:AIF1:AOAH:FGL2:CYBB	http://www.gsea-msigdb.org/gsea/msigdb/cards/GNF2_CASP1
Computational_gene_sets	GNF2_CARD15	47	13	1.07563e-11	1.15361e-09	MNDA:CASP1:SLC7A7:IGSF6:TYROBP:FPR1:CCR1:TLR2:VCAN:LST1:AIF1:FGL2:CYBB	http://www.gsea-msigdb.org/gsea/msigdb/cards/GNF2_CARD15
Computational_gene_sets	GNF2_ITGB2	47	13	1.07563e-11	1.15361e-09	CASP1:ITGAM:ITGAX:MYO1F:ICAM3:TYROBP:GMFG:ITGB2:HCLS1:LST1:AIF1:AOAH:MSN	http://www.gsea-msigdb.org/gsea/msigdb/cards/GNF2_ITGB2
Computational_gene_sets	MODULE_76	52	13	4.41237e-11	4.20646e-09	ALOX5:ALOX5AP:C3:FPR1:CXCR4:NMI:CCR1:TLR2:TLR3:LY86:AIF1:AOAH:CYBB	http://www.gsea-msigdb.org/gsea/msigdb/cards/MODULE_76
Computational_gene_sets	GNF2_TNFRSF1B	47	12	1.91493e-10	1.56924e-08	CASP1:SLC7A7:IGSF6:TYROBP:ITGB2:CCR1:TLR2:LST1:AIF1:AOAH:FGL2:CYBB	http://www.gsea-msigdb.org/gsea/msigdb/cards/GNF2_TNFRSF1B
Computational_gene_sets	MODULE_170	83	15	2.01185e-10	1.56924e-08	VIM:LPAR6:IFI30:TYROBP:FTL:FPR1:ITGB2:TIMP3:CCR1:DAB2:SPARC:AIF1:HLA-DOA:CYBB:TIMP1	http://www.gsea-msigdb.org/gsea/msigdb/cards/MODULE_170
Computational_gene_sets	MODULE_16	415	32	3.09902e-10	2.2158e-08	LAPTM5:HSPB11:S100A11:MNDA:PTPRC:P4HA1:RGS10:AQP5:ALOX5AP:LCP1:PNP:PLCG2:ICAM3:PKN1:ATF5:LAIR1:DARS:CXCR4:NMI:SNRPB2:ITGB2:RAC2:HCLS1:LST1:AIF1:SNRPC:IRF5:TNFRSF10B:CYBB:HSD17B10:VSIG4:VBP1	http://www.gsea-msigdb.org/gsea/msigdb/cards/MODULE_16
Computational_gene_sets	MODULE_46	249	24	7.04731e-10	4.65122e-08	MNDA:FCGR3A:EPS8:OAS1:RNASE6:IGSF6:C3:TYROBP:LILRB4:CXCR4:ITGB2:CCR1:TLR2:DAB2:LY86:LST1:HLA-DRA:HLA-DRB5:HLA-DMB:HLA-DOA:FYN:NCF1C:CYBB:TIMP1	http://www.gsea-msigdb.org/gsea/msigdb/cards/MODULE_46
Computational_gene_sets	GNF2_TNFSF10	24	9	8.01419e-10	4.91155e-08	MNDA:IGSF6:EVI2B:MYO1F:FPR1:CCR1:P2RY13:LST1:AIF1	http://www.gsea-msigdb.org/gsea/msigdb/cards/GNF2_TNFSF10
Computational_gene_sets	MODULE_128	80	14	1.27457e-09	7.29057e-08	VIM:IFI30:TYROBP:FTL:FPR1:ITGB2:TIMP3:CCR1:DAB2:SPARC:AIF1:HLA-DOA:CYBB:TIMP1	http://www.gsea-msigdb.org/gsea/msigdb/cards/MODULE_128
Computational_gene_sets	MODULE_79	81	14	1.51166e-09	8.10628e-08	VIM:IFI30:TYROBP:FTL:FPR1:ITGB2:TIMP3:CCR1:DAB2:SPARC:AIF1:HLA-DOA:CYBB:TIMP1	http://www.gsea-msigdb.org/gsea/msigdb/cards/MODULE_79
Computational_gene_sets	MODULE_44	262	24	1.97449e-09	9.96537e-08	C1QB:LAPTM5:S100A11:IFI16:PTPRC:RGS10:ALOX5AP:LCP1:RNASE6:NUPR1:EVI2B:ICAM3:GMFG:LAIR1:CXCR4:ITGB2:RAC2:STAB1:HCLS1:DAB2:HLA-DMA:FGL2:ASAH1:VSIG4	http://www.gsea-msigdb.org/gsea/msigdb/cards/MODULE_44
Computational_gene_sets	MODULE_15	308	26	2.35913e-09	1.12452e-07	LAPTM5:IFI16:PTPRC:HHEX:RGS10:LCP1:PNP:PLCG2:EVI2B:ICAM3:PKN1:GMFG:LAIR1:DARS:CXCR4:NMI:SNRPB2:RAC2:HCLS1:LST1:AIF1:HLA-DMA:IRF5:TNFRSF10B:HSD17B10:VBP1	http://www.gsea-msigdb.org/gsea/msigdb/cards/MODULE_15
Computational_gene_sets	GNF2_PECAM1	42	10	1.35201e-08	6.10541e-07	CASP1:IGSF6:TYROBP:ITGB2:CCR1:TLR2:LST1:AIF1:FGL2:CYBB	http://www.gsea-msigdb.org/gsea/msigdb/cards/GNF2_PECAM1
Computational_gene_sets	MODULE_27	251	22	2.1313e-08	8.72307e-07	FCGR3A:PTPRC:FOLR2:LPAR6:IGSF6:ITGAM:ITGAX:CHRNB1:FPR1:LILRB4:CXCR4:ITGB2:CCR1:TLR2:TLR3:HLA-DRA:HLA-DRB5:HLA-DMB:HLA-DOA:CDKN1A:RXRA:IL13RA1	http://www.gsea-msigdb.org/gsea/msigdb/cards/MODULE_27
Computational_gene_sets	GNF2_LYN	24	8	2.13502e-08	8.72307e-07	LAPTM5:HLA-DRA:HLA-DRB1:HLA-DMB:HLA-DMA:RNASET2:LAT2:SYK	http://www.gsea-msigdb.org/gsea/msigdb/cards/GNF2_LYN
Computational_gene_sets	MODULE_64	350	26	3.34156e-08	1.30321e-06	LAPTM5:FCGR3A:PTPRC:FOLR2:AQP5:LPAR6:IGSF6:ITGAM:ITGAX:CHRNB1:C3:ICAM3:TYROBP:FPR1:CXCR4:ITGB2:CCR1:TLR2:TLR3:HLA-DRA:HLA-DRB5:HLA-DMB:HLA-DOA:CDKN1A:STOM:RXRA	http://www.gsea-msigdb.org/gsea/msigdb/cards/MODULE_64
Computational_gene_sets	GNF2_S100A4	35	9	3.52059e-08	1.31333e-06	CASP1:IGSF6:MYO1F:TYROBP:ITGB2:CCR1:LST1:AIF1:FGL2	http://www.gsea-msigdb.org/gsea/msigdb/cards/GNF2_S100A4
Computational_gene_sets	GNF2_FGR	29	8	1.13542e-07	4.05912e-06	CASP1:ITGAM:IFI30:TYROBP:ITGB2:AIF1:AOAH:FGL2	http://www.gsea-msigdb.org/gsea/msigdb/cards/GNF2_FGR
Computational_gene_sets	GNF2_CD1D	31	8	2.01074e-07	6.90088e-06	CASP1:SLC7A7:IGSF6:TYROBP:TLR2:AIF1:FGL2:CYBB	http://www.gsea-msigdb.org/gsea/msigdb/cards/GNF2_CD1D
Computational_gene_sets	GNF2_ICAM3	33	8	3.40992e-07	1.12528e-05	PTPRC:EVI2B:MYO1F:ICAM3:GMFG:ITGB2:HCLS1:LST1	http://www.gsea-msigdb.org/gsea/msigdb/cards/GNF2_ICAM3
Computational_gene_sets	GNF2_CD33	34	8	4.37714e-07	1.39096e-05	CASP1:SLC7A7:IFI30:TYROBP:TLR2:VCAN:FGL2:CYBB	http://www.gsea-msigdb.org/gsea/msigdb/cards/GNF2_CD33
Computational_gene_sets	GNF2_MCL1	47	9	5.42641e-07	1.66281e-05	MNDA:CASP1:IGSF6:EVI2B:ITGB2:CCR1:TLR2:AIF1:CYBB	http://www.gsea-msigdb.org/gsea/msigdb/cards/GNF2_MCL1
Computational_gene_sets	GNF2_SELL	41	8	2.02307e-06	5.98551e-05	LAPTM5:CASP1:EVI2B:ICAM3:GMFG:CYTH4:HCLS1:RNASET2	http://www.gsea-msigdb.org/gsea/msigdb/cards/GNF2_SELL
Computational_gene_sets	MODULE_114	310	21	3.2034e-06	8.93227e-05	MNDA:ALDH9A1:MYL6:RPL21:TPT1:PNP:PPIB:RPS15A:HSBP1:EIF1:EEF1B2:SNRPB2:RPL29:ATP6V0E1:AIF1:SNRPC:FABP5:EIF3H:PLP2:RPL39:VBP1	http://www.gsea-msigdb.org/gsea/msigdb/cards/MODULE_114
Computational_gene_sets	MODULE_177	90	11	3.22728e-06	8.93227e-05	IFI16:PTPRC:ALOX5:OAS1:LCP1:PLCG2:NMI:HCLS1:AIF1:HLA-DMB:FABP5	http://www.gsea-msigdb.org/gsea/msigdb/cards/MODULE_177
Computational_gene_sets	MODULE_119	114	12	5.65587e-06	0.000151648	PTPRC:ALOX5:CASP1:LPAR6:SLC7A7:CACNG4:EML4:CXCR4:SPARC:HLA-DMB:HLA-DMA:FYN	http://www.gsea-msigdb.org/gsea/msigdb/cards/MODULE_119
Computational_gene_sets	MODULE_24	325	21	6.6892e-06	0.00017205	C1QB:LAPTM5:EPHX1:P4HA1:RGS10:KCNQ1:AQP5:PNP:PCK2:NUPR1:CHRNB1:BLVRB:ATF5:LAIR1:TIMP3:HMOX1:RAC2:STAB1:PEG10:TNFRSF10B:VSIG4	http://www.gsea-msigdb.org/gsea/msigdb/cards/MODULE_24
Computational_gene_sets	MODULE_88	610	31	6.88228e-06	0.00017205	C1QB:LAPTM5:S100A11:EPHX1:P4HA1:RGS10:KCNQ1:AQP5:SLC7A7:PCK2:NUPR1:CHRNB1:FCGBP:BLVRB:ATF5:LAIR1:TIMP3:HMOX1:RAC2:CCR1:STAB1:ALDH7A1:LTC4S:TRIM15:LST1:HLA-DMA:CDKN1A:NCF1C:PEG10:TNFRSF10B:VSIG4	http://www.gsea-msigdb.org/gsea/msigdb/cards/MODULE_88
Computational_gene_sets	GCM_PFN1	48	8	7.01836e-06	0.00017205	RPS8:RPL21:PSME1:CBFB:SNRPD3:RPL29:HCLS1:MSN	http://www.gsea-msigdb.org/gsea/msigdb/cards/GCM_PFN1
Computational_gene_sets	MODULE_213	66	9	1.03342e-05	0.000246299	LAPTM5:PTPRC:EPHX1:ICAM3:IFI30:CXCR4:RAC2:AIF1:HLA-DMA	http://www.gsea-msigdb.org/gsea/msigdb/cards/MODULE_213
Computational_gene_sets	GNF2_INPP5D	37	7	1.11364e-05	0.000258245	LAPTM5:IFI16:SIPA1:PSME1:CBFB:RAC2:HCLS1	http://www.gsea-msigdb.org/gsea/msigdb/cards/GNF2_INPP5D
Computational_gene_sets	GNF2_MYD88	53	8	1.50287e-05	0.000339333	CASP1:TYROBP:ITGB2:CYTH4:HCLS1:LST1:RNASET2:CYBB	http://www.gsea-msigdb.org/gsea/msigdb/cards/GNF2_MYD88
Computational_gene_sets	MODULE_151	293	19	1.75802e-05	0.000386764	MNDA:ALDH9A1:MYL6:RPL21:PNP:PPIB:RPS15A:HSBP1:EEF1B2:SNRPB2:RPL29:ATP6V0E1:AIF1:SNRPC:FABP5:EIF3H:PLP2:RPL39:VBP1	http://www.gsea-msigdb.org/gsea/msigdb/cards/MODULE_151
Computational_gene_sets	MODULE_164	40	7	1.90909e-05	0.000399513	ANXA2:C3:GMFG:PSMF1:TIMP3:CDKN1A:TIMP1	http://www.gsea-msigdb.org/gsea/msigdb/cards/MODULE_164
Computational_gene_sets	GNF2_PTPN6	40	7	1.90909e-05	0.000399513	LAPTM5:PTPRC:SIPA1:EVI2B:ICAM3:RAC2:HCLS1	http://www.gsea-msigdb.org/gsea/msigdb/cards/GNF2_PTPN6
Computational_gene_sets	MODULE_118	322	20	1.97668e-05	0.000403808	LAPTM5:S100A11:MNDA:PTPRC:RGS10:ALOX5AP:LCP1:PNP:ATF5:LAIR1:CXCR4:ITGB2:TIMP3:RAC2:ALDH7A1:AIF1:CDKN1A:PEG10:TNFRSF10B:VSIG4	http://www.gsea-msigdb.org/gsea/msigdb/cards/MODULE_118
Computational_gene_sets	GNF2_STAT6	72	9	2.12475e-05	0.000423961	LAPTM5:LCP1:EVI2B:ICAM3:RAC2:HCLS1:RNASET2:LAT2:MSN	http://www.gsea-msigdb.org/gsea/msigdb/cards/GNF2_STAT6
Computational_gene_sets	GNF2_SPI1	28	6	2.27196e-05	0.000443033	MNDA:IGSF6:MYO1F:FPR1:P2RY13:LST1	http://www.gsea-msigdb.org/gsea/msigdb/cards/GNF2_SPI1
Computational_gene_sets	MODULE_38	383	22	2.55455e-05	0.000487068	C1QB:LAPTM5:S100A11:RGS10:FOLR2:AQP5:PNP:CSPG4:CHRNB1:FCGBP:BLVRB:LAIR1:TIMP3:HMOX1:STAB1:HCLS1:DAB2:TEAD3:CDKN1A:PEG10:TRIP6:VSIG4	http://www.gsea-msigdb.org/gsea/msigdb/cards/MODULE_38
Computational_gene_sets	MODULE_32	226	16	2.82606e-05	0.000527121	RPS8:RAB13:OAS1:RPL21:RPS15A:EIF1:EEF1B2:SNRPB2:SNRPD3:RPL29:RPL37:SNRPC:RNASET2:GNA12:EIF3H:RPS6	http://www.gsea-msigdb.org/gsea/msigdb/cards/MODULE_32
Computational_gene_sets	MODULE_53	312	19	4.17839e-05	0.000762778	LAPTM5:S100A11:MNDA:PTPRC:RGS10:ALOX5AP:LCP1:PNP:ATF5:LAIR1:CXCR4:ITGB2:RAC2:HCLS1:LST1:AIF1:HLA-DMA:PEG10:VSIG4	http://www.gsea-msigdb.org/gsea/msigdb/cards/MODULE_53
Computational_gene_sets	MODULE_293	11	4	5.94744e-05	0.0010631	HLA-DRA:HLA-DRB5:HLA-DMB:HLA-DOA	http://www.gsea-msigdb.org/gsea/msigdb/cards/MODULE_293
Computational_gene_sets	MODULE_223	102	10	6.32973e-05	0.00110835	EPS8:RNASE6:LILRB4:DAB2:LY86:HLA-DRA:HLA-DRB5:HLA-DMB:HLA-DOA:TIMP1	http://www.gsea-msigdb.org/gsea/msigdb/cards/MODULE_223
Computational_gene_sets	GNF2_CD53	49	7	7.46463e-05	0.00128093	LAPTM5:IFI16:PTPRC:LCP1:PSME1:RAC2:HCLS1	http://www.gsea-msigdb.org/gsea/msigdb/cards/GNF2_CD53
Computational_gene_sets	MODULE_19	273	17	8.05645e-05	0.00135538	C1QB:RAB13:EPHX1:NUPR1:PLCG2:CHRNB1:CXCR4:TIMP3:STAB1:HCLS1:DAB2:VCAN:ALDH7A1:HLA-DMA:PEG10:TNFRSF10B:VSIG4	http://www.gsea-msigdb.org/gsea/msigdb/cards/MODULE_19
Computational_gene_sets	MODULE_143	12	4	8.7716e-05	0.00144731	HLA-DRA:HLA-DRB5:HLA-DMB:HLA-DOA	http://www.gsea-msigdb.org/gsea/msigdb/cards/MODULE_143
Computational_gene_sets	MODULE_60	361	20	9.8198e-05	0.0015897	C1QB:S100A11:EPHX1:SIPA1:CHRNB1:MYOM1:ICAM3:PKN1:BLVRB:LAIR1:TIMP3:HMOX1:RAC2:CCR1:STAB1:HCLS1:LST1:HLA-DMA:CDKN1A:VSIG4	http://www.gsea-msigdb.org/gsea/msigdb/cards/MODULE_60
Computational_gene_sets	GNF2_CD14	23	5	0.000104782	0.00166487	SLC7A7:IFI30:TYROBP:TLR2:FGL2	http://www.gsea-msigdb.org/gsea/msigdb/cards/GNF2_CD14
Computational_gene_sets	MODULE_484	37	6	0.000119303	0.00186113	SIPA1:PKN1:RAC2:RPL37:NCF1C:SYK	http://www.gsea-msigdb.org/gsea/msigdb/cards/MODULE_484
Computational_gene_sets	MODULE_345	90	9	0.000126119	0.00193232	BLNK:OAS1:LPAR6:CACNG4:FPR1:PARP14:HLA-DRA:HLA-DMB:HLA-DMA	http://www.gsea-msigdb.org/gsea/msigdb/cards/MODULE_345
Computational_gene_sets	MODULE_292	93	9	0.00016245	0.0024453	BLNK:OAS1:LPAR6:CACNG4:ICAM3:FPR1:HLA-DRA:HLA-DMB:HLA-DMA	http://www.gsea-msigdb.org/gsea/msigdb/cards/MODULE_292
Computational_gene_sets	MODULE_543	14	4	0.000171489	0.00253686	ANXA2:HLA-DRA:HLA-DMB:HLA-DOA	http://www.gsea-msigdb.org/gsea/msigdb/cards/MODULE_543
Computational_gene_sets	MODULE_324	95	9	0.000191217	0.00275043	S100A11:ALOX5:ANXA2:ITGAM:ITGAX:PLCG2:SPARC:AIF1:MID1	http://www.gsea-msigdb.org/gsea/msigdb/cards/MODULE_324
Computational_gene_sets	GNF2_CD48	26	5	0.000194369	0.00275043	LAPTM5:PTPRC:SIPA1:RAC2:HCLS1	http://www.gsea-msigdb.org/gsea/msigdb/cards/GNF2_CD48
Computational_gene_sets	MODULE_17	322	18	0.000195543	0.00275043	LAPTM5:HSPB11:S100A11:PTPRC:P4HA1:HHEX:RGS10:PNP:BLVRB:DARS:NMI:SNRPB2:RAC2:SNRPC:TNFRSF10B:HSD17B10:VSIG4:VBP1	http://www.gsea-msigdb.org/gsea/msigdb/cards/MODULE_17
Computational_gene_sets	MODULE_52	355	19	0.000227922	0.00315415	LAPTM5:S100A11:IFI16:EPS8:PNP:ANXA2:LAIR1:CXCR4:SNRPB2:TIMP3:RAC2:STAB1:DAB2:ALDH7A1:SNRPC:CDKN1A:PEG10:TNFRSF10B:VSIG4	http://www.gsea-msigdb.org/gsea/msigdb/cards/MODULE_52
Computational_gene_sets	MODULE_55	605	27	0.000242827	0.00330707	C1QB:LAPTM5:S100A11:EPHX1:P4HA1:RGS10:KCNQ1:AQP5:SLC7A7:PCK2:NUPR1:CHRNB1:BLVRB:ATF5:LAIR1:TIMP3:HMOX1:RAC2:STAB1:ALDH7A1:LTC4S:TRIM15:HLA-DMA:NCF1C:PEG10:TNFRSF10B:VSIG4	http://www.gsea-msigdb.org/gsea/msigdb/cards/MODULE_55
Computational_gene_sets	MODULE_6	329	18	0.00025448	0.0034002	LAPTM5:S100A11:PTPRC:EPHX1:KCNQ1:AQP5:NUPR1:CHRNB1:FCGBP:CXCR4:TIMP3:RAC2:STAB1:HLA-DMA:CDKN1A:ASAH1:TNFRSF10B:VSIG4	http://www.gsea-msigdb.org/gsea/msigdb/cards/MODULE_6
Computational_gene_sets	MORF_TPT1	99	9	0.000261554	0.0034002	RPS8:MYL6:RPL21:TPT1:RPS15A:EEF1B2:RPL29:RPL37:RPS6	http://www.gsea-msigdb.org/gsea/msigdb/cards/MORF_TPT1
Computational_gene_sets	MODULE_436	99	9	0.000261554	0.0034002	BLNK:OAS1:LPAR6:CACNG4:FPR1:PARP14:HLA-DRA:HLA-DMB:HLA-DMA	http://www.gsea-msigdb.org/gsea/msigdb/cards/MODULE_436
Computational_gene_sets	MODULE_23	407	20	0.000475177	0.0060851	C1QB:EPHX1:RGS10:AQP5:PCK2:NUPR1:PLCG2:CHRNB1:ICAM3:BLVRB:ATF5:LAIR1:TIMP3:STAB1:ALDH7A1:LTC4S:HLA-DMA:TNFRSF10B:RXRA:VSIG4	http://www.gsea-msigdb.org/gsea/msigdb/cards/MODULE_23
Computational_gene_sets	MODULE_40	67	7	0.000544926	0.00687568	AKR7A2:ALDH9A1:ALOX5:ALOX5AP:PLCG2:HADHB:ALDH7A1	http://www.gsea-msigdb.org/gsea/msigdb/cards/MODULE_40
Computational_gene_sets	MODULE_117	412	20	0.000554335	0.00689304	C1QB:MNDA:MYBPH:BLNK:ALOX5AP:IGSF6:ITGAM:EVI2B:TYROBP:LILRB4:RAC2:TIMP4:VCAN:LST1:HLA-DOA:BCKDHB:AOAH:NCF1C:PMP2:CYBB	http://www.gsea-msigdb.org/gsea/msigdb/cards/MODULE_117
Computational_gene_sets	MODULE_208	90	8	0.000665147	0.0081528	OAS1:LPAR6:CACNG4:FPR1:SLC40A1:HLA-DRA:HLA-DMB:HLA-DMA	http://www.gsea-msigdb.org/gsea/msigdb/cards/MODULE_208
Computational_gene_sets	MODULE_83	299	16	0.000706376	0.00853621	RPS8:ALDH9A1:RPL21:TPT1:PNP:PPIB:RPS15A:HSBP1:EIF1:EEF1B2:SNRPB2:RPL29:RPL37:ATP6V0E1:EIF3H:RPL39	http://www.gsea-msigdb.org/gsea/msigdb/cards/MODULE_83
Computational_gene_sets	GNF2_EIF3S6	116	9	0.000840821	0.0100198	RPS8:PABPC3:RPL21:EEF1B2:RPL29:RPL37:EIF3H:RPS6:RPL39	http://www.gsea-msigdb.org/gsea/msigdb/cards/GNF2_EIF3S6
Computational_gene_sets	GNF2_HLA_C	36	5	0.000935786	0.0109987	LAPTM5:PTPRC:SIPA1:RAC2:HCLS1	http://www.gsea-msigdb.org/gsea/msigdb/cards/GNF2_HLA_C
Computational_gene_sets	GNF2_PTPRC	55	6	0.00107906	0.0125113	PTPRC:TRAF3IP3:SIPA1:ICAM3:RAC2:HCLS1	http://www.gsea-msigdb.org/gsea/msigdb/cards/GNF2_PTPRC
Computational_gene_sets	GNF2_TPT1	38	5	0.00120339	0.0137668	RPL21:TPT1:RPL37:RPS6:RPL39	http://www.gsea-msigdb.org/gsea/msigdb/cards/GNF2_TPT1
Computational_gene_sets	GNF2_CASP4	23	4	0.00130386	0.0147198	LAPTM5:ICAM3:GMFG:HCLS1	http://www.gsea-msigdb.org/gsea/msigdb/cards/GNF2_CASP4
Computational_gene_sets	MODULE_412	11	3	0.00139578	0.0155529	ITGAM:ITGAX:ITGB2	http://www.gsea-msigdb.org/gsea/msigdb/cards/MODULE_412
Computational_gene_sets	GCM_PSME1	80	7	0.00157358	0.0173094	RPS8:RPL21:PSME1:CBFB:EEF1B2:SNRPD3:MSN	http://www.gsea-msigdb.org/gsea/msigdb/cards/GCM_PSME1
Computational_gene_sets	MODULE_12	325	16	0.00168945	0.0183487	C1QB:LAPTM5:S100A11:CSPG4:NUPR1:CHRNB1:TIMP3:STAB1:DAB2:VCAN:ALDH7A1:CDKN1A:PEG10:PTPRZ1:ASAH1:VSIG4	http://www.gsea-msigdb.org/gsea/msigdb/cards/MODULE_12
Computational_gene_sets	MODULE_63	157	10	0.0019933	0.0213782	FCGR3A:FOLR2:ITGAM:ITGAX:CHRNB1:FPR1:LILRB4:ITGB2:CYBB:IL13RA1	http://www.gsea-msigdb.org/gsea/msigdb/cards/MODULE_63
Computational_gene_sets	MORF_JUND	62	6	0.00202082	0.0214057	MYL6:RPL21:TPT1:RPS15A:EEF1B2:RPS6	http://www.gsea-msigdb.org/gsea/msigdb/cards/MORF_JUND
Computational_gene_sets	MORF_ACTG1	133	9	0.00219322	0.0229485	RPS8:MYL6:RPL21:TPT1:RPS15A:EEF1B2:RPL29:RPL37:RPS6	http://www.gsea-msigdb.org/gsea/msigdb/cards/MORF_ACTG1
Computational_gene_sets	GCM_NPM1	109	8	0.0023033	0.0236602	RPS8:RPL21:TPT1:PSME1:EEF1B2:SNRPD3:RPL29:RPS6	http://www.gsea-msigdb.org/gsea/msigdb/cards/GCM_NPM1
Computational_gene_sets	MODULE_519	13	3	0.00234396	0.0236602	AKR7A2:ALDH9A1:ALDH7A1	http://www.gsea-msigdb.org/gsea/msigdb/cards/MODULE_519
Computational_gene_sets	MODULE_547	13	3	0.00234396	0.0236602	APOPT1:EVI2B:CACNG4	http://www.gsea-msigdb.org/gsea/msigdb/cards/MODULE_547
Computational_gene_sets	MODULE_47	190	11	0.00257314	0.0255868	VIM:P4HA1:EGLN3:FPR1:CXCR4:TIMP3:DAB2:VCAN:SPARC:CDKN1A:CD99	http://www.gsea-msigdb.org/gsea/msigdb/cards/MODULE_47
Computational_gene_sets	MODULE_430	45	5	0.00259446	0.0255868	SIPA1:PKN1:RAC2:NCF1C:SYK	http://www.gsea-msigdb.org/gsea/msigdb/cards/MODULE_430
Computational_gene_sets	MODULE_212	251	13	0.00290794	0.0283524	ALDH9A1:OAS1:PNP:PCK2:NUPR1:PLCG2:BLVRB:FTL:BCHE:ALDH7A1:BCKDHB:PEG10:SAT1	http://www.gsea-msigdb.org/gsea/msigdb/cards/MODULE_212
Computational_gene_sets	GCM_ACTG1	114	8	0.003046	0.0293648	RPS8:RPL21:PSME1:CBFB:EEF1B2:SNRPD3:RPL29:RPS6	http://www.gsea-msigdb.org/gsea/msigdb/cards/GCM_ACTG1
Computational_gene_sets	GNF2_CD97	29	4	0.00316313	0.0301552	PTPRC:MYO1F:ITGB2:AOAH	http://www.gsea-msigdb.org/gsea/msigdb/cards/GNF2_CD97
Computational_gene_sets	MODULE_3	347	16	0.00324855	0.0306292	LAPTM5:S100A11:RAB13:IFI16:PNP:ANXA2:SNRPB2:RAC2:STAB1:DAB2:SNRPC:CDKN1A:TRIP6:TNFRSF10B:HSD17B10:VBP1	http://www.gsea-msigdb.org/gsea/msigdb/cards/MODULE_3
Computational_gene_sets	GNF2_VAV1	30	4	0.00358935	0.0334746	LAPTM5:PTPRC:RAC2:HCLS1	http://www.gsea-msigdb.org/gsea/msigdb/cards/GNF2_VAV1
Computational_gene_sets	MODULE_313	16	3	0.0043773	0.0397359	APOPT1:EVI2B:CACNG4	http://www.gsea-msigdb.org/gsea/msigdb/cards/MODULE_313
Computational_gene_sets	MODULE_388	16	3	0.0043773	0.0397359	SNRPB2:SNRPD3:SNRPC	http://www.gsea-msigdb.org/gsea/msigdb/cards/MODULE_388
Computational_gene_sets	MODULE_1	326	15	0.00439967	0.0397359	C1QB:S100A11:RAB13:IFI16:EPHX1:P4HA1:EPS8:NUPR1:STAB1:DAB2:ALDH7A1:CDKN1A:PEG10:TRIP6:TNFRSF10B	http://www.gsea-msigdb.org/gsea/msigdb/cards/MODULE_1
Computational_gene_sets	MODULE_93	150	9	0.00489129	0.0437159	AKR7A2:ALDH9A1:ALOX5:BLVRB:HADHB:ALDH7A1:BCKDHB:NCF1C:HSD17B10	http://www.gsea-msigdb.org/gsea/msigdb/cards/MODULE_93
Computational_gene_sets	MODULE_240	17	3	0.00523224	0.0458088	APOPT1:EVI2B:CACNG4	http://www.gsea-msigdb.org/gsea/msigdb/cards/MODULE_240
Computational_gene_sets	MODULE_288	17	3	0.00523224	0.0458088	FPR1:CXCR4:CCR1	http://www.gsea-msigdb.org/gsea/msigdb/cards/MODULE_288
KEGG	KEGG_LEISHMANIA_INFECTION	53	11	1.19188e-08	2.2169e-06	FCGR3A:ITGAM:C3:ITGB2:TLR2:HLA-DRA:HLA-DRB5:HLA-DRB1:HLA-DMB:HLA-DMA:HLA-DOA	http://www.gsea-msigdb.org/gsea/msigdb/cards/KEGG_LEISHMANIA_INFECTION
KEGG	KEGG_ASTHMA	13	6	1.35577e-07	1.26087e-05	HLA-DRA:HLA-DRB5:HLA-DRB1:HLA-DMB:HLA-DMA:HLA-DOA	http://www.gsea-msigdb.org/gsea/msigdb/cards/KEGG_ASTHMA
KEGG	KEGG_CELL_ADHESION_MOLECULES_CAMS	98	12	1.12727e-06	6.98906e-05	PTPRC:ITGAM:ICAM3:ITGB2:VCAN:HLA-DRA:HLA-DRB5:HLA-DRB1:HLA-DMB:HLA-DMA:HLA-DOA:CD99	http://www.gsea-msigdb.org/gsea/msigdb/cards/KEGG_CELL_ADHESION_MOLECULES_CAMS
KEGG	KEGG_VIRAL_MYOCARDITIS	54	9	1.8578e-06	7.27021e-05	ITGB2:RAC2:HLA-DRA:HLA-DRB5:HLA-DRB1:HLA-DMB:HLA-DMA:HLA-DOA:FYN	http://www.gsea-msigdb.org/gsea/msigdb/cards/KEGG_VIRAL_MYOCARDITIS
KEGG	KEGG_INTESTINAL_IMMUNE_NETWORK_FOR_IGA_PRODUCTION	29	7	1.95436e-06	7.27021e-05	CXCR4:HLA-DRA:HLA-DRB5:HLA-DRB1:HLA-DMB:HLA-DMA:HLA-DOA	http://www.gsea-msigdb.org/gsea/msigdb/cards/KEGG_INTESTINAL_IMMUNE_NETWORK_FOR_IGA_PRODUCTION
KEGG	KEGG_ALLOGRAFT_REJECTION	22	6	5.01216e-06	0.000155377	HLA-DRA:HLA-DRB5:HLA-DRB1:HLA-DMB:HLA-DMA:HLA-DOA	http://www.gsea-msigdb.org/gsea/msigdb/cards/KEGG_ALLOGRAFT_REJECTION
KEGG	KEGG_GRAFT_VERSUS_HOST_DISEASE	23	6	6.66022e-06	0.000176972	HLA-DRA:HLA-DRB5:HLA-DRB1:HLA-DMB:HLA-DMA:HLA-DOA	http://www.gsea-msigdb.org/gsea/msigdb/cards/KEGG_GRAFT_VERSUS_HOST_DISEASE
KEGG	KEGG_AUTOIMMUNE_THYROID_DISEASE	24	6	8.72197e-06	0.000202786	HLA-DRA:HLA-DRB5:HLA-DRB1:HLA-DMB:HLA-DMA:HLA-DOA	http://www.gsea-msigdb.org/gsea/msigdb/cards/KEGG_AUTOIMMUNE_THYROID_DISEASE
KEGG	KEGG_ANTIGEN_PROCESSING_AND_PRESENTATION	55	8	1.98962e-05	0.000411189	PSME1:IFI30:HLA-DRA:HLA-DRB5:HLA-DRB1:HLA-DMB:HLA-DMA:HLA-DOA	http://www.gsea-msigdb.org/gsea/msigdb/cards/KEGG_ANTIGEN_PROCESSING_AND_PRESENTATION
KEGG	KEGG_SYSTEMIC_LUPUS_ERYTHEMATOSUS	94	10	3.12145e-05	0.000580589	C1QB:FCGR3A:C3:SNRPD3:HLA-DRA:HLA-DRB5:HLA-DRB1:HLA-DMB:HLA-DMA:HLA-DOA	http://www.gsea-msigdb.org/gsea/msigdb/cards/KEGG_SYSTEMIC_LUPUS_ERYTHEMATOSUS
KEGG	KEGG_TYPE_I_DIABETES_MELLITUS	30	6	3.45451e-05	0.000584126	HLA-DRA:HLA-DRB5:HLA-DRB1:HLA-DMB:HLA-DMA:HLA-DOA	http://www.gsea-msigdb.org/gsea/msigdb/cards/KEGG_TYPE_I_DIABETES_MELLITUS
KEGG	KEGG_LEUKOCYTE_TRANSENDOTHELIAL_MIGRATION	83	9	6.68551e-05	0.00103625	SIPA1:ITGAM:PLCG2:CXCR4:ITGB2:RAC2:CD99:CYBB:MSN	http://www.gsea-msigdb.org/gsea/msigdb/cards/KEGG_LEUKOCYTE_TRANSENDOTHELIAL_MIGRATION
KEGG	KEGG_NATURAL_KILLER_CELL_MEDIATED_CYTOTOXICITY	87	9	9.68462e-05	0.00138565	FCGR3A:PLCG2:HCST:TYROBP:ITGB2:RAC2:FYN:TNFRSF10B:SYK	http://www.gsea-msigdb.org/gsea/msigdb/cards/KEGG_NATURAL_KILLER_CELL_MEDIATED_CYTOTOXICITY
KEGG	KEGG_VALINE_LEUCINE_AND_ISOLEUCINE_DEGRADATION	41	6	0.000214812	0.00285393	ALDH9A1:HADHB:HIBCH:ALDH7A1:BCKDHB:HSD17B10	http://www.gsea-msigdb.org/gsea/msigdb/cards/KEGG_VALINE_LEUCINE_AND_ISOLEUCINE_DEGRADATION
KEGG	KEGG_RIBOSOME	84	7	0.00208748	0.0258848	RPS8:RPL21:RPS15A:RPL29:RPL37:RPS6:RPL39	http://www.gsea-msigdb.org/gsea/msigdb/cards/KEGG_RIBOSOME
Reactome	REACTOME_INNATE_IMMUNE_SYSTEM	770	47	5.78917e-11	8.67797e-08	SLC2A5:C1QB:S100A11:S100A1:MNDA:IFI16:FCGR3A:PTPRC:ALOX5:LAMTOR1:CASP1:PSMD9:PNP:RNASE6:PSME1:NPC2:ANXA2:ITGAM:ITGAX:PLCG2:RNF135:C3:ICAM3:TYROBP:GMFG:FTL:FPR1:LAIR1:VAMP8:PSMF1:ITGB2:RAC2:UBA7:TLR2:TLR3:ATP6V0E1:LY86:FYN:RNASET2:LAT2:FGL2:ATP6V0A4:ASAH1:FABP5:SYK:STOM:CYBB	http://www.gsea-msigdb.org/gsea/msigdb/cards/REACTOME_INNATE_IMMUNE_SYSTEM
Reactome	REACTOME_ADAPTIVE_IMMUNE_SYSTEM	616	36	3.92828e-08	2.94424e-05	CAPZB:FCGR1B:SLAMF7:FCGR3A:PTPRC:BLNK:PIK3AP1:SIPA1:PSMD9:PSME1:PLCG2:C3:ICAM3:IFI30:HCST:TYROBP:SIGLEC11:LAIR1:LILRB4:VAMP8:PSMF1:ITGB2:UBA7:TLR2:TUBB2B:HLA-DRA:HLA-DRB5:HLA-DRB1:HLA-DMB:HLA-DMA:HLA-DOA:FYN:SYK:CD99:CYBB:UBE2A	http://www.gsea-msigdb.org/gsea/msigdb/cards/REACTOME_ADAPTIVE_IMMUNE_SYSTEM
Reactome	REACTOME_NEUTROPHIL_DEGRANULATION	364	26	7.34969e-08	3.5367e-05	SLC2A5:S100A11:MNDA:PTPRC:ALOX5:LAMTOR1:PNP:NPC2:ANXA2:ITGAM:ITGAX:C3:TYROBP:GMFG:FTL:FPR1:LAIR1:VAMP8:ITGB2:TLR2:RNASET2:FGL2:ASAH1:FABP5:STOM:CYBB	http://www.gsea-msigdb.org/gsea/msigdb/cards/REACTOME_NEUTROPHIL_DEGRANULATION
Reactome	REACTOME_IMMUNOREGULATORY_INTERACTIONS_BETWEEN_A_LYMPHOID_AND_A_NON_LYMPHOID_CELL	64	11	9.43749e-08	3.5367e-05	SLAMF7:FCGR3A:C3:ICAM3:HCST:TYROBP:SIGLEC11:LAIR1:LILRB4:ITGB2:CD99	http://www.gsea-msigdb.org/gsea/msigdb/cards/REACTOME_IMMUNOREGULATORY_INTERACTIONS_BETWEEN_A_LYMPHOID_AND_A_NON_LYMPHOID_CELL
Reactome	REACTOME_CYTOKINE_SIGNALING_IN_IMMUNE_SYSTEM	654	36	1.74604e-07	5.23463e-05	FCGR1B:VIM:APBB1IP:ALOX5:BLNK:CASP1:NUP37:OAS1:PSMD9:LCP1:PSME1:ANXA2:ITGAM:ITGAX:RASAL3:IFI30:FPR1:PSMF1:ITGB2:HMOX1:CCR1:UBA7:HAVCR2:HLA-H:HLA-DRA:HLA-DRB5:HLA-DRB1:CDKN1A:FYN:PTPRZ1:IRF5:SYK:MID1:TIMP1:MSN:IL13RA1	http://www.gsea-msigdb.org/gsea/msigdb/cards/REACTOME_CYTOKINE_SIGNALING_IN_IMMUNE_SYSTEM
Reactome	REACTOME_INTERFERON_GAMMA_SIGNALING	67	9	1.17171e-05	0.00221071	FCGR1B:OAS1:IFI30:HLA-H:HLA-DRA:HLA-DRB5:HLA-DRB1:IRF5:MID1	http://www.gsea-msigdb.org/gsea/msigdb/cards/REACTOME_INTERFERON_GAMMA_SIGNALING
Reactome	REACTOME_DEFECTIVE_CHSY1_CAUSES_TPBS	8	4	1.32731e-05	0.00221071	BCAN:DCN:CSPG4:VCAN	http://www.gsea-msigdb.org/gsea/msigdb/cards/REACTOME_DEFECTIVE_CHSY1_CAUSES_TPBS
Reactome	REACTOME_DEFECTIVE_CHST14_CAUSES_EDS_MUSCULOCONTRACTURAL_TYPE	8	4	1.32731e-05	0.00221071	BCAN:DCN:CSPG4:VCAN	http://www.gsea-msigdb.org/gsea/msigdb/cards/REACTOME_DEFECTIVE_CHST14_CAUSES_EDS_MUSCULOCONTRACTURAL_TYPE
Reactome	REACTOME_DEFECTIVE_CHST3_CAUSES_SEDCJD	8	4	1.32731e-05	0.00221071	BCAN:DCN:CSPG4:VCAN	http://www.gsea-msigdb.org/gsea/msigdb/cards/REACTOME_DEFECTIVE_CHST3_CAUSES_SEDCJD
Reactome	REACTOME_INTERLEUKIN_4_AND_INTERLEUKIN_13_SIGNALING	73	9	2.37878e-05	0.0035658	VIM:ALOX5:ITGAM:ITGAX:ITGB2:HMOX1:CDKN1A:TIMP1:IL13RA1	http://www.gsea-msigdb.org/gsea/msigdb/cards/REACTOME_INTERLEUKIN_4_AND_INTERLEUKIN_13_SIGNALING
Reactome	REACTOME_DEFECTIVE_B4GALT7_CAUSES_EDS_PROGEROID_TYPE	18	5	2.9123e-05	0.00396867	BCAN:DCN:CSPG4:VCAN:GPC2	http://www.gsea-msigdb.org/gsea/msigdb/cards/REACTOME_DEFECTIVE_B4GALT7_CAUSES_EDS_PROGEROID_TYPE
Reactome	REACTOME_SIGNALING_BY_INTERLEUKINS	484	25	4.2493e-05	0.00530808	VIM:APBB1IP:ALOX5:BLNK:CASP1:PSMD9:LCP1:PSME1:ANXA2:ITGAM:ITGAX:RASAL3:FPR1:PSMF1:ITGB2:HMOX1:CCR1:HAVCR2:CDKN1A:FYN:PTPRZ1:SYK:TIMP1:MSN:IL13RA1	http://www.gsea-msigdb.org/gsea/msigdb/cards/REACTOME_SIGNALING_BY_INTERLEUKINS
Reactome	REACTOME_DERMATAN_SULFATE_BIOSYNTHESIS	11	4	5.94744e-05	0.00685786	BCAN:DCN:CSPG4:VCAN	http://www.gsea-msigdb.org/gsea/msigdb/cards/REACTOME_DERMATAN_SULFATE_BIOSYNTHESIS
Reactome	REACTOME_SYNTHESIS_OF_LIPOXINS_LX	5	3	9.30569e-05	0.00996373	ALOX5:ALOX5AP:LTC4S	http://www.gsea-msigdb.org/gsea/msigdb/cards/REACTOME_SYNTHESIS_OF_LIPOXINS_LX
Reactome	REACTOME_CS_DS_DEGRADATION	13	4	0.000124578	0.0121851	BCAN:DCN:CSPG4:VCAN	http://www.gsea-msigdb.org/gsea/msigdb/cards/REACTOME_CS_DS_DEGRADATION
Reactome	REACTOME_A_TETRASACCHARIDE_LINKER_SEQUENCE_IS_REQUIRED_FOR_GAG_SYNTHESIS	24	5	0.000130061	0.0121851	BCAN:DCN:CSPG4:VCAN:GPC2	http://www.gsea-msigdb.org/gsea/msigdb/cards/REACTOME_A_TETRASACCHARIDE_LINKER_SEQUENCE_IS_REQUIRED_FOR_GAG_SYNTHESIS
Reactome	REACTOME_ANTIGEN_ACTIVATES_B_CELL_RECEPTOR_BCR_LEADING_TO_GENERATION_OF_SECOND_MESSENGERS	25	5	0.000159758	0.0140869	BLNK:PIK3AP1:PLCG2:FYN:SYK	http://www.gsea-msigdb.org/gsea/msigdb/cards/REACTOME_ANTIGEN_ACTIVATES_B_CELL_RECEPTOR_BCR_LEADING_TO_GENERATION_OF_SECOND_MESSENGERS
Reactome	REACTOME_PHOSPHORYLATION_OF_CD3_AND_TCR_ZETA_CHAINS	15	4	0.000229937	0.0191486	PTPRC:HLA-DRA:HLA-DRB5:HLA-DRB1	http://www.gsea-msigdb.org/gsea/msigdb/cards/REACTOME_PHOSPHORYLATION_OF_CD3_AND_TCR_ZETA_CHAINS
Reactome	REACTOME_SYNTHESIS_OF_5_EICOSATETRAENOIC_ACIDS	7	3	0.000315487	0.0248903	ALOX5:ALOX5AP:LTC4S	http://www.gsea-msigdb.org/gsea/msigdb/cards/REACTOME_SYNTHESIS_OF_5_EICOSATETRAENOIC_ACIDS
Reactome	REACTOME_METABOLISM_OF_AMINO_ACIDS_AND_DERIVATIVES	311	17	0.000380097	0.0284882	RPS8:ALDH9A1:PSMD9:RPL21:PSME1:RPS15A:DARS:HIBCH:PSMF1:RPL29:RPL37:ALDH7A1:BCKDHB:RPS6:SAT1:HSD17B10:RPL39	http://www.gsea-msigdb.org/gsea/msigdb/cards/REACTOME_METABOLISM_OF_AMINO_ACIDS_AND_DERIVATIVES
Reactome	REACTOME_P2Y_RECEPTORS	8	3	0.000496816	0.0354632	LPAR6:P2RY13:P2RY12	http://www.gsea-msigdb.org/gsea/msigdb/cards/REACTOME_P2Y_RECEPTORS
Reactome	REACTOME_MHC_CLASS_II_ANTIGEN_PRESENTATION	109	9	0.000535227	0.0357869	CAPZB:IFI30:TUBB2B:HLA-DRA:HLA-DRB5:HLA-DRB1:HLA-DMB:HLA-DMA:HLA-DOA	http://www.gsea-msigdb.org/gsea/msigdb/cards/REACTOME_MHC_CLASS_II_ANTIGEN_PRESENTATION
Reactome	REACTOME_INTERFERON_SIGNALING	157	11	0.000549099	0.0357869	FCGR1B:NUP37:OAS1:IFI30:UBA7:HLA-H:HLA-DRA:HLA-DRB5:HLA-DRB1:IRF5:MID1	http://www.gsea-msigdb.org/gsea/msigdb/cards/REACTOME_INTERFERON_SIGNALING
Reactome	REACTOME_CHONDROITIN_SULFATE_BIOSYNTHESIS	20	4	0.000750255	0.0468597	BCAN:DCN:CSPG4:VCAN	http://www.gsea-msigdb.org/gsea/msigdb/cards/REACTOME_CHONDROITIN_SULFATE_BIOSYNTHESIS
Reactome	REACTOME_DISEASES_ASSOCIATED_WITH_GLYCOSAMINOGLYCAN_METABOLISM	35	5	0.00081995	0.0476883	BCAN:DCN:CSPG4:VCAN:GPC2	http://www.gsea-msigdb.org/gsea/msigdb/cards/REACTOME_DISEASES_ASSOCIATED_WITH_GLYCOSAMINOGLYCAN_METABOLISM
Reactome	REACTOME_CELL_SURFACE_INTERACTIONS_AT_THE_VASCULAR_WALL	93	8	0.000827149	0.0476883	CD84:SLC7A7:ITGAM:ITGAX:ITGB2:FYN:TNFRSF10B:CD99	http://www.gsea-msigdb.org/gsea/msigdb/cards/REACTOME_CELL_SURFACE_INTERACTIONS_AT_THE_VASCULAR_WALL
Canonical_Pathways	REACTOME_INNATE_IMMUNE_SYSTEM	770	47	5.78917e-11	1.27304e-07	SLC2A5:C1QB:S100A11:S100A1:MNDA:IFI16:FCGR3A:PTPRC:ALOX5:LAMTOR1:CASP1:PSMD9:PNP:RNASE6:PSME1:NPC2:ANXA2:ITGAM:ITGAX:PLCG2:RNF135:C3:ICAM3:TYROBP:GMFG:FTL:FPR1:LAIR1:VAMP8:PSMF1:ITGB2:RAC2:UBA7:TLR2:TLR3:ATP6V0E1:LY86:FYN:RNASET2:LAT2:FGL2:ATP6V0A4:ASAH1:FABP5:SYK:STOM:CYBB	http://www.gsea-msigdb.org/gsea/msigdb/cards/REACTOME_INNATE_IMMUNE_SYSTEM
Canonical_Pathways	KEGG_LEISHMANIA_INFECTION	53	11	1.19188e-08	1.31048e-05	FCGR3A:ITGAM:C3:ITGB2:TLR2:HLA-DRA:HLA-DRB5:HLA-DRB1:HLA-DMB:HLA-DMA:HLA-DOA	http://www.gsea-msigdb.org/gsea/msigdb/cards/KEGG_LEISHMANIA_INFECTION
Canonical_Pathways	REACTOME_ADAPTIVE_IMMUNE_SYSTEM	616	36	3.92828e-08	2.87943e-05	CAPZB:FCGR1B:SLAMF7:FCGR3A:PTPRC:BLNK:PIK3AP1:SIPA1:PSMD9:PSME1:PLCG2:C3:ICAM3:IFI30:HCST:TYROBP:SIGLEC11:LAIR1:LILRB4:VAMP8:PSMF1:ITGB2:UBA7:TLR2:TUBB2B:HLA-DRA:HLA-DRB5:HLA-DRB1:HLA-DMB:HLA-DMA:HLA-DOA:FYN:SYK:CD99:CYBB:UBE2A	http://www.gsea-msigdb.org/gsea/msigdb/cards/REACTOME_ADAPTIVE_IMMUNE_SYSTEM
Canonical_Pathways	REACTOME_NEUTROPHIL_DEGRANULATION	364	26	7.34969e-08	3.45884e-05	SLC2A5:S100A11:MNDA:PTPRC:ALOX5:LAMTOR1:PNP:NPC2:ANXA2:ITGAM:ITGAX:C3:TYROBP:GMFG:FTL:FPR1:LAIR1:VAMP8:ITGB2:TLR2:RNASET2:FGL2:ASAH1:FABP5:STOM:CYBB	http://www.gsea-msigdb.org/gsea/msigdb/cards/REACTOME_NEUTROPHIL_DEGRANULATION
Canonical_Pathways	BIOCARTA_BLYMPHOCYTE_PATHWAY	7	5	8.66141e-08	3.45884e-05	PTPRC:ITGB2:HLA-DRA:HLA-DRB5:HLA-DRB1	http://www.gsea-msigdb.org/gsea/msigdb/cards/BIOCARTA_BLYMPHOCYTE_PATHWAY
Canonical_Pathways	REACTOME_IMMUNOREGULATORY_INTERACTIONS_BETWEEN_A_LYMPHOID_AND_A_NON_LYMPHOID_CELL	64	11	9.43749e-08	3.45884e-05	SLAMF7:FCGR3A:C3:ICAM3:HCST:TYROBP:SIGLEC11:LAIR1:LILRB4:ITGB2:CD99	http://www.gsea-msigdb.org/gsea/msigdb/cards/REACTOME_IMMUNOREGULATORY_INTERACTIONS_BETWEEN_A_LYMPHOID_AND_A_NON_LYMPHOID_CELL
Canonical_Pathways	KEGG_ASTHMA	13	6	1.35577e-07	4.25906e-05	HLA-DRA:HLA-DRB5:HLA-DRB1:HLA-DMB:HLA-DMA:HLA-DOA	http://www.gsea-msigdb.org/gsea/msigdb/cards/KEGG_ASTHMA
Canonical_Pathways	REACTOME_CYTOKINE_SIGNALING_IN_IMMUNE_SYSTEM	654	36	1.74604e-07	4.79943e-05	FCGR1B:VIM:APBB1IP:ALOX5:BLNK:CASP1:NUP37:OAS1:PSMD9:LCP1:PSME1:ANXA2:ITGAM:ITGAX:RASAL3:IFI30:FPR1:PSMF1:ITGB2:HMOX1:CCR1:UBA7:HAVCR2:HLA-H:HLA-DRA:HLA-DRB5:HLA-DRB1:CDKN1A:FYN:PTPRZ1:IRF5:SYK:MID1:TIMP1:MSN:IL13RA1	http://www.gsea-msigdb.org/gsea/msigdb/cards/REACTOME_CYTOKINE_SIGNALING_IN_IMMUNE_SYSTEM
Canonical_Pathways	BIOCARTA_TCRA_PATHWAY	10	5	9.85858e-07	0.000240878	PTPRC:HLA-DRA:HLA-DRB5:HLA-DRB1:FYN	http://www.gsea-msigdb.org/gsea/msigdb/cards/BIOCARTA_TCRA_PATHWAY
Canonical_Pathways	KEGG_CELL_ADHESION_MOLECULES_CAMS	98	12	1.12727e-06	0.000247886	PTPRC:ITGAM:ICAM3:ITGB2:VCAN:HLA-DRA:HLA-DRB5:HLA-DRB1:HLA-DMB:HLA-DMA:HLA-DOA:CD99	http://www.gsea-msigdb.org/gsea/msigdb/cards/KEGG_CELL_ADHESION_MOLECULES_CAMS
Canonical_Pathways	KEGG_VIRAL_MYOCARDITIS	54	9	1.8578e-06	0.000358136	ITGB2:RAC2:HLA-DRA:HLA-DRB5:HLA-DRB1:HLA-DMB:HLA-DMA:HLA-DOA:FYN	http://www.gsea-msigdb.org/gsea/msigdb/cards/KEGG_VIRAL_MYOCARDITIS
Canonical_Pathways	KEGG_INTESTINAL_IMMUNE_NETWORK_FOR_IGA_PRODUCTION	29	7	1.95436e-06	0.000358136	CXCR4:HLA-DRA:HLA-DRB5:HLA-DRB1:HLA-DMB:HLA-DMA:HLA-DOA	http://www.gsea-msigdb.org/gsea/msigdb/cards/KEGG_INTESTINAL_IMMUNE_NETWORK_FOR_IGA_PRODUCTION
Canonical_Pathways	KEGG_ALLOGRAFT_REJECTION	22	6	5.01216e-06	0.000847827	HLA-DRA:HLA-DRB5:HLA-DRB1:HLA-DMB:HLA-DMA:HLA-DOA	http://www.gsea-msigdb.org/gsea/msigdb/cards/KEGG_ALLOGRAFT_REJECTION
Canonical_Pathways	KEGG_GRAFT_VERSUS_HOST_DISEASE	23	6	6.66022e-06	0.00104613	HLA-DRA:HLA-DRB5:HLA-DRB1:HLA-DMB:HLA-DMA:HLA-DOA	http://www.gsea-msigdb.org/gsea/msigdb/cards/KEGG_GRAFT_VERSUS_HOST_DISEASE
Canonical_Pathways	KEGG_AUTOIMMUNE_THYROID_DISEASE	24	6	8.72197e-06	0.00127864	HLA-DRA:HLA-DRB5:HLA-DRB1:HLA-DMB:HLA-DMA:HLA-DOA	http://www.gsea-msigdb.org/gsea/msigdb/cards/KEGG_AUTOIMMUNE_THYROID_DISEASE
Canonical_Pathways	REACTOME_INTERFERON_GAMMA_SIGNALING	67	9	1.17171e-05	0.00153619	FCGR1B:OAS1:IFI30:HLA-H:HLA-DRA:HLA-DRB5:HLA-DRB1:IRF5:MID1	http://www.gsea-msigdb.org/gsea/msigdb/cards/REACTOME_INTERFERON_GAMMA_SIGNALING
Canonical_Pathways	REACTOME_DEFECTIVE_CHST14_CAUSES_EDS_MUSCULOCONTRACTURAL_TYPE	8	4	1.32731e-05	0.00153619	BCAN:DCN:CSPG4:VCAN	http://www.gsea-msigdb.org/gsea/msigdb/cards/REACTOME_DEFECTIVE_CHST14_CAUSES_EDS_MUSCULOCONTRACTURAL_TYPE
Canonical_Pathways	REACTOME_DEFECTIVE_CHST3_CAUSES_SEDCJD	8	4	1.32731e-05	0.00153619	BCAN:DCN:CSPG4:VCAN	http://www.gsea-msigdb.org/gsea/msigdb/cards/REACTOME_DEFECTIVE_CHST3_CAUSES_SEDCJD
Canonical_Pathways	REACTOME_DEFECTIVE_CHSY1_CAUSES_TPBS	8	4	1.32731e-05	0.00153619	BCAN:DCN:CSPG4:VCAN	http://www.gsea-msigdb.org/gsea/msigdb/cards/REACTOME_DEFECTIVE_CHSY1_CAUSES_TPBS
Canonical_Pathways	KEGG_ANTIGEN_PROCESSING_AND_PRESENTATION	55	8	1.98962e-05	0.00218759	PSME1:IFI30:HLA-DRA:HLA-DRB5:HLA-DRB1:HLA-DMB:HLA-DMA:HLA-DOA	http://www.gsea-msigdb.org/gsea/msigdb/cards/KEGG_ANTIGEN_PROCESSING_AND_PRESENTATION
Canonical_Pathways	REACTOME_INTERLEUKIN_4_AND_INTERLEUKIN_13_SIGNALING	73	9	2.37878e-05	0.00249093	VIM:ALOX5:ITGAM:ITGAX:ITGB2:HMOX1:CDKN1A:TIMP1:IL13RA1	http://www.gsea-msigdb.org/gsea/msigdb/cards/REACTOME_INTERLEUKIN_4_AND_INTERLEUKIN_13_SIGNALING
Canonical_Pathways	REACTOME_DEFECTIVE_B4GALT7_CAUSES_EDS_PROGEROID_TYPE	18	5	2.9123e-05	0.00291097	BCAN:DCN:CSPG4:VCAN:GPC2	http://www.gsea-msigdb.org/gsea/msigdb/cards/REACTOME_DEFECTIVE_B4GALT7_CAUSES_EDS_PROGEROID_TYPE
Canonical_Pathways	KEGG_SYSTEMIC_LUPUS_ERYTHEMATOSUS	94	10	3.12145e-05	0.00298437	C1QB:FCGR3A:C3:SNRPD3:HLA-DRA:HLA-DRB5:HLA-DRB1:HLA-DMB:HLA-DMA:HLA-DOA	http://www.gsea-msigdb.org/gsea/msigdb/cards/KEGG_SYSTEMIC_LUPUS_ERYTHEMATOSUS
Canonical_Pathways	KEGG_TYPE_I_DIABETES_MELLITUS	30	6	3.45451e-05	0.00316519	HLA-DRA:HLA-DRB5:HLA-DRB1:HLA-DMB:HLA-DMA:HLA-DOA	http://www.gsea-msigdb.org/gsea/msigdb/cards/KEGG_TYPE_I_DIABETES_MELLITUS
Canonical_Pathways	BIOCARTA_EOSINOPHILS_PATHWAY	4	3	3.78213e-05	0.00328471	HLA-DRA:HLA-DRB5:HLA-DRB1	http://www.gsea-msigdb.org/gsea/msigdb/cards/BIOCARTA_EOSINOPHILS_PATHWAY
Canonical_Pathways	PID_INTEGRIN2_PATHWAY	19	5	3.8837e-05	0.00328471	ITGAM:ITGAX:C3:ICAM3:ITGB2	http://www.gsea-msigdb.org/gsea/msigdb/cards/PID_INTEGRIN2_PATHWAY
Canonical_Pathways	REACTOME_SIGNALING_BY_INTERLEUKINS	484	25	4.2493e-05	0.00346082	VIM:APBB1IP:ALOX5:BLNK:CASP1:PSMD9:LCP1:PSME1:ANXA2:ITGAM:ITGAX:RASAL3:FPR1:PSMF1:ITGB2:HMOX1:CCR1:HAVCR2:CDKN1A:FYN:PTPRZ1:SYK:TIMP1:MSN:IL13RA1	http://www.gsea-msigdb.org/gsea/msigdb/cards/REACTOME_SIGNALING_BY_INTERLEUKINS
Canonical_Pathways	REACTOME_DERMATAN_SULFATE_BIOSYNTHESIS	11	4	5.94744e-05	0.00467086	BCAN:DCN:CSPG4:VCAN	http://www.gsea-msigdb.org/gsea/msigdb/cards/REACTOME_DERMATAN_SULFATE_BIOSYNTHESIS
Canonical_Pathways	KEGG_LEUKOCYTE_TRANSENDOTHELIAL_MIGRATION	83	9	6.68551e-05	0.00506946	SIPA1:ITGAM:PLCG2:CXCR4:ITGB2:RAC2:CD99:CYBB:MSN	http://www.gsea-msigdb.org/gsea/msigdb/cards/KEGG_LEUKOCYTE_TRANSENDOTHELIAL_MIGRATION
Canonical_Pathways	REACTOME_SYNTHESIS_OF_LIPOXINS_LX	5	3	9.30569e-05	0.00682107	ALOX5:ALOX5AP:LTC4S	http://www.gsea-msigdb.org/gsea/msigdb/cards/REACTOME_SYNTHESIS_OF_LIPOXINS_LX
Canonical_Pathways	KEGG_NATURAL_KILLER_CELL_MEDIATED_CYTOTOXICITY	87	9	9.68462e-05	0.00686983	FCGR3A:PLCG2:HCST:TYROBP:ITGB2:RAC2:FYN:TNFRSF10B:SYK	http://www.gsea-msigdb.org/gsea/msigdb/cards/KEGG_NATURAL_KILLER_CELL_MEDIATED_CYTOTOXICITY
Canonical_Pathways	REACTOME_CS_DS_DEGRADATION	13	4	0.000124578	0.00856086	BCAN:DCN:CSPG4:VCAN	http://www.gsea-msigdb.org/gsea/msigdb/cards/REACTOME_CS_DS_DEGRADATION
Canonical_Pathways	REACTOME_A_TETRASACCHARIDE_LINKER_SEQUENCE_IS_REQUIRED_FOR_GAG_SYNTHESIS	24	5	0.000130061	0.00866677	BCAN:DCN:CSPG4:VCAN:GPC2	http://www.gsea-msigdb.org/gsea/msigdb/cards/REACTOME_A_TETRASACCHARIDE_LINKER_SEQUENCE_IS_REQUIRED_FOR_GAG_SYNTHESIS
Canonical_Pathways	REACTOME_ANTIGEN_ACTIVATES_B_CELL_RECEPTOR_BCR_LEADING_TO_GENERATION_OF_SECOND_MESSENGERS	25	5	0.000159758	0.0103326	BLNK:PIK3AP1:PLCG2:FYN:SYK	http://www.gsea-msigdb.org/gsea/msigdb/cards/REACTOME_ANTIGEN_ACTIVATES_B_CELL_RECEPTOR_BCR_LEADING_TO_GENERATION_OF_SECOND_MESSENGERS
Canonical_Pathways	BIOCARTA_BBCELL_PATHWAY	6	3	0.000183171	0.0108863	HLA-DRA:HLA-DRB5:HLA-DRB1	http://www.gsea-msigdb.org/gsea/msigdb/cards/BIOCARTA_BBCELL_PATHWAY
Canonical_Pathways	BIOCARTA_ASBCELL_PATHWAY	6	3	0.000183171	0.0108863	HLA-DRA:HLA-DRB5:HLA-DRB1	http://www.gsea-msigdb.org/gsea/msigdb/cards/BIOCARTA_ASBCELL_PATHWAY
Canonical_Pathways	BIOCARTA_IL5_PATHWAY	6	3	0.000183171	0.0108863	HLA-DRA:HLA-DRB5:HLA-DRB1	http://www.gsea-msigdb.org/gsea/msigdb/cards/BIOCARTA_IL5_PATHWAY
Canonical_Pathways	KEGG_VALINE_LEUCINE_AND_ISOLEUCINE_DEGRADATION	41	6	0.000214812	0.0124308	ALDH9A1:HADHB:HIBCH:ALDH7A1:BCKDHB:HSD17B10	http://www.gsea-msigdb.org/gsea/msigdb/cards/KEGG_VALINE_LEUCINE_AND_ISOLEUCINE_DEGRADATION
Canonical_Pathways	REACTOME_PHOSPHORYLATION_OF_CD3_AND_TCR_ZETA_CHAINS	15	4	0.000229937	0.0129649	PTPRC:HLA-DRA:HLA-DRB5:HLA-DRB1	http://www.gsea-msigdb.org/gsea/msigdb/cards/REACTOME_PHOSPHORYLATION_OF_CD3_AND_TCR_ZETA_CHAINS
Canonical_Pathways	REACTOME_SYNTHESIS_OF_5_EICOSATETRAENOIC_ACIDS	7	3	0.000315487	0.0173439	ALOX5:ALOX5AP:LTC4S	http://www.gsea-msigdb.org/gsea/msigdb/cards/REACTOME_SYNTHESIS_OF_5_EICOSATETRAENOIC_ACIDS
Canonical_Pathways	REACTOME_METABOLISM_OF_AMINO_ACIDS_AND_DERIVATIVES	311	17	0.000380097	0.020295	RPS8:ALDH9A1:PSMD9:RPL21:PSME1:RPS15A:DARS:HIBCH:PSMF1:RPL29:RPL37:ALDH7A1:BCKDHB:RPS6:SAT1:HSD17B10:RPL39	http://www.gsea-msigdb.org/gsea/msigdb/cards/REACTOME_METABOLISM_OF_AMINO_ACIDS_AND_DERIVATIVES
Canonical_Pathways	BIOCARTA_CSK_PATHWAY	17	4	0.000387626	0.020295	PTPRC:HLA-DRA:HLA-DRB5:HLA-DRB1	http://www.gsea-msigdb.org/gsea/msigdb/cards/BIOCARTA_CSK_PATHWAY
Canonical_Pathways	REACTOME_P2Y_RECEPTORS	8	3	0.000496816	0.0248295	LPAR6:P2RY13:P2RY12	http://www.gsea-msigdb.org/gsea/msigdb/cards/REACTOME_P2Y_RECEPTORS
Canonical_Pathways	BIOCARTA_RECK_PATHWAY	8	3	0.000496816	0.0248295	TIMP3:TIMP4:TIMP1	http://www.gsea-msigdb.org/gsea/msigdb/cards/BIOCARTA_RECK_PATHWAY
Canonical_Pathways	REACTOME_MHC_CLASS_II_ANTIGEN_PRESENTATION	109	9	0.000535227	0.0261548	CAPZB:IFI30:TUBB2B:HLA-DRA:HLA-DRB5:HLA-DRB1:HLA-DMB:HLA-DMA:HLA-DOA	http://www.gsea-msigdb.org/gsea/msigdb/cards/REACTOME_MHC_CLASS_II_ANTIGEN_PRESENTATION
Canonical_Pathways	REACTOME_INTERFERON_SIGNALING	157	11	0.000549099	0.0262493	FCGR1B:NUP37:OAS1:IFI30:UBA7:HLA-H:HLA-DRA:HLA-DRB5:HLA-DRB1:IRF5:MID1	http://www.gsea-msigdb.org/gsea/msigdb/cards/REACTOME_INTERFERON_SIGNALING
Canonical_Pathways	BIOCARTA_TH1TH2_PATHWAY	9	3	0.000733479	0.0343175	HLA-DRA:HLA-DRB5:HLA-DRB1	http://www.gsea-msigdb.org/gsea/msigdb/cards/BIOCARTA_TH1TH2_PATHWAY
Canonical_Pathways	REACTOME_CHONDROITIN_SULFATE_BIOSYNTHESIS	20	4	0.000750255	0.0343711	BCAN:DCN:CSPG4:VCAN	http://www.gsea-msigdb.org/gsea/msigdb/cards/REACTOME_CHONDROITIN_SULFATE_BIOSYNTHESIS
Canonical_Pathways	REACTOME_DISEASES_ASSOCIATED_WITH_GLYCOSAMINOGLYCAN_METABOLISM	35	5	0.00081995	0.036378	BCAN:DCN:CSPG4:VCAN:GPC2	http://www.gsea-msigdb.org/gsea/msigdb/cards/REACTOME_DISEASES_ASSOCIATED_WITH_GLYCOSAMINOGLYCAN_METABOLISM
Canonical_Pathways	REACTOME_CELL_SURFACE_INTERACTIONS_AT_THE_VASCULAR_WALL	93	8	0.000827149	0.036378	CD84:SLC7A7:ITGAM:ITGAX:ITGB2:FYN:TNFRSF10B:CD99	http://www.gsea-msigdb.org/gsea/msigdb/cards/REACTOME_CELL_SURFACE_INTERACTIONS_AT_THE_VASCULAR_WALL
Canonical_Pathways	REACTOME_FCGR_ACTIVATION	10	3	0.00103133	0.0436134	FCGR3A:FYN:SYK	http://www.gsea-msigdb.org/gsea/msigdb/cards/REACTOME_FCGR_ACTIVATION
Canonical_Pathways	REACTOME_NUCLEOTIDE_LIKE_PURINERGIC_RECEPTORS	10	3	0.00103133	0.0436134	LPAR6:P2RY13:P2RY12	http://www.gsea-msigdb.org/gsea/msigdb/cards/REACTOME_NUCLEOTIDE_LIKE_PURINERGIC_RECEPTORS
Canonical_Pathways	REACTOME_HEMOSTASIS	466	21	0.00105319	0.0436975	CAPZB:CD84:APBB1IP:SLC7A7:ANXA2:ITGAM:ITGAX:PLCG2:ITGB2:TIMP3:RAC2:P2RY12:SPARC:TUBB2B:FYN:GNA12:TNFRSF10B:DOCK8:SYK:CD99:TIMP1	http://www.gsea-msigdb.org/gsea/msigdb/cards/REACTOME_HEMOSTASIS

## Sheet: PLS1_negative
Category	GeneSet	N_genes	N_overlap	p	adjP	genes	link
Cancer_gene_neighborhoods	MORF_EPHA7	97	9	1.89829e-05	0.00492246	SSX2IP:ATRNL1:TRIM9:KALRN:FSTL4:BMPER:VPS41:BAAT:ODF2	http://www.gsea-msigdb.org/gsea/msigdb/cards/MORF_EPHA7
Cancer_gene_neighborhoods	MORF_FRK	78	8	2.67718e-05	0.00492246	SSX2IP:ATRNL1:TRIM9:KALRN:BMPER:VPS41:BAAT:ODF2	http://www.gsea-msigdb.org/gsea/msigdb/cards/MORF_FRK
Cancer_gene_neighborhoods	MORF_DCC	81	8	3.52953e-05	0.00492246	SSX2IP:ATRNL1:TRIM9:KALRN:BMPER:VPS41:BAAT:ODF2	http://www.gsea-msigdb.org/gsea/msigdb/cards/MORF_DCC
Cancer_gene_neighborhoods	MORF_IL9	62	7	4.61121e-05	0.00492246	ATRNL1:TRIM9:FSTL4:BMPER:VPS41:BAAT:ODF2	http://www.gsea-msigdb.org/gsea/msigdb/cards/MORF_IL9
Cancer_gene_neighborhoods	MORF_LCAT	92	8	8.83125e-05	0.00754188	SSX2IP:ATRNL1:TRIM9:FSTL4:BMPER:VPS41:BAAT:ODF2	http://www.gsea-msigdb.org/gsea/msigdb/cards/MORF_LCAT
Computational_gene_sets	MORF_EPHA7	97	9	1.89829e-05	0.00989104	SSX2IP:ATRNL1:TRIM9:KALRN:FSTL4:BMPER:VPS41:BAAT:ODF2	http://www.gsea-msigdb.org/gsea/msigdb/cards/MORF_EPHA7
Computational_gene_sets	MORF_FRK	78	8	2.67718e-05	0.00989104	SSX2IP:ATRNL1:TRIM9:KALRN:BMPER:VPS41:BAAT:ODF2	http://www.gsea-msigdb.org/gsea/msigdb/cards/MORF_FRK
Computational_gene_sets	MORF_DCC	81	8	3.52953e-05	0.00989104	SSX2IP:ATRNL1:TRIM9:KALRN:BMPER:VPS41:BAAT:ODF2	http://www.gsea-msigdb.org/gsea/msigdb/cards/MORF_DCC
Computational_gene_sets	MORF_IL9	62	7	4.61121e-05	0.00989104	ATRNL1:TRIM9:FSTL4:BMPER:VPS41:BAAT:ODF2	http://www.gsea-msigdb.org/gsea/msigdb/cards/MORF_IL9
Computational_gene_sets	MORF_LCAT	92	8	8.83125e-05	0.0151544	SSX2IP:ATRNL1:TRIM9:FSTL4:BMPER:VPS41:BAAT:ODF2	http://www.gsea-msigdb.org/gsea/msigdb/cards/MORF_LCAT
KEGG	KEGG_CALCIUM_SIGNALING_PATHWAY	149	10	0.000107721	0.0134008	PRKACB:CACNA1C:ATP2B1:HTR2A:CACNA1G:PLCB1:TNNC2:ITPR1:PPP3CA:HRH2	http://www.gsea-msigdb.org/gsea/msigdb/cards/KEGG_CALCIUM_SIGNALING_PATHWAY
KEGG	KEGG_TASTE_TRANSDUCTION	34	5	0.000163595	0.0134008	PRKACB:TAS2R10:TAS2R14:GNG13:KCNB1	http://www.gsea-msigdb.org/gsea/msigdb/cards/KEGG_TASTE_TRANSDUCTION
KEGG	KEGG_TYPE_II_DIABETES_MELLITUS	36	5	0.000216143	0.0134008	ABCC8:CACNA1C:CACNA1G:PRKCE:PIK3R1	http://www.gsea-msigdb.org/gsea/msigdb/cards/KEGG_TYPE_II_DIABETES_MELLITUS
KEGG	KEGG_LONG_TERM_POTENTIATION	67	6	0.000582756	0.0270982	PRKACB:CACNA1C:PLCB1:ITPR1:PPP3CA:RPS6KA3	http://www.gsea-msigdb.org/gsea/msigdb/cards/KEGG_LONG_TERM_POTENTIATION
microRNA_targets	CATTTCA_MIR203	256	18	9.50823e-08	2.10132e-05	YPEL4:CREBZF:ARID2:NUAK1:BCL7A:VAPA:FAM126B:RARB:ELL2:PCSK1:EGR1:CREBRF:PURB:XKR6:PRPS2:RPS6KA3:NKRF:FMR1	http://www.gsea-msigdb.org/gsea/msigdb/cards/CATTTCA_MIR203
microRNA_targets	TATTATA_MIR374	250	17	3.52141e-07	3.89116e-05	LIN9:ARID2:NUAK1:HLF:FOSB:PARD6B:FOXP1:MED12L:PAQR3:PARP8:NR3C1:GOPC:BMPER:PLAG1:SYBU:FRMPD4:FMR1	http://www.gsea-msigdb.org/gsea/msigdb/cards/TATTATA_MIR374
microRNA_targets	ATACTGT_MIR144	179	13	4.25122e-06	0.000313173	FMN2:ARID2:ATP2B1:FOSB:FAM126B:BRPF1:RARB:ELL2:NR3C1:CREBRF:PLAG1:FBXO32:FMR1	http://www.gsea-msigdb.org/gsea/msigdb/cards/ATACTGT_MIR144
microRNA_targets	GTGACTT_MIR224	139	11	1.04729e-05	0.000578629	YOD1:NUAK1:CIT:TRIM9:FOSB:PKDCC:ATF2:FAM126B:CREBRF:PLAG1:FAM49B	http://www.gsea-msigdb.org/gsea/msigdb/cards/GTGACTT_MIR224
microRNA_targets	TGGTGCT_MIR29A_MIR29B_MIR29C	450	20	2.322e-05	0.000830202	CAMK1D:PLEKHA1:SENP1:RND1:ATP2B1:BCL7A:RAB40C:TNFAIP1:FAM126B:RARB:ARMC8:MED12L:PIK3R1:GOPC:HECW1:XKR6:PLAG1:SHROOM2:NAP1L3:NKRF	http://www.gsea-msigdb.org/gsea/msigdb/cards/TGGTGCT_MIR29A_MIR29B_MIR29C
microRNA_targets	ATAAGCT_MIR21	100	9	2.42747e-05	0.000830202	YOD1:PLEKHA1:PPP3CA:PIK3R1:CREBRF:PURB:XKR6:PLAG1:RPS6KA3	http://www.gsea-msigdb.org/gsea/msigdb/cards/ATAAGCT_MIR21
microRNA_targets	GCTTGAA_MIR498	101	9	2.6296e-05	0.000830202	PKNOX2:ATP2B1:DHX35:CACNA2D3:ABTB1:PPP3CA:PIK3R1:SMC1A:NAP1L3	http://www.gsea-msigdb.org/gsea/msigdb/cards/GCTTGAA_MIR498
microRNA_targets	AAGCACA_MIR218	353	17	3.58852e-05	0.000963302	RIMS3:CREBZF:SENP1:TRIM9:HLF:PRKCE:SATB2:KALRN:MED12L:PEX5L:PIK3R1:NR3C1:PURB:ZMAT4:FRMPD4:RPS6KA3:SMC1A	http://www.gsea-msigdb.org/gsea/msigdb/cards/AAGCACA_MIR218
microRNA_targets	TGAATGT_MIR181A_MIR181B_MIR181C_MIR181D	429	19	3.92295e-05	0.000963302	SSX2IP:CREBZF:PKNOX2:CDON:SENP1:ATP2B1:TRIM9:HLF:PRKCE:GLS:FAM126B:FOXP1:NR3C1:CREBRF:UNC5A:PURB:PLAG1:BAAT:RPS6KA3	http://www.gsea-msigdb.org/gsea/msigdb/cards/TGAATGT_MIR181A_MIR181B_MIR181C_MIR181D
microRNA_targets	GCACTTT_MIR175P_MIR20A_MIR106A_MIR106B_MIR20B_MIR519D	529	21	7.48793e-05	0.00165483	SSX2IP:YOD1:YPEL4:SENP1:TNFAIP1:HLF:CSRNP3:FAM126B:PLCB1:PARD6B:ZNF148:MED12L:SLITRK3:PEX5L:PPP3CA:PIK3R1:CREBRF:PURB:PLAG1:SYBU:RPS6KA3	http://www.gsea-msigdb.org/gsea/msigdb/cards/GCACTTT_MIR175P_MIR20A_MIR106A_MIR106B_MIR20B_MIR519D
microRNA_targets	CTTTGTA_MIR524	392	17	0.000130206	0.00261595	LRRTM3:CREBZF:PRICKLE1:ATP2B1:RAB40C:RBFOX1:TNFAIP1:MXD1:STAT4:RARB:FOXP1:KALRN:ARMC8:SLITRK3:PPP3CA:RANBP9:NKRF	http://www.gsea-msigdb.org/gsea/msigdb/cards/CTTTGTA_MIR524
microRNA_targets	TTTTGAG_MIR373	199	11	0.00027369	0.0046569	SSX2IP:PKNOX2:SENP1:MYO5C:CACNA1G:ARMC8:PPP3CA:GOPC:PURB:PLAG1:SMC1A	http://www.gsea-msigdb.org/gsea/msigdb/cards/TTTTGAG_MIR373
microRNA_targets	GTGCCAT_MIR183	167	10	0.000273935	0.0046569	YOD1:TMPO:FOXP1:SLITRK3:EGR1:NR3C1:SNCB:XKR6:PLAG1:RPS6KA3	http://www.gsea-msigdb.org/gsea/msigdb/cards/GTGCCAT_MIR183
microRNA_targets	AAAGGGA_MIR204_MIR211	211	11	0.000450821	0.00711653	SGIP1:ATP2B1:KCTD1:ATF2:SATB2:ITPR1:ELL2:NR3C1:SLC37A3:PLAG1:RPS6KA3	http://www.gsea-msigdb.org/gsea/msigdb/cards/AAAGGGA_MIR204_MIR211
microRNA_targets	AAGCACT_MIR520F	215	11	0.000527916	0.00748827	PRKACB:YOD1:SENP1:RBFOX1:TNFAIP1:RARB:MED12L:SLITRK3:CREBRF:PURB:PLAG1	http://www.gsea-msigdb.org/gsea/msigdb/cards/AAGCACT_MIR520F
microRNA_targets	ACTGAAA_MIR30A3P_MIR30E3P	182	10	0.000542138	0.00748827	YOD1:ZBTB21:RARB:FOXP1:MED12L:SLITRK3:EGR1:NR3C1:IPCEF1:BAAT	http://www.gsea-msigdb.org/gsea/msigdb/cards/ACTGAAA_MIR30A3P_MIR30E3P
microRNA_targets	GAGCCAG_MIR149	130	8	0.00093397	0.0121193	PLEKHA6:PKDCC:SNCB:PURB:ZMAT4:PLAG1:SHROOM2:PRPS2	http://www.gsea-msigdb.org/gsea/msigdb/cards/GAGCCAG_MIR149
microRNA_targets	ACTGTGA_MIR27A_MIR27B	426	16	0.000987094	0.0121193	RIMS3:ARID2:ATP2B1:CIT:FOSB:SATB2:FAM126B:PARD6B:CABLES2:CACNA2D3:ARMC8:ELL2:CREBRF:URGCP:FOXP2:PLAG1	http://www.gsea-msigdb.org/gsea/msigdb/cards/ACTGTGA_MIR27A_MIR27B
microRNA_targets	ATGCTGC_MIR103_MIR107	200	10	0.00112036	0.0130315	HLF:SATB2:ARMC8:PIK3R1:GABRG2:UNC5A:NEDD9:PURB:LRRN3:PLAG1	http://www.gsea-msigdb.org/gsea/msigdb/cards/ATGCTGC_MIR103_MIR107
microRNA_targets	AGGAAGC_MIR5163P	108	7	0.00143587	0.0158664	IER5:RBFOX1:STAT4:SATB2:PLCB1:SLITRK3:CREBRF	http://www.gsea-msigdb.org/gsea/msigdb/cards/AGGAAGC_MIR5163P
microRNA_targets	AGGTGCA_MIR500	83	6	0.0017965	0.0189061	LRRTM3:BTBD11:CIT:HLF:PRKCE:PURB	http://www.gsea-msigdb.org/gsea/msigdb/cards/AGGTGCA_MIR500
microRNA_targets	ATATGCA_MIR448	181	9	0.00204213	0.0205142	PLEKHA6:CACNA1C:ARID2:KCNB1:ARMC8:ELL2:UNC5A:PDP1:FMR1	http://www.gsea-msigdb.org/gsea/msigdb/cards/ATATGCA_MIR448
microRNA_targets	ATGTAGC_MIR221_MIR222	118	7	0.00238516	0.0229182	RIMS3:CREBZF:PKDCC:PAIP1:SNCB:SYBU:FMR1	http://www.gsea-msigdb.org/gsea/msigdb/cards/ATGTAGC_MIR221_MIR222
microRNA_targets	AGCACTT_MIR93_MIR302A_MIR302B_MIR302C_MIR302D_MIR372_MIR373_MIR520E_MIR520A_MIR526B_MIR520B_MIR520C_MIR520D	301	12	0.00257826	0.0237415	SSX2IP:YOD1:SENP1:TNFAIP1:HLF:MED12L:SLITRK3:PARP8:CREBRF:PURB:PLAG1:RPS6KA3	http://www.gsea-msigdb.org/gsea/msigdb/cards/AGCACTT_MIR93_MIR302A_MIR302B_MIR302C_MIR302D_MIR372_MIR373_MIR520E_MIR520A_MIR526B_MIR520B_MIR520C_MIR520D
microRNA_targets	CATGTAA_MIR496	166	8	0.00432427	0.0382266	CHML:CACNA1C:ADNP2:SATB2:LDB2:PAIP1:CREBRF:LRRN3	http://www.gsea-msigdb.org/gsea/msigdb/cards/CATGTAA_MIR496
microRNA_targets	AGGGCCA_MIR328	70	5	0.00453857	0.0382567	RBFOX1:PLCB1:SLITRK3:NR3C1:PLAG1	http://www.gsea-msigdb.org/gsea/msigdb/cards/AGGGCCA_MIR328
microRNA_targets	GGCAGCT_MIR22	205	9	0.0046739	0.0382567	PLEKHA6:MXD1:SATB2:FOXP1:KALRN:NR3C1:PURB:FAM49B:IER5L	http://www.gsea-msigdb.org/gsea/msigdb/cards/GGCAGCT_MIR22
microRNA_targets	AATGGAG_MIR136	72	5	0.00511821	0.0403973	SGIP1:KALRN:ZNF148:PURB:FMR1	http://www.gsea-msigdb.org/gsea/msigdb/cards/AATGGAG_MIR136
microRNA_targets	CAGTATT_MIR200B_MIR200C_MIR429	424	14	0.00634785	0.048375	SGIP1:PRKACB:IER5:LRRTM3:CACNA1C:ARID2:HLF:PARD6B:ITPR1:NR3C1:RANBP9:XKR6:RPS6KA3:FMR1	http://www.gsea-msigdb.org/gsea/msigdb/cards/CAGTATT_MIR200B_MIR200C_MIR429
TF_targets	OCT1_05	186	13	6.47506e-06	0.00394979	PLEKHA6:PKNOX2:ADNP2:CSRNP3:STAT4:SATB2:RARB:LDB2:PARP8:NEDD9:TSPAN13:LRRN3:FOXP2	http://www.gsea-msigdb.org/gsea/msigdb/cards/OCT1_05
TF_targets	OCT1_06	195	12	5.20236e-05	0.0134589	CHML:LRRTM3:CREBZF:ATP2B1:RBFOX1:ADNP2:WDR33:RARB:FOXP1:LDB2:FOXP2:PLAG1	http://www.gsea-msigdb.org/gsea/msigdb/cards/OCT1_06
TF_targets	STAT5A_02	117	9	8.40113e-05	0.0134589	OPN3:TRAF6:RBFOX1:FOXP1:KALRN:PIK3R1:CREBRF:LRRN3:SMC1A	http://www.gsea-msigdb.org/gsea/msigdb/cards/STAT5A_02
TF_targets	FOXO3_01	206	12	8.82549e-05	0.0134589	BCL7A:RBFOX1:CSRNP3:ATF2:RARB:ABTB1:LDB2:TTC33:CREBRF:FOXP2:ZMAT4:PLAG1	http://www.gsea-msigdb.org/gsea/msigdb/cards/FOXO3_01
TF_targets	HLF_01	213	12	0.000121209	0.0147876	PKNOX2:PRICKLE1:RBFOX1:PLCB1:TNNC2:ZBTB21:CACNA2D3:FOXP1:PIK3R1:PLAG1:PDP1:RPS6KA3	http://www.gsea-msigdb.org/gsea/msigdb/cards/HLF_01
TF_targets	HNF6_Q6	186	11	0.000151974	0.0154507	SGIP1:RBFOX1:RARB:CACNA2D3:ASTE1:HCN1:NLN:PIK3R1:LMTK2:LRRN3:PLAG1	http://www.gsea-msigdb.org/gsea/msigdb/cards/HNF6_Q6
TF_targets	RP58_01	164	10	0.000236663	0.0206235	LRRTM3:PRICKLE1:NUAK1:RBFOX1:CACNA1G:CACNA2D3:FOXP1:PARP8:NR3C1:FOXP2	http://www.gsea-msigdb.org/gsea/msigdb/cards/RP58_01
TF_targets	CEBP_C	167	10	0.000273935	0.0208876	SSX2IP:LRRTM3:RBFOX1:TNNC2:RARB:CACNA2D3:FOXP1:PIK3R1:ZMAT4:PLAG1	http://www.gsea-msigdb.org/gsea/msigdb/cards/CEBP_C
TF_targets	OCT1_Q6	206	11	0.000367935	0.0249378	PLEKHA6:ADNP2:WDR33:CSRNP3:STAT4:SATB2:RARB:LDB2:PARP8:TSPAN13:FOXP2	http://www.gsea-msigdb.org/gsea/msigdb/cards/OCT1_Q6
TF_targets	E4F1_Q6	252	12	0.000565821	0.0345151	SGIP1:FOSB:SATB2:ZBTB21:SACM1L:NR3C1:NEDD9:TSPAN13:PURB:LMTK2:PDP1:RPS6KA3	http://www.gsea-msigdb.org/gsea/msigdb/cards/E4F1_Q6
TF_targets	RTAAACA_FREAC2_01	760	24	0.000716596	0.0397385	CLSTN1:CAMK1D:TRIM9:RBFOX1:DMKN:MXD1:CSRNP3:ATF2:SATB2:ABTB1:PPP3CA:TTC33:NLN:PCSK1:NR3C1:CREBRF:RANBP9:KCNQ5:FAXC:TSPYL4:FOXP2:ZMAT4:PLAG1:FMR1	http://www.gsea-msigdb.org/gsea/msigdb/cards/RTAAACA_FREAC2_01
TF_targets	ATF1_Q6	195	10	0.000924221	0.0469812	PLEKHA1:YPEL4:CACNA1G:FOSB:UCN:FOXP1:ELL2:PCSK1:GABRG2:PDP1	http://www.gsea-msigdb.org/gsea/msigdb/cards/ATF1_Q6
TF_targets	OCT1_02	165	9	0.00107549	0.0474281	CHML:PKNOX2:CACNA1C:FOXP1:GABRG2:LRRN3:FOXP2:PLAG1:NKRF	http://www.gsea-msigdb.org/gsea/msigdb/cards/OCT1_02
TF_targets	TGAYRTCA_ATF3_Q6	430	16	0.00108851	0.0474281	SGIP1:AVPI1:PLEKHA1:CREBZF:TNFAIP1:CACNA1G:ADNP2:UCN:MXD1:RARB:ABLIM2:ELL2:PCSK1:FAXC:TSPYL4:PDP1	http://www.gsea-msigdb.org/gsea/msigdb/cards/TGAYRTCA_ATF3_Q6
TF_targets	GATA1_05	202	10	0.00120778	0.0477913	LRRTM3:PLEKHA1:ITGA2B:CSRNP3:RARB:CACNA2D3:ARMC8:NR3C1:LMTK2:FOXP2	http://www.gsea-msigdb.org/gsea/msigdb/cards/GATA1_05
TF_targets	CEBPDELTA_Q6	203	10	0.00125354	0.0477913	SGIP1:PLEKHA6:RBFOX1:FOSB:TNNC2:RARB:CACNA2D3:FOXP1:PIK3R1:FOXP2	http://www.gsea-msigdb.org/gsea/msigdb/cards/CEBPDELTA_Q6
