# Supplementary material for: Transcriptional and cellular signatures of cortical morphometric remodelling in chronic pain
Source: Pain. 2021 Sep 23;163(6):e759–73. doi: 10.1097/j.pain.0000000000002480 (PMC8940732; doi:10.1097/j.pain.0000000000002480)
Supplement: Supplementary file 4 [file jop-163-e759-s004.xlsx]

## Sheet: Sheet1
Pain-related genes
AAK1
ABCB1
ABCB6
ABCC6
ABHD16A
ABLIM3
ABR
ACACA
ACAD8
ACAN
ACAP2
ACAT1
ACCS
ACD
ACE
ACHE
ACKR3
ACLY
ACO1
ACOT7
ACOX1
ACP5
ACPP
ACR
ACSS2
ACTB
ACTBL2
ACTG1
ACTG2
ACTN4
ACVR1
ADAM10
ADAM11
ADAM17
ADAMTS2
ADAMTS4
ADAMTS5
ADAMTSL1
ADARB2
ADCY1
ADCY5
ADCY8
ADCYAP1
ADCYAP1R1
ADK
ADM
ADORA1
ADRA1A
ADRA1D
ADRA2A
ADRA2C
ADRB1
ADRB2
AGA
AGER
AGO2
AGT
AGXT
AHR
AHSA1
AHSG
AIF1
AIM2
AIMP2
AIP
AKR1B1
AKT1
AKT2
ALB
ALCAM
ALK
ALKBH1
ALOX5
AMH
AMPH
ANGPT1
ANGPT2
ANK1
ANKK1
ANO3
ANTXR2
ANXA1
ANXA2
ANXA5
AOC2
AOC3
AP3B1
APCDD1
APEX1
APLN
APLNR
APOE
APP
APRT
AQP1
AQP4
AR
ARC
ARHGEF10
ARHGEF7
ARL2BP
ARL6IP1
ARNTL
ARRB2
ARSA
ARSD
ARTN
ARVCF
ASAP1
ASAP2
ASCC1
ASIC1
ASIC2
ASIC3
ASPSCR1
ASRGL1
ASTN1
ASTN2
ATAT1
ATF3
ATF5
ATF7
ATF7IP
ATL1
ATL3
ATN1
ATP1A2
ATP2B2
ATP2B3
ATP2C2
ATP4A
ATP7A
ATXN1
ATXN3
AVP
AVPR2
B2M
B3GAT1
BACE1
BAG1
BAHCC1
BAMBI
BBS1
BBS4
BCAR1
BCKDHA
BCL2
BCL2L11
BCL6
BCS1L
BDKRB2
BDNF
BDNF-AS
BET1
BGN
BHLHE22
BID
BLOC1S2
BMP1
BMP2
BMP6
BMP7
BMS1
BRD2
BSND
C5AR2
C7orf50
C9orf72
CACHD1
CACNA1A
CACNA1B
CACNA1E
CACNA1G
CACNA1H
CACNA2D1
CACNA2D2
CACNA2D3
CACNB2
CACNB3
CACNG2
CADM3
CALB1
CALB2
CALCA
CALCRL
CALM1
CALM2
CALM3
CALR
CAMK2A
CAMK4
CAMKMT
CANX
CAPG
CARD14
CARF
CARM1
CASKIN1
CASP1
CASP6
CASP9
CASZ1
CAT
CAV1
CCAR1
CCDC6
CCDC8
CCHCR1
CCK
CCKBR
CCL17
CCL2
CCL22
CCR3
CCR5
CCR7
CCT5
CD14
CD163
CD247
CD274
CD34
CD38
CD4
CD40
CD46
CD68
CD79A
CDAN1
CDCA3
CDH12
CDH18
CDK4
CDK5
CDK5R1
CEBPZ
CENPJ
CFB
CHGA
CHI3L1
CHM
CHPT1
CHRM1
CHRM2
CHRM3
CHRNA4
CHRNA7
CHRNB2
CHST3
CHTOP
CIB1
CILP
CINP
CIP2A
CIRBP
CISD3
CISH
CLCN6
CLIC5
CLOCK
CLTC
CLTCL1
CLU
CMC1
CNBP
CNKSR3
CNP
CNR1
CNR2
CNTN1
CNTN2
CNTN3
CNTNAP1
CNTNAP2
COL11A1
COL11A2
COL18A1
COL1A2
COL5A1
COL5A3
COL9A1
COL9A3
COMMD3
COMP
COMT
COPE
CORO7
COX5A
COX8A
CPEB1
CPM
CPOX
CPSF4
CPT2
CREB1
CRH
CRHBP
CRIP2
CRK
CRLF1
CROT
CRTC1
CRYGD
CSAD
CSE1L
CSF1
CSF1R
CSK
CSNK1D
CST3
CTNNA3
CTNNB1
CTRL
CTSB
CTSK
CTSL
CTSS
CUX1
CX3CL1
CX3CR1
CXCL12
CXCL2
CXCR3
CXCR4
CYB561D2
CYBB
CYHR1
CYLD
CYP1A2
CYP2B6
CYP2E1
DAB1
DAGLA
DAGLB
DCLRE1B
DDR1
DESI1
DGCR2
DHDDS
DHODH
DHX40
DICER1
DIP2A
DLG2
DLG3
DLG4
DMD
DNER
DNM1L
DNM2
DNMT1
DNMT3A
DNMT3B
DPT
DPYSL2
DPYSL5
DRD2
DRD4
DST
DTNBP1
DUSP1
DUSP2
DUT
EBI3
EBPL
EDN1
EDNRA
EDNRB
EEF1A2
EFNB1
EFNB2
EGFR
EGR1
EHD2
EHMT1
EIF2AK1
EIF2AK2
EIF4E
ELAC2
ELANE
ELK3
ENO1
ENOSF1
ENPP1
ENPP2
EPHA7
EPHB1
EPHB2
EPHX2
ERBB2
ERCC8
ERN1
ESR1
ESRRB
ETFA
EYA1
F10
F2R
F2RL1
F3
FAAH
FABP1
FABP5
FABP7
FAM215A
FANCD2
FAS
FCGR1B
FDPS
FDXR
FERMT1
FES
FFAR1
FGF18
FGFR1OP
FHL5
FILIP1L
FKBP4
FKBP5
FLNB
FLRT3
FLT3
FLT4
FLVCR1
FMR1
FN1
FOLH1
FOS
FOSB
FOXC1
FPR1
FRMPD4
FSCN1
FSTL1
FTH1
FTSJ1
FYN
FZD4
G6PD
GABBR1
GABBR2
GABPA
GABRA3
GABRB1
GABRD
GABRG2
GAD1
GAD2
GAL
GAL3ST1
GALNT3
GALR1
GAP43
GDE1
GDNF
GEN1
GFAP
GFER
GFRA2
GFRA3
GGTA1P
GGTLC1
GH1
GJA1
GJB1
GLA
GLI3
GLO1
GLRA2
GLRA3
GLS2
GMDS
GNAO1
GNAQ
GNAS
GNAZ
GNB3
GNG7
GOLGB1
GOLPH3
GORASP1
GPD2
GPER1
GPI
GPR171
GPR3
GPR34
GPT
GRASP
GRIA1
GRIA2
GRIA3
GRIN1
GRIN2A
GRIN2B
GRIN2D
GRIN3A
GRK2
GRK5
GRK6
GRM1
GRM2
GRM3
GRM4
GRM5
GRM7
GRM8
GRN
GRP
GRPR
GSK3B
GSR
GSTP1
HBB
HBEGF
HCLS1
HCN1
HCN2
HCN3
HCRT
HCRTR1
HDAC1
HDAC2
HDAC4
HDAC9
HDC
HES1
HGF
HIF1A
HINT1
HIPK2
HLA-B
HLA-DRB1
HMGB1
HMOX1
HMOX2
HOMER1
HOXD1
HPR
HPS1
HPSE2
HRC
HRH1
HRH2
HRH3
HRH4
HSD11B1
HSP90AA1
HSPA8
HSPA9
HTR1A
HTR2A
HTR2C
HTR3B
HTR7
HTT
IAPP
ICAM3
IDE
IDUA
IFRD1
IGF1
IGF1R
IGFALS
IKBKB
IL10RB
IL17D
IL17RD
IL1B
IL27
IL2RB
IL33
IL6ST
IMPACT
INPP5J
INSR
IQCB1
IRAK1
IRS1
ITGAM
ITGB1
ITIH4
ITSN2
JAK2
JMJD6
JPT1
JTB
JUN
JUNB
JUND
KCNA1
KCNA2
KCNB2
KCND2
KCND3
KCNIP3
KCNJ3
KCNJ5
KCNJ6
KCNJ9
KCNK10
KCNK2
KCNK3
KCNK5
KCNN3
KCNQ2
KCNQ3
KCNS1
KCNT1
KDR
KHSRP
KIAA1109
KIF1A
KIF1BP
KIT
KLF11
KLF6
KLF7
KLK3
KLK5
KLKB1
KNG1
KRIT1
KRT10
KRT17
KSR2
L1CAM
LAMA3
LAMA4
LAMB3
LAMC2
LAT2
LBR
LCTL
LDHA
LEPR
LFNG
LGALS1
LGALS3
LGI1
LGMN
LGR6
LIF
LIG3
LIMK1
LOR
LOXL2
LPAR1
LPAR2
LPAR5
LPCAT2
LPIN1
LPP
LRP1
LRP2
LRRFIP1
LSS
LTA
LTB
LTBP3
LTBP4
LXN
LYN
LYNX1
LYST
LZTR1
MAGI1
MALAT1
MAN1C1
MANEA
MAOA
MAOB
MAP2K1
MAP2K3
MAP2K7
MAP3K7
MAP6
MAPK1
MAPK10
MAPK14
MAPK3
MAPK7
MAPK8
MAPK9
MAPKAP1
MAPT
MARS
MAS1L
MAT2B
MATN3
MAVS
MAX
MBD1
MBP
MBTPS1
MC1R
MCC
MCF2L
MCF2L2
MDH2
MECP2
MED12
MEF2D
MEFV
MEIS1
METTL9
MFAP1
MFAP3
MGAT1
MGLL
MGP
MIF
MIF-AS1
MMP17
MMP9
MOG
MOK
MOS
MPDZ
MPEG1
MPI
MPPED2
MRGPRE
MRGPRX4
MRPS30
MRVI1
MSN
MT2A
MTCL1
MTDH
MTHFD1
MTHFR
MTOR
MTPAP
MTR
MTRR
MUC1
MVD
MYB
MYD88
MYDGF
MYH9
MYT1L
NAAA
NACC1
NACC2
NALCN
NANS
NARS
NAV2
NBN
NBPF1
NCAM1
NCS1
NDN
NDUFS2
NDUFS3
NEDD4L
NEFH
NEFL
NF1
NFATC1
NFE2L2
NFKB1
NFKBIA
NFKBIL1
NHS
NINJ1
NIPSNAP1
NKTR
NLGN1
NLGN2
NLN
NLRP3
NMB
NMNAT2
NMU
NOL3
NOS1
NOS2
NOS3
NPB
NPBWR1
NPEPPS
NPFF
NPFFR2
NPM1
NPPB
NPPC
NPR3
NPTX1
NPY
NPY1R
NPY2R
NR1H2
NR2C2
NR2F6
NR3C1
NR3C2
NRG1
NRIP1
NRM
NRP1
NRXN3
NSD1
NSF
NSRP1
NT5C2
NT5E
NTN1
NTRK2
NTSR1
NTSR2
NUDT16L1
NXF1
OPN4
OPRK1
OPRL1
OPRM1
ORAI1
OTUD6B-AS1
OXER1
OXT
OXTR
P2RX2
P2RX3
P2RX4
P2RX5
P2RX6
P2RX7
P2RY1
P2RY12
P2RY6
P4HB
PAK1
PAK3
PAM
PANK2
PANX1
PAPOLA
PART1
PAX6
PC
PCNA
PCSK1N
PCSK2
PCSK6
PCYT1A
PDAP1
PDCD1
PDE4A
PDE5A
PDGFC
PDIA2
PDK1
PDLIM5
PDPN
PDXK
PDYN
PEG10
PELI1
PENK
PER1
PER2
PER3
PGPEP1
PHACTR1
PHF20
PHLDA2
PICK1
PIEZO2
PIK3CA
PIK3CB
PIK3CD
PIK3IP1
PIK3R1
PIM1
PINK1
PIP
PIP4K2C
PIP5K1C
PIRT
PKD2L1
PLA2G15
PLA2G4A
PLAG1
PLAT
PLAU
PLB1
PLCB1
PLCB4
PLCE1
PLCL1
PLP1
PLS3
PLXNB1
PLXNB2
PMP22
PNKP
PNOC
POC1A
POLDIP2
POMC
POMK
POR
POU2F1
PPARA
PPARGC1A
PPIG
PPP1CB
PPP1R12A
PPP1R1A
PPP1R1B
PPP1R9B
PPP3CA
PPP5C
PPT1
PRB1
PRCP
PRDM12
PRDM16
PRDM6
PRDX2
PRF1
PRKAA1
PRKAA2
PRKAB1
PRKAR1B
PRKCA
PRKCB
PRKCD
PRKCE
PRKD1
PRKG1
PRLHR
PRNP
PROKR1
PROS1
PRPF31
PRPS1
PRRT2
PRSS1
PRX
PSAT1
PSEN1
PSEN2
PSIP1
PSMC5
PSMG1
PSPH
PSPN
PTAFR
PTEN
PTGDS
PTGER1
PTGER2
PTGER3
PTGER4
PTGES
PTGIR
PTGS2
PTH2
PTHLH
PTK2B
PTN
PTPN1
PTPN11
PTPN5
PTPRD
PTPRZ1
PTRH1
PTX3
PVALB
PYCARD
PYY
QRFP
RAB23
RAB3D
RAB7A
RAB7B
RAB8A
RABGAP1L
RABGGTA
RAMP1
RAP1A
RAPGEF3
RARB
RARRES2
RASA1
RASD2
RBM45
RBM8A
RECQL4
RELA
RELN
RENBP
REST
RET
RETN
RETREG1
RGS12
RGS4
RGS6
RGS9
RHBDF2
RICTOR
RIDA
RNF19A
RNF213
RNU12
ROM1
RP9
RPGR
RPS21
RPS27
RPTOR
RRAD
RSPH1
RSU1
RTN3
RUNX2
RYR1
S100A10
S100A8
S100B
S1PR1
S1PR2
SAFB
SAMD4A
SCARA3
SCD
SCG2
SCN1A
SCN2A
SCN2B
SCN3A
SCN3B
SCN4A
SCN9A
SCT
SDHD
SEC14L2
SEC23A
SELENBP1
SELENOI
SELENOP
SELPLG
SEMA4C
SEMA6A
SEPHS1
SERPINA1
SERPINA3
SERPINA6
SERPINB2
SERPINI2
SESN2
SETD2
SETD7
SETMAR
SFN
SFRP2
SFSWAP
SGCA
SGK3
SGSH
SGSM3
SH2B2
SH3BP2
SHANK2
SHANK3
SHC1
SHMT1
SIGMAR1
SIRT1
SKAP2
SKP2
SLA
SLC11A2
SLC12A2
SLC12A4
SLC12A5
SLC12A6
SLC15A2
SLC17A6
SLC17A7
SLC17A8
SLC17A9
SLC1A2
SLC22A18
SLC22A4
SLC24A3
SLC25A19
SLC26A4
SLC2A1
SLC30A3
SLC32A1
SLC35A1
SLC35D2
SLC40A1
SLC52A1
SLC6A1
SLC6A3
SLC6A6
SLC6A8
SLC9A6
SLIT2
SLMAP
SMAD2
SMAD3
SMARCB1
SMC3
SMG1
SMIM10L2A
SMIM10L2B
SMIM20
SMR3A
SMS
SMUG1
SNAP25
SNRPG
SOAT1
SOD1
SOD2
SORT1
SP4
SPAG9
SPARC
SPATS2L
SPECC1L
SPEN
SPHK2
SPINT2
SPNS1
SPON1
SPP1
SPR
SPTBN1
SPTLC1
SPTLC2
SPX
SRD5A1
SRGN
SRI
SRR
SSB
SST
SSTR4
ST3GAL4
ST8SIA1
STAR
STARD13
STAT1
STAT3
STAT6
STK11
STK39
STMN1
STS
STX1A
STXBP3
SUGCT
SULT4A1
SUV39H2
SVEP1
SYN2
SYN3
SYNE1
SYNM
SYT1
SYT16
TAAR2
TAC1
TAC4
TACR2
TAL1
TAOK3
TAP2
TAT
TBC1D9
TBCA
TBPL1
TBX1
TCEA1
TCF3
TCP1
TEK
TERF1
TESC
TET1
TF
TFCP2
TFF1
TFPI
TFRC
TG
TGFB3
TGFBI
TGFBR1
TH
THBD
THBS1
THBS2
THBS4
THOP1
TIMP1
TIMP2
TIMP3
TIPIN
TKTL1
TLR2
TLR3
TLR4
TLR5
TLR9
TLX3
TM7SF2
TMED7
TMEM100
TMEM165
TMEM97
TMPRSS6
TNF
TNFAIP6
TNFRSF10B
TNFRSF11B
TNFRSF1A
TNPO1
TP53INP2
TPO
TRAF3IP2
TRAF6
TRAIP
TRAM1
TRAP1
TRH
TRIM21
TRIM37
TRIP12
TRPC1
TRPC4
TRPC5
TRPM2
TRPM3
TRPM6
TRPV1
TRPV2
TRPV3
TSC1
TSKU
TSPAN31
TSPO
TST
TTN
TTR
TUSC2
TWIST1
TWSG1
TXNIP
TXNRD2
TYMS
TYRP1
UBE2I
UBE2Z
UCHL1
UCP2
UMOD
UPK3A
USE1
USO1
USP5
USP9X
UTS2R
VDAC1
VEGFA
VIM
VIP
VIPR1
VPS51
VSNL1
WAS
WASF2
WDR20
WDR3
WNK1
WNT5A
WWP2
XBP1
XIST
XPO1
YAP1
YWHAZ
YY1
ZAP70
ZBTB20
ZC4H2
ZFHX2
ZIC3
ZMIZ1
ZNF143
ZNF35
ZNF429
ZNF469
ZNF555
ZSCAN20
